# Supplementary material for: Abiotic Stress Responsive miRNA-Target Network and Related Markers (SNP, SSR) in Brassica juncea
Source: Front Plant Sci. 2017 Nov 21;8:1943. doi: 10.3389/fpls.2017.01943 (PMC5702422; doi:10.3389/fpls.2017.01943)
Supplement: Supplementary file 8 [file TableS1.XLSX]

## Sheet: Table S1a
Table S1a Prediction of 95 mirna in B. juncea.														Table S1 prediction of 14 Novel mirna in brassica juncea.
Brassica Juncea miRNA	Known mature miRNA	Number of mismatches between miRNA and miRNA*	Number of bulges	Bulge size	Number of flanked bases	Precursor start	Precursor stop	Primary miRNA MFE(kcal/mol)	Precursor miRNA MFE(kcal/mol)	Precursor miRNA MFEI(kcal/mol)	Number of homolog mismatches	Known mature miRNA sequence	Predicted miRNA sequence	Brassica Juncea miRNA
ahy-miR159	c60570_g2_i5	1	0	0	2	474	655	-229.1	-61.2	-0.861	0	UUUGGAUUGAAGGGAGCUCUA	UUUGGAUUGAAGGGAGCUCUA	ahy-miR159
ahy-miR159	c60570_g2_i6	1	0	0	2	480	655	-175	-62.3	-0.943	0	UUUGGAUUGAAGGGAGCUCUA	UUUGGAUUGAAGGGAGCUCUA	ahy-miR159
ahy-miR159	c60570_g2_i7	1	0	0	2	240	415	-145.8	-62.8	-0.923	0	UUUGGAUUGAAGGGAGCUCUA	UUUGGAUUGAAGGGAGCUCUA	ahy-miR159
aly-miR159a	c60570_g2_i5	1	0	0	2	474	655	-229.1	-61.2	-0.861	0	UUUGGAUUGAAGGGAGCUCUA	UUUGGAUUGAAGGGAGCUCUA	aly-miR159a
aly-miR159a	c60570_g2_i6	1	0	0	2	480	655	-175	-62.3	-0.943	0	UUUGGAUUGAAGGGAGCUCUA	UUUGGAUUGAAGGGAGCUCUA	aly-miR159a
aly-miR159a	c60570_g2_i7	1	0	0	2	240	415	-145.8	-62.8	-0.923	0	UUUGGAUUGAAGGGAGCUCUA	UUUGGAUUGAAGGGAGCUCUA	aly-miR159a
ath-miR159a	c60570_g2_i5	1	0	0	2	474	655	-229.1	-61.2	-0.861	0	UUUGGAUUGAAGGGAGCUCUA	UUUGGAUUGAAGGGAGCUCUA	ath-miR159a
ath-miR159a	c60570_g2_i6	1	0	0	2	480	655	-175	-62.3	-0.943	0	UUUGGAUUGAAGGGAGCUCUA	UUUGGAUUGAAGGGAGCUCUA	ath-miR159a
ath-miR159a	c60570_g2_i7	1	0	0	2	240	415	-145.8	-62.8	-0.923	0	UUUGGAUUGAAGGGAGCUCUA	UUUGGAUUGAAGGGAGCUCUA	ath-miR159a
bna-miR159	c60570_g2_i5	1	0	0	2	474	655	-229.1	-61.2	-0.861	0	UUUGGAUUGAAGGGAGCUCUA	UUUGGAUUGAAGGGAGCUCUA	bna-miR159
bna-miR159	c60570_g2_i6	1	0	0	2	480	655	-175	-62.3	-0.943	0	UUUGGAUUGAAGGGAGCUCUA	UUUGGAUUGAAGGGAGCUCUA	bna-miR159
bna-miR159	c60570_g2_i7	1	0	0	2	240	415	-145.8	-62.8	-0.923	0	UUUGGAUUGAAGGGAGCUCUA	UUUGGAUUGAAGGGAGCUCUA	bna-miR159
bra-miR159a	c60570_g2_i5	1	0	0	2	474	655	-229.1	-61.2	-0.861	0	UUUGGAUUGAAGGGAGCUCUA	UUUGGAUUGAAGGGAGCUCUA	bra-miR159a
bra-miR159a	c60570_g2_i6	1	0	0	2	480	655	-175	-62.3	-0.943	0	UUUGGAUUGAAGGGAGCUCUA	UUUGGAUUGAAGGGAGCUCUA	bra-miR159a
bra-miR159a	c60570_g2_i7	1	0	0	2	240	415	-145.8	-62.8	-0.923	0	UUUGGAUUGAAGGGAGCUCUA	UUUGGAUUGAAGGGAGCUCUA	bra-miR159a
csi-miR159	c60570_g2_i5	1	0	0	2	474	655	-229.1	-61.2	-0.861	0	UUUGGAUUGAAGGGAGCUCUA	UUUGGAUUGAAGGGAGCUCUA	csi-miR159
csi-miR159	c60570_g2_i6	1	0	0	2	480	655	-175	-62.3	-0.943	0	UUUGGAUUGAAGGGAGCUCUA	UUUGGAUUGAAGGGAGCUCUA	csi-miR159
csi-miR159	c60570_g2_i7	1	0	0	2	240	415	-145.8	-62.8	-0.923	0	UUUGGAUUGAAGGGAGCUCUA	UUUGGAUUGAAGGGAGCUCUA	csi-miR159
gma-miR159a-3p	c60570_g2_i5	1	0	0	2	474	655	-229.1	-61.2	-0.861	0	UUUGGAUUGAAGGGAGCUCUA	UUUGGAUUGAAGGGAGCUCUA	gma-miR159a-3p
gma-miR159a-3p	c60570_g2_i6	1	0	0	2	480	655	-175	-62.3	-0.943	0	UUUGGAUUGAAGGGAGCUCUA	UUUGGAUUGAAGGGAGCUCUA	gma-miR159a-3p
gma-miR159a-3p	c60570_g2_i7	1	0	0	2	240	415	-145.8	-62.8	-0.923	0	UUUGGAUUGAAGGGAGCUCUA	UUUGGAUUGAAGGGAGCUCUA	gma-miR159a-3p
gma-miR159e-3p	c60570_g2_i5	1	0	0	2	474	655	-229.1	-61.2	-0.861	0	UUUGGAUUGAAGGGAGCUCUA	UUUGGAUUGAAGGGAGCUCUA	gma-miR159e-3p
gma-miR159e-3p	c60570_g2_i6	1	0	0	2	480	655	-175	-62.3	-0.943	0	UUUGGAUUGAAGGGAGCUCUA	UUUGGAUUGAAGGGAGCUCUA	gma-miR159e-3p
gma-miR159e-3p	c60570_g2_i7	1	0	0	2	240	415	-145.8	-62.8	-0.923	0	UUUGGAUUGAAGGGAGCUCUA	UUUGGAUUGAAGGGAGCUCUA	gma-miR159e-3p
mtr-miR159a	c60570_g2_i5	1	0	0	2	474	655	-229.1	-61.2	-0.861	0	UUUGGAUUGAAGGGAGCUCUA	UUUGGAUUGAAGGGAGCUCUA	mtr-miR159a
mtr-miR159a	c60570_g2_i6	1	0	0	2	480	655	-175	-62.3	-0.943	0	UUUGGAUUGAAGGGAGCUCUA	UUUGGAUUGAAGGGAGCUCUA	mtr-miR159a
mtr-miR159a	c60570_g2_i7	1	0	0	2	240	415	-145.8	-62.8	-0.923	0	UUUGGAUUGAAGGGAGCUCUA	UUUGGAUUGAAGGGAGCUCUA	mtr-miR159a
ptc-miR159a	c60570_g2_i5	1	0	0	2	474	655	-229.1	-61.2	-0.861	0	UUUGGAUUGAAGGGAGCUCUA	UUUGGAUUGAAGGGAGCUCUA	ptc-miR159a
ptc-miR159a	c60570_g2_i6	1	0	0	2	480	655	-175	-62.3	-0.943	0	UUUGGAUUGAAGGGAGCUCUA	UUUGGAUUGAAGGGAGCUCUA	ptc-miR159a
ptc-miR159a	c60570_g2_i7	1	0	0	2	240	415	-145.8	-62.8	-0.923	0	UUUGGAUUGAAGGGAGCUCUA	UUUGGAUUGAAGGGAGCUCUA	ptc-miR159a
ptc-miR159b	c60570_g2_i5	1	0	0	2	474	655	-229.1	-61.2	-0.861	0	UUUGGAUUGAAGGGAGCUCUA	UUUGGAUUGAAGGGAGCUCUA	ptc-miR159b
ptc-miR159b	c60570_g2_i6	1	0	0	2	480	655	-175	-62.3	-0.943	0	UUUGGAUUGAAGGGAGCUCUA	UUUGGAUUGAAGGGAGCUCUA	ptc-miR159b
ptc-miR159b	c60570_g2_i7	1	0	0	2	240	415	-145.8	-62.8	-0.923	0	UUUGGAUUGAAGGGAGCUCUA	UUUGGAUUGAAGGGAGCUCUA	ptc-miR159b
ptc-miR159c	c60570_g2_i5	1	0	0	2	474	655	-229.1	-61.2	-0.861	0	UUUGGAUUGAAGGGAGCUCUA	UUUGGAUUGAAGGGAGCUCUA	ptc-miR159c
ptc-miR159c	c60570_g2_i6	1	0	0	2	480	655	-175	-62.3	-0.943	0	UUUGGAUUGAAGGGAGCUCUA	UUUGGAUUGAAGGGAGCUCUA	ptc-miR159c
ptc-miR159c	c60570_g2_i7	1	0	0	2	240	415	-145.8	-62.8	-0.923	0	UUUGGAUUGAAGGGAGCUCUA	UUUGGAUUGAAGGGAGCUCUA	ptc-miR159c
pvu-miR159a.1	c60570_g2_i5	1	0	0	2	474	655	-229.1	-61.2	-0.861	0	UUUGGAUUGAAGGGAGCUCUA	UUUGGAUUGAAGGGAGCUCUA	pvu-miR159a.1
pvu-miR159a.1	c60570_g2_i6	1	0	0	2	480	655	-175	-62.3	-0.943	0	UUUGGAUUGAAGGGAGCUCUA	UUUGGAUUGAAGGGAGCUCUA	pvu-miR159a.1
pvu-miR159a.1	c60570_g2_i7	1	0	0	2	240	415	-145.8	-62.8	-0.923	0	UUUGGAUUGAAGGGAGCUCUA	UUUGGAUUGAAGGGAGCUCUA	pvu-miR159a.1
rco-miR159	c60570_g2_i5	1	0	0	2	474	655	-229.1	-61.2	-0.861	0	UUUGGAUUGAAGGGAGCUCUA	UUUGGAUUGAAGGGAGCUCUA	rco-miR159
rco-miR159	c60570_g2_i6	1	0	0	2	480	655	-175	-62.3	-0.943	0	UUUGGAUUGAAGGGAGCUCUA	UUUGGAUUGAAGGGAGCUCUA	rco-miR159
rco-miR159	c60570_g2_i7	1	0	0	2	240	415	-145.8	-62.8	-0.923	0	UUUGGAUUGAAGGGAGCUCUA	UUUGGAUUGAAGGGAGCUCUA	rco-miR159
sly-miR159	c60570_g2_i5	1	0	0	2	474	655	-229.1	-61.2	-0.861	0	UUUGGAUUGAAGGGAGCUCUA	UUUGGAUUGAAGGGAGCUCUA	sly-miR159
sly-miR159	c60570_g2_i6	1	0	0	2	480	655	-175	-62.3	-0.943	0	UUUGGAUUGAAGGGAGCUCUA	UUUGGAUUGAAGGGAGCUCUA	sly-miR159
sly-miR159	c60570_g2_i7	1	0	0	2	240	415	-145.8	-62.8	-0.923	0	UUUGGAUUGAAGGGAGCUCUA	UUUGGAUUGAAGGGAGCUCUA	sly-miR159
vvi-miR159c	c60570_g2_i5	1	0	0	2	474	655	-229.1	-61.2	-0.861	0	UUUGGAUUGAAGGGAGCUCUA	UUUGGAUUGAAGGGAGCUCUA	vvi-miR159c
vvi-miR159c	c60570_g2_i6	1	0	0	2	480	655	-175	-62.3	-0.943	0	UUUGGAUUGAAGGGAGCUCUA	UUUGGAUUGAAGGGAGCUCUA	vvi-miR159c
vvi-miR159c	c60570_g2_i7	1	0	0	2	240	415	-145.8	-62.8	-0.923	0	UUUGGAUUGAAGGGAGCUCUA	UUUGGAUUGAAGGGAGCUCUA	vvi-miR159c
ahy-miR159	c60570_g2_i1	2	0	0	2	703	881	-263.2	-59.6	-0.851	0	UUUGGAUUGAAGGGAGCUCUA	UUUGGAUUGAAGGGAGCUCUA	ahy-miR159
aly-miR159a	c60570_g2_i1	2	0	0	2	703	881	-263.2	-59.6	-0.851	0	UUUGGAUUGAAGGGAGCUCUA	UUUGGAUUGAAGGGAGCUCUA	aly-miR159a
ath-miR159a	c60570_g2_i1	2	0	0	2	703	881	-263.2	-59.6	-0.851	0	UUUGGAUUGAAGGGAGCUCUA	UUUGGAUUGAAGGGAGCUCUA	ath-miR159a
bna-miR159	c60570_g2_i1	2	0	0	2	703	881	-263.2	-59.6	-0.851	0	UUUGGAUUGAAGGGAGCUCUA	UUUGGAUUGAAGGGAGCUCUA	bna-miR159
bra-miR159a	c60570_g2_i1	2	0	0	2	703	881	-263.2	-59.6	-0.851	0	UUUGGAUUGAAGGGAGCUCUA	UUUGGAUUGAAGGGAGCUCUA	bra-miR159a
csi-miR159	c60570_g2_i1	2	0	0	2	703	881	-263.2	-59.6	-0.851	0	UUUGGAUUGAAGGGAGCUCUA	UUUGGAUUGAAGGGAGCUCUA	csi-miR159
gma-miR159a-3p	c60570_g2_i1	2	0	0	2	703	881	-263.2	-59.6	-0.851	0	UUUGGAUUGAAGGGAGCUCUA	UUUGGAUUGAAGGGAGCUCUA	gma-miR159a-3p
gma-miR159e-3p	c60570_g2_i1	2	0	0	2	703	881	-263.2	-59.6	-0.851	0	UUUGGAUUGAAGGGAGCUCUA	UUUGGAUUGAAGGGAGCUCUA	gma-miR159e-3p
mtr-miR159a	c60570_g2_i1	2	0	0	2	703	881	-263.2	-59.6	-0.851	0	UUUGGAUUGAAGGGAGCUCUA	UUUGGAUUGAAGGGAGCUCUA	mtr-miR159a
ptc-miR159a	c60570_g2_i1	2	0	0	2	703	881	-263.2	-59.6	-0.851	0	UUUGGAUUGAAGGGAGCUCUA	UUUGGAUUGAAGGGAGCUCUA	ptc-miR159a
ptc-miR159b	c60570_g2_i1	2	0	0	2	703	881	-263.2	-59.6	-0.851	0	UUUGGAUUGAAGGGAGCUCUA	UUUGGAUUGAAGGGAGCUCUA	ptc-miR159b
ptc-miR159c	c60570_g2_i1	2	0	0	2	703	881	-263.2	-59.6	-0.851	0	UUUGGAUUGAAGGGAGCUCUA	UUUGGAUUGAAGGGAGCUCUA	ptc-miR159c
pvu-miR159a.1	c60570_g2_i1	2	0	0	2	703	881	-263.2	-59.6	-0.851	0	UUUGGAUUGAAGGGAGCUCUA	UUUGGAUUGAAGGGAGCUCUA	pvu-miR159a.1
rco-miR159	c60570_g2_i1	2	0	0	2	703	881	-263.2	-59.6	-0.851	0	UUUGGAUUGAAGGGAGCUCUA	UUUGGAUUGAAGGGAGCUCUA	rco-miR159
sly-miR159	c60570_g2_i1	2	0	0	2	703	881	-263.2	-59.6	-0.851	0	UUUGGAUUGAAGGGAGCUCUA	UUUGGAUUGAAGGGAGCUCUA	sly-miR159
vvi-miR159c	c60570_g2_i1	2	0	0	2	703	881	-263.2	-59.6	-0.851	0	UUUGGAUUGAAGGGAGCUCUA	UUUGGAUUGAAGGGAGCUCUA	vvi-miR159c
aly-miR172e	c65177_g1_i15	0	0	0	2	358	452	-511.7	-36.8	-0.855	0	GAAUCUUGAUGAUGCUGCAU	GAAUCUUGAUGAUGCUGCAU	aly-miR172e
aly-miR157d	c31845_g1_i1	1	0	0	2	358	448	-271.2	-39.8	-1.047	0	UGACAGAAGAUAGAGAGCAC	UGACAGAAGAUAGAGAGCAC	aly-miR157d
aqc-miR156a	c31845_g1_i1	1	0	0	2	358	448	-271.2	-39.8	-1.047	0	UGACAGAAGAUAGAGAGCAC	UGACAGAAGAUAGAGAGCAC	aqc-miR156a
aqc-miR156b	c31845_g1_i1	1	0	0	2	358	448	-271.2	-39.8	-1.047	0	UGACAGAAGAUAGAGAGCAC	UGACAGAAGAUAGAGAGCAC	aqc-miR156b
ath-miR157d	c31845_g1_i1	1	0	0	2	358	448	-271.2	-39.8	-1.047	0	UGACAGAAGAUAGAGAGCAC	UGACAGAAGAUAGAGAGCAC	ath-miR157d
aly-miR157d	c398_g1_i1	0	1	1	2	99	244	-251.017	-42.4	-0.77	0	UGACAGAAGAUAGAGAGCAC	UGACAGAAGAUAGAGAGCAC	aly-miR157d
aqc-miR156a	c398_g1_i1	0	1	1	2	99	244	-251.017	-42.4	-0.77	0	UGACAGAAGAUAGAGAGCAC	UGACAGAAGAUAGAGAGCAC	aqc-miR156a
aqc-miR156b	c398_g1_i1	0	1	1	2	99	244	-251.017	-42.4	-0.77	0	UGACAGAAGAUAGAGAGCAC	UGACAGAAGAUAGAGAGCAC	aqc-miR156b
ath-miR157d	c398_g1_i1	0	1	1	2	99	244	-251.017	-42.4	-0.77	0	UGACAGAAGAUAGAGAGCAC	UGACAGAAGAUAGAGAGCAC	ath-miR157d
aly-miR172e	c65177_g1_i5	0	0	0	2	731	829	-226	-36.8	-0.8	0	GAAUCUUGAUGAUGCUGCAU	GAAUCUUGAUGAUGCUGCAU	aly-miR172e
aly-miR172e	c65177_g1_i8	0	0	0	2	731	829	-222.931	-36.8	-0.8	0	GAAUCUUGAUGAUGCUGCAU	GAAUCUUGAUGAUGCUGCAU	aly-miR172e
aqc-miR171a	c36114_g1_i2	0	0	0	2	227	303	-205.6	-31.5	-0.984	0	UGAUUGAGCCGUGCCAAUAUC	UGAUUGAGCCGUGCCAAUAUC	aqc-miR171a
aqc-miR171a	c36114_g1_i4	0	0	0	2	227	303	-167.1	-31.5	-0.984	0	UGAUUGAGCCGUGCCAAUAUC	UGAUUGAGCCGUGCCAAUAUC	aqc-miR171a
aqc-miR171b	c36114_g1_i2	0	0	0	2	227	303	-205.6	-31.5	-0.984	0	UGAUUGAGCCGUGCCAAUAUC	UGAUUGAGCCGUGCCAAUAUC	aqc-miR171b
aqc-miR171b	c36114_g1_i4	0	0	0	2	227	303	-167.1	-31.5	-0.984	0	UGAUUGAGCCGUGCCAAUAUC	UGAUUGAGCCGUGCCAAUAUC	aqc-miR171b
aqc-miR171d	c36114_g1_i2	0	0	0	2	227	303	-205.6	-31.5	-0.984	0	UGAUUGAGCCGUGCCAAUAUC	UGAUUGAGCCGUGCCAAUAUC	aqc-miR171d
aqc-miR171d	c36114_g1_i4	0	0	0	2	227	303	-167.1	-31.5	-0.984	0	UGAUUGAGCCGUGCCAAUAUC	UGAUUGAGCCGUGCCAAUAUC	aqc-miR171d
bdi-miR171b	c36114_g1_i2	0	0	0	2	227	303	-205.6	-31.5	-0.984	0	UGAUUGAGCCGUGCCAAUAUC	UGAUUGAGCCGUGCCAAUAUC	bdi-miR171b
bdi-miR171b	c36114_g1_i4	0	0	0	2	227	303	-167.1	-31.5	-0.984	0	UGAUUGAGCCGUGCCAAUAUC	UGAUUGAGCCGUGCCAAUAUC	bdi-miR171b
bdi-miR171c	c36114_g1_i2	0	0	0	2	227	303	-205.6	-31.5	-0.984	0	UGAUUGAGCCGUGCCAAUAUC	UGAUUGAGCCGUGCCAAUAUC	bdi-miR171c
bdi-miR171c	c36114_g1_i4	0	0	0	2	227	303	-167.1	-31.5	-0.984	0	UGAUUGAGCCGUGCCAAUAUC	UGAUUGAGCCGUGCCAAUAUC	bdi-miR171c
bdi-miR171d	c36114_g1_i2	0	0	0	2	227	303	-205.6	-31.5	-0.984	0	UGAUUGAGCCGUGCCAAUAUC	UGAUUGAGCCGUGCCAAUAUC	bdi-miR171d
bdi-miR171d	c36114_g1_i4	0	0	0	2	227	303	-167.1	-31.5	-0.984	0	UGAUUGAGCCGUGCCAAUAUC	UGAUUGAGCCGUGCCAAUAUC	bdi-miR171d
crt-miR171	c36114_g1_i2	0	0	0	2	227	303	-205.6	-31.5	-0.984	0	UGAUUGAGCCGUGCCAAUAUC	UGAUUGAGCCGUGCCAAUAUC	crt-miR171
crt-miR171	c36114_g1_i4	0	0	0	2	227	303	-167.1	-31.5	-0.984	0	UGAUUGAGCCGUGCCAAUAUC	UGAUUGAGCCGUGCCAAUAUC	crt-miR171
far-miR171	c36114_g1_i2	0	0	0	2	227	303	-205.6	-31.5	-0.984	0	UGAUUGAGCCGUGCCAAUAUC	UGAUUGAGCCGUGCCAAUAUC	far-miR171
far-miR171	c36114_g1_i4	0	0	0	2	227	303	-167.1	-31.5	-0.984	0	UGAUUGAGCCGUGCCAAUAUC	UGAUUGAGCCGUGCCAAUAUC	far-miR171
gma-miR171c	c36114_g1_i4	0	0	0	2	224	305	-167.1	-36	-1.058	0	AGAUAUUGGUGCGGUUCAAUC	AGAUAUUGGUGCGGUUCAAUC	gma-miR171c
gma-miR171e	c36114_g1_i2	0	0	0	2	227	303	-205.6	-31.5	-0.984	0	UGAUUGAGCCGUGCCAAUAUC	UGAUUGAGCCGUGCCAAUAUC	gma-miR171e
gma-miR171e	c36114_g1_i4	0	0	0	2	227	303	-167.1	-31.5	-0.984	0	UGAUUGAGCCGUGCCAAUAUC	UGAUUGAGCCGUGCCAAUAUC	gma-miR171e
gma-miR171f	c36114_g1_i2	0	0	0	2	227	303	-205.6	-31.5	-0.984	0	UGAUUGAGCCGUGCCAAUAUC	UGAUUGAGCCGUGCCAAUAUC	gma-miR171f
gma-miR171f	c36114_g1_i4	0	0	0	2	227	303	-167.1	-31.5	-0.984	0	UGAUUGAGCCGUGCCAAUAUC	UGAUUGAGCCGUGCCAAUAUC	gma-miR171f
gma-miR171g	c36114_g1_i2	0	0	0	2	227	303	-205.6	-31.5	-0.984	0	UGAUUGAGCCGUGCCAAUAUC	UGAUUGAGCCGUGCCAAUAUC	gma-miR171g
gma-miR171g	c36114_g1_i4	0	0	0	2	227	303	-167.1	-31.5	-0.984	0	UGAUUGAGCCGUGCCAAUAUC	UGAUUGAGCCGUGCCAAUAUC	gma-miR171g
hvu-miR171	c36114_g1_i2	0	0	0	2	227	303	-205.6	-31.5	-0.984	0	UGAUUGAGCCGUGCCAAUAUC	UGAUUGAGCCGUGCCAAUAUC	hvu-miR171
hvu-miR171	c36114_g1_i4	0	0	0	2	227	303	-167.1	-31.5	-0.984	0	UGAUUGAGCCGUGCCAAUAUC	UGAUUGAGCCGUGCCAAUAUC	hvu-miR171
mtr-miR171d	c36114_g1_i2	0	0	0	2	227	303	-205.6	-31.5	-0.984	0	UGAUUGAGCCGUGCCAAUAUC	UGAUUGAGCCGUGCCAAUAUC	mtr-miR171d
mtr-miR171d	c36114_g1_i4	0	0	0	2	227	303	-167.1	-31.5	-0.984	0	UGAUUGAGCCGUGCCAAUAUC	UGAUUGAGCCGUGCCAAUAUC	mtr-miR171d
mtr-miR171g	c36114_g1_i2	0	0	0	2	227	303	-205.6	-31.5	-0.984	0	UGAUUGAGCCGUGCCAAUAUC	UGAUUGAGCCGUGCCAAUAUC	mtr-miR171g
mtr-miR171g	c36114_g1_i4	0	0	0	2	227	303	-167.1	-31.5	-0.984	0	UGAUUGAGCCGUGCCAAUAUC	UGAUUGAGCCGUGCCAAUAUC	mtr-miR171g
osa-miR171b	c36114_g1_i2	0	0	0	2	227	303	-205.6	-31.5	-0.984	0	UGAUUGAGCCGUGCCAAUAUC	UGAUUGAGCCGUGCCAAUAUC	osa-miR171b
osa-miR171b	c36114_g1_i4	0	0	0	2	227	303	-167.1	-31.5	-0.984	0	UGAUUGAGCCGUGCCAAUAUC	UGAUUGAGCCGUGCCAAUAUC	osa-miR171b
osa-miR171c	c36114_g1_i2	0	0	0	2	227	303	-205.6	-31.5	-0.984	0	UGAUUGAGCCGUGCCAAUAUC	UGAUUGAGCCGUGCCAAUAUC	osa-miR171c
osa-miR171c	c36114_g1_i4	0	0	0	2	227	303	-167.1	-31.5	-0.984	0	UGAUUGAGCCGUGCCAAUAUC	UGAUUGAGCCGUGCCAAUAUC	osa-miR171c
osa-miR171d	c36114_g1_i2	0	0	0	2	227	303	-205.6	-31.5	-0.984	0	UGAUUGAGCCGUGCCAAUAUC	UGAUUGAGCCGUGCCAAUAUC	osa-miR171d
osa-miR171d	c36114_g1_i4	0	0	0	2	227	303	-167.1	-31.5	-0.984	0	UGAUUGAGCCGUGCCAAUAUC	UGAUUGAGCCGUGCCAAUAUC	osa-miR171d
osa-miR171e	c36114_g1_i2	0	0	0	2	227	303	-205.6	-31.5	-0.984	0	UGAUUGAGCCGUGCCAAUAUC	UGAUUGAGCCGUGCCAAUAUC	osa-miR171e
osa-miR171e	c36114_g1_i4	0	0	0	2	227	303	-167.1	-31.5	-0.984	0	UGAUUGAGCCGUGCCAAUAUC	UGAUUGAGCCGUGCCAAUAUC	osa-miR171e
osa-miR171f	c36114_g1_i2	0	0	0	2	227	303	-205.6	-31.5	-0.984	0	UGAUUGAGCCGUGCCAAUAUC	UGAUUGAGCCGUGCCAAUAUC	osa-miR171f
osa-miR171f	c36114_g1_i4	0	0	0	2	227	303	-167.1	-31.5	-0.984	0	UGAUUGAGCCGUGCCAAUAUC	UGAUUGAGCCGUGCCAAUAUC	osa-miR171f
ptc-miR171e	c36114_g1_i2	0	0	0	2	227	303	-205.6	-31.5	-0.984	0	UGAUUGAGCCGUGCCAAUAUC	UGAUUGAGCCGUGCCAAUAUC	ptc-miR171e
ptc-miR171e	c36114_g1_i4	0	0	0	2	227	303	-167.1	-31.5	-0.984	0	UGAUUGAGCCGUGCCAAUAUC	UGAUUGAGCCGUGCCAAUAUC	ptc-miR171e
ptc-miR171f	c36114_g1_i2	0	0	0	2	227	303	-205.6	-31.5	-0.984	0	UGAUUGAGCCGUGCCAAUAUC	UGAUUGAGCCGUGCCAAUAUC	ptc-miR171f
ptc-miR171f	c36114_g1_i4	0	0	0	2	227	303	-167.1	-31.5	-0.984	0	UGAUUGAGCCGUGCCAAUAUC	UGAUUGAGCCGUGCCAAUAUC	ptc-miR171f
ptc-miR171g	c36114_g1_i2	0	0	0	2	227	303	-205.6	-31.5	-0.984	0	UGAUUGAGCCGUGCCAAUAUC	UGAUUGAGCCGUGCCAAUAUC	ptc-miR171g
ptc-miR171g	c36114_g1_i4	0	0	0	2	227	303	-167.1	-31.5	-0.984	0	UGAUUGAGCCGUGCCAAUAUC	UGAUUGAGCCGUGCCAAUAUC	ptc-miR171g
ptc-miR171h	c36114_g1_i2	0	0	0	2	227	303	-205.6	-31.5	-0.984	0	UGAUUGAGCCGUGCCAAUAUC	UGAUUGAGCCGUGCCAAUAUC	ptc-miR171h
ptc-miR171h	c36114_g1_i4	0	0	0	2	227	303	-167.1	-31.5	-0.984	0	UGAUUGAGCCGUGCCAAUAUC	UGAUUGAGCCGUGCCAAUAUC	ptc-miR171h
ptc-miR171i	c36114_g1_i2	0	0	0	2	227	303	-205.6	-31.5	-0.984	0	UGAUUGAGCCGUGCCAAUAUC	UGAUUGAGCCGUGCCAAUAUC	ptc-miR171i
ptc-miR171i	c36114_g1_i4	0	0	0	2	227	303	-167.1	-31.5	-0.984	0	UGAUUGAGCCGUGCCAAUAUC	UGAUUGAGCCGUGCCAAUAUC	ptc-miR171i
rco-miR171c	c36114_g1_i2	0	0	0	2	227	303	-205.6	-31.5	-0.984	0	UGAUUGAGCCGUGCCAAUAUC	UGAUUGAGCCGUGCCAAUAUC	rco-miR171c
rco-miR171c	c36114_g1_i4	0	0	0	2	227	303	-167.1	-31.5	-0.984	0	UGAUUGAGCCGUGCCAAUAUC	UGAUUGAGCCGUGCCAAUAUC	rco-miR171c
rco-miR171d	c36114_g1_i2	0	0	0	2	227	303	-205.6	-31.5	-0.984	0	UGAUUGAGCCGUGCCAAUAUC	UGAUUGAGCCGUGCCAAUAUC	rco-miR171d
rco-miR171d	c36114_g1_i4	0	0	0	2	227	303	-167.1	-31.5	-0.984	0	UGAUUGAGCCGUGCCAAUAUC	UGAUUGAGCCGUGCCAAUAUC	rco-miR171d
rco-miR171e	c36114_g1_i2	0	0	0	2	227	303	-205.6	-31.5	-0.984	0	UGAUUGAGCCGUGCCAAUAUC	UGAUUGAGCCGUGCCAAUAUC	rco-miR171e
rco-miR171e	c36114_g1_i4	0	0	0	2	227	303	-167.1	-31.5	-0.984	0	UGAUUGAGCCGUGCCAAUAUC	UGAUUGAGCCGUGCCAAUAUC	rco-miR171e
rco-miR171f	c36114_g1_i2	0	0	0	2	227	303	-205.6	-31.5	-0.984	0	UGAUUGAGCCGUGCCAAUAUC	UGAUUGAGCCGUGCCAAUAUC	rco-miR171f
rco-miR171f	c36114_g1_i4	0	0	0	2	227	303	-167.1	-31.5	-0.984	0	UGAUUGAGCCGUGCCAAUAUC	UGAUUGAGCCGUGCCAAUAUC	rco-miR171f
sbi-miR171a	c36114_g1_i2	0	0	0	2	227	303	-205.6	-31.5	-0.984	0	UGAUUGAGCCGUGCCAAUAUC	UGAUUGAGCCGUGCCAAUAUC	sbi-miR171a
sbi-miR171a	c36114_g1_i4	0	0	0	2	227	303	-167.1	-31.5	-0.984	0	UGAUUGAGCCGUGCCAAUAUC	UGAUUGAGCCGUGCCAAUAUC	sbi-miR171a
sbi-miR171b	c36114_g1_i2	0	0	0	2	227	303	-205.6	-31.5	-0.984	0	UGAUUGAGCCGUGCCAAUAUC	UGAUUGAGCCGUGCCAAUAUC	sbi-miR171b
sbi-miR171b	c36114_g1_i4	0	0	0	2	227	303	-167.1	-31.5	-0.984	0	UGAUUGAGCCGUGCCAAUAUC	UGAUUGAGCCGUGCCAAUAUC	sbi-miR171b
sbi-miR171d	c36114_g1_i2	0	0	0	2	227	303	-205.6	-31.5	-0.984	0	UGAUUGAGCCGUGCCAAUAUC	UGAUUGAGCCGUGCCAAUAUC	sbi-miR171d
sbi-miR171d	c36114_g1_i4	0	0	0	2	227	303	-167.1	-31.5	-0.984	0	UGAUUGAGCCGUGCCAAUAUC	UGAUUGAGCCGUGCCAAUAUC	sbi-miR171d
sbi-miR171i	c36114_g1_i2	0	0	0	2	227	303	-205.6	-31.5	-0.984	0	UGAUUGAGCCGUGCCAAUAUC	UGAUUGAGCCGUGCCAAUAUC	sbi-miR171i
sbi-miR171i	c36114_g1_i4	0	0	0	2	227	303	-167.1	-31.5	-0.984	0	UGAUUGAGCCGUGCCAAUAUC	UGAUUGAGCCGUGCCAAUAUC	sbi-miR171i
sbi-miR171k	c36114_g1_i2	0	0	0	2	227	303	-205.6	-31.5	-0.984	0	UGAUUGAGCCGUGCCAAUAUC	UGAUUGAGCCGUGCCAAUAUC	sbi-miR171k
sbi-miR171k	c36114_g1_i4	0	0	0	2	227	303	-167.1	-31.5	-0.984	0	UGAUUGAGCCGUGCCAAUAUC	UGAUUGAGCCGUGCCAAUAUC	sbi-miR171k
sly-miR171a	c36114_g1_i2	0	0	0	2	227	303	-205.6	-31.5	-0.984	0	UGAUUGAGCCGUGCCAAUAUC	UGAUUGAGCCGUGCCAAUAUC	sly-miR171a
sly-miR171a	c36114_g1_i4	0	0	0	2	227	303	-167.1	-31.5	-0.984	0	UGAUUGAGCCGUGCCAAUAUC	UGAUUGAGCCGUGCCAAUAUC	sly-miR171a
tae-miR171a	c36114_g1_i2	0	0	0	2	227	303	-205.6	-31.5	-0.984	0	UGAUUGAGCCGUGCCAAUAUC	UGAUUGAGCCGUGCCAAUAUC	tae-miR171a
tae-miR171a	c36114_g1_i4	0	0	0	2	227	303	-167.1	-31.5	-0.984	0	UGAUUGAGCCGUGCCAAUAUC	UGAUUGAGCCGUGCCAAUAUC	tae-miR171a
tcc-miR171d	c36114_g1_i2	0	0	0	2	227	303	-205.6	-31.5	-0.984	0	UGAUUGAGCCGUGCCAAUAUC	UGAUUGAGCCGUGCCAAUAUC	tcc-miR171d
tcc-miR171d	c36114_g1_i4	0	0	0	2	227	303	-167.1	-31.5	-0.984	0	UGAUUGAGCCGUGCCAAUAUC	UGAUUGAGCCGUGCCAAUAUC	tcc-miR171d
tcc-miR171e	c36114_g1_i2	0	0	0	2	227	303	-205.6	-31.5	-0.984	0	UGAUUGAGCCGUGCCAAUAUC	UGAUUGAGCCGUGCCAAUAUC	tcc-miR171e
tcc-miR171e	c36114_g1_i4	0	0	0	2	227	303	-167.1	-31.5	-0.984	0	UGAUUGAGCCGUGCCAAUAUC	UGAUUGAGCCGUGCCAAUAUC	tcc-miR171e
tcc-miR171f	c36114_g1_i2	0	0	0	2	227	303	-205.6	-31.5	-0.984	0	UGAUUGAGCCGUGCCAAUAUC	UGAUUGAGCCGUGCCAAUAUC	tcc-miR171f
tcc-miR171f	c36114_g1_i4	0	0	0	2	227	303	-167.1	-31.5	-0.984	0	UGAUUGAGCCGUGCCAAUAUC	UGAUUGAGCCGUGCCAAUAUC	tcc-miR171f
tcc-miR171g	c36114_g1_i2	0	0	0	2	227	303	-205.6	-31.5	-0.984	0	UGAUUGAGCCGUGCCAAUAUC	UGAUUGAGCCGUGCCAAUAUC	tcc-miR171g
tcc-miR171g	c36114_g1_i4	0	0	0	2	227	303	-167.1	-31.5	-0.984	0	UGAUUGAGCCGUGCCAAUAUC	UGAUUGAGCCGUGCCAAUAUC	tcc-miR171g
tcc-miR171h	c36114_g1_i2	0	0	0	2	227	303	-205.6	-31.5	-0.984	0	UGAUUGAGCCGUGCCAAUAUC	UGAUUGAGCCGUGCCAAUAUC	tcc-miR171h
tcc-miR171h	c36114_g1_i4	0	0	0	2	227	303	-167.1	-31.5	-0.984	0	UGAUUGAGCCGUGCCAAUAUC	UGAUUGAGCCGUGCCAAUAUC	tcc-miR171h
vvi-miR171a	c36114_g1_i2	0	0	0	2	227	303	-205.6	-31.5	-0.984	0	UGAUUGAGCCGUGCCAAUAUC	UGAUUGAGCCGUGCCAAUAUC	vvi-miR171a
vvi-miR171a	c36114_g1_i4	0	0	0	2	227	303	-167.1	-31.5	-0.984	0	UGAUUGAGCCGUGCCAAUAUC	UGAUUGAGCCGUGCCAAUAUC	vvi-miR171a
vvi-miR171c	c36114_g1_i2	0	0	0	2	227	303	-205.6	-31.5	-0.984	0	UGAUUGAGCCGUGCCAAUAUC	UGAUUGAGCCGUGCCAAUAUC	vvi-miR171c
vvi-miR171c	c36114_g1_i4	0	0	0	2	227	303	-167.1	-31.5	-0.984	0	UGAUUGAGCCGUGCCAAUAUC	UGAUUGAGCCGUGCCAAUAUC	vvi-miR171c
vvi-miR171d	c36114_g1_i2	0	0	0	2	227	303	-205.6	-31.5	-0.984	0	UGAUUGAGCCGUGCCAAUAUC	UGAUUGAGCCGUGCCAAUAUC	vvi-miR171d
vvi-miR171d	c36114_g1_i4	0	0	0	2	227	303	-167.1	-31.5	-0.984	0	UGAUUGAGCCGUGCCAAUAUC	UGAUUGAGCCGUGCCAAUAUC	vvi-miR171d
vvi-miR171i	c36114_g1_i2	0	0	0	2	227	303	-205.6	-31.5	-0.984	0	UGAUUGAGCCGUGCCAAUAUC	UGAUUGAGCCGUGCCAAUAUC	vvi-miR171i
vvi-miR171i	c36114_g1_i4	0	0	0	2	227	303	-167.1	-31.5	-0.984	0	UGAUUGAGCCGUGCCAAUAUC	UGAUUGAGCCGUGCCAAUAUC	vvi-miR171i
zma-miR171b	c36114_g1_i2	0	0	0	2	225	305	-205.6	-35.8	-1.052	0	UUGAGCCGUGCCAAUAUCAC	UUGAGCCGUGCCAAUAUCAC	zma-miR171b
zma-miR171b	c36114_g1_i4	0	0	0	2	225	305	-167.1	-35.8	-1.052	0	UUGAGCCGUGCCAAUAUCAC	UUGAGCCGUGCCAAUAUCAC	zma-miR171b
zma-miR171d	c36114_g1_i2	0	0	0	2	227	303	-205.6	-31.5	-0.984	0	UGAUUGAGCCGUGCCAAUAUC	UGAUUGAGCCGUGCCAAUAUC	zma-miR171d
zma-miR171d	c36114_g1_i4	0	0	0	2	227	303	-167.1	-31.5	-0.984	0	UGAUUGAGCCGUGCCAAUAUC	UGAUUGAGCCGUGCCAAUAUC	zma-miR171d
zma-miR171e	c36114_g1_i2	0	0	0	2	227	303	-205.6	-31.5	-0.984	0	UGAUUGAGCCGUGCCAAUAUC	UGAUUGAGCCGUGCCAAUAUC	zma-miR171e
zma-miR171e	c36114_g1_i4	0	0	0	2	227	303	-167.1	-31.5	-0.984	0	UGAUUGAGCCGUGCCAAUAUC	UGAUUGAGCCGUGCCAAUAUC	zma-miR171e
zma-miR171i	c36114_g1_i2	0	0	0	2	227	303	-205.6	-31.5	-0.984	0	UGAUUGAGCCGUGCCAAUAUC	UGAUUGAGCCGUGCCAAUAUC	zma-miR171i
zma-miR171i	c36114_g1_i4	0	0	0	2	227	303	-167.1	-31.5	-0.984	0	UGAUUGAGCCGUGCCAAUAUC	UGAUUGAGCCGUGCCAAUAUC	zma-miR171i
zma-miR171j	c36114_g1_i2	0	0	0	2	227	303	-205.6	-31.5	-0.984	0	UGAUUGAGCCGUGCCAAUAUC	UGAUUGAGCCGUGCCAAUAUC	zma-miR171j
zma-miR171j	c36114_g1_i4	0	0	0	2	227	303	-167.1	-31.5	-0.984	0	UGAUUGAGCCGUGCCAAUAUC	UGAUUGAGCCGUGCCAAUAUC	zma-miR171j
aau-miR396	c57015_g1_i1	1	0	0	2	117	251	-103.065	-44.5	-0.927	0	UUCCACAGCUUUCUUGAACUG	UUCCACAGCUUUCUUGAACUG	aau-miR396
ahy-miR156b-5p	c31845_g1_i1	1	0	0	2	357	448	-271.2	-40	-1.052	0	UUGACAGAAGAUAGAGAGCAC	UUGACAGAAGAUAGAGAGCAC	ahy-miR156b-5p
aly-miR157a	c31845_g1_i1	1	0	0	2	357	448	-271.2	-40	-1.052	0	UUGACAGAAGAUAGAGAGCAC	UUGACAGAAGAUAGAGAGCAC	aly-miR157a
aly-miR157b	c31845_g1_i1	1	0	0	2	357	448	-271.2	-40	-1.052	0	UUGACAGAAGAUAGAGAGCAC	UUGACAGAAGAUAGAGAGCAC	aly-miR157b
aly-miR157c	c31845_g1_i1	1	0	0	2	357	448	-271.2	-40	-1.052	0	UUGACAGAAGAUAGAGAGCAC	UUGACAGAAGAUAGAGAGCAC	aly-miR157c
aly-miR167a	c65265_g3_i1	1	0	0	2	112	208	-295.8	-44.9	-1.122	0	UGAAGCUGCCAGCAUGAUCUA	UGAAGCUGCCAGCAUGAUCUA	aly-miR167a
aly-miR167a	c65265_g4_i1	1	0	0	2	105	203	-303.6	-40.2	-1.086	0	UGAAGCUGCCAGCAUGAUCUA	UGAAGCUGCCAGCAUGAUCUA	aly-miR167a
aly-miR167a	c65265_g4_i2	1	0	0	2	112	210	-284.5	-40.2	-1.086	0	UGAAGCUGCCAGCAUGAUCUA	UGAAGCUGCCAGCAUGAUCUA	aly-miR167a
aly-miR167b	c65265_g3_i1	1	0	0	2	112	208	-295.8	-44.9	-1.122	0	UGAAGCUGCCAGCAUGAUCUA	UGAAGCUGCCAGCAUGAUCUA	aly-miR167b
aly-miR167b	c65265_g4_i1	1	0	0	2	105	203	-303.6	-40.2	-1.086	0	UGAAGCUGCCAGCAUGAUCUA	UGAAGCUGCCAGCAUGAUCUA	aly-miR167b
aly-miR167b	c65265_g4_i2	1	0	0	2	112	210	-284.5	-40.2	-1.086	0	UGAAGCUGCCAGCAUGAUCUA	UGAAGCUGCCAGCAUGAUCUA	aly-miR167b
aly-miR396a	c57015_g1_i1	1	0	0	2	117	251	-103.065	-44.5	-0.927	0	UUCCACAGCUUUCUUGAACUG	UUCCACAGCUUUCUUGAACUG	aly-miR396a
aly-miR396b	c62054_g1_i1	1	0	0	2	209	331	-234.9	-31.9	-0.938	0	UUCCACAGCUUUCUUGAACUU	UUCCACAGCUUUCUUGAACUU	aly-miR396b
aly-miR396b	c62054_g1_i2	1	0	0	2	87	198	-149.5	-34.7	-1.02	0	UUCCACAGCUUUCUUGAACUU	UUCCACAGCUUUCUUGAACUU	aly-miR396b
aly-miR396b	c62054_g1_i3	1	0	0	2	209	331	-163.2	-31.9	-0.938	0	UUCCACAGCUUUCUUGAACUU	UUCCACAGCUUUCUUGAACUU	aly-miR396b
aly-miR396b	c62054_g1_i4	1	0	0	2	209	331	-147.4	-31.9	-0.938	0	UUCCACAGCUUUCUUGAACUU	UUCCACAGCUUUCUUGAACUU	aly-miR396b
aly-miR396b	c62054_g1_i5	1	0	0	2	87	198	-207.4	-34.7	-1.02	0	UUCCACAGCUUUCUUGAACUU	UUCCACAGCUUUCUUGAACUU	aly-miR396b
aly-miR400	c65709_g1_i6	1	0	0	2	639	719	-583.274	-32	-1.23	0	UAUGAGAGUAUUAUAAGUCAC	UAUGAGAGUAUUAUAAGUCAC	aly-miR400
aly-miR400	c65709_g1_i9	1	0	0	2	639	719	-332.287	-32	-1.23	0	UAUGAGAGUAUUAUAAGUCAC	UAUGAGAGUAUUAUAAGUCAC	aly-miR400
aly-miR824	c39267_g2_i1	1	0	0	2	394	675	-272.1	-72.2	-0.722	0	UAGACCAUUUGUGAGAAGGGA	UAGACCAUUUGUGAGAAGGGA	aly-miR824
aly-miR824	c39267_g2_i2	1	0	0	2	394	940	-314.4	-114.5	-0.599	0	UAGACCAUUUGUGAGAAGGGA	UAGACCAUUUGUGAGAAGGGA	aly-miR824
aly-miR828	c69333_g2_i1	1	0	0	2	1548	1618	-565.3	-32.9	-1.218	0	UCUUGCUUAAAUGAGUAUUCCA	UCUUGCUUAAAUGAGUAUUCCA	aly-miR828
amg-miR396	c57015_g1_i1	1	0	0	2	117	251	-103.065	-44.5	-0.927	0	UUCCACAGCUUUCUUGAACUG	UUCCACAGCUUUCUUGAACUG	amg-miR396
aqc-miR172b	c65177_g1_i15	1	0	0	2	358	452	-511.7	-36.8	-0.855	0	GGAAUCUUGAUGAUGCUGCAU	GGAAUCUUGAUGAUGCUGCAU	aqc-miR172b
aqc-miR172b	c65177_g1_i5	1	0	0	2	731	829	-226	-36.8	-0.8	0	GGAAUCUUGAUGAUGCUGCAU	GGAAUCUUGAUGAUGCUGCAU	aqc-miR172b
aqc-miR172b	c65177_g1_i8	1	0	0	2	731	829	-222.931	-36.8	-0.8	0	GGAAUCUUGAUGAUGCUGCAU	GGAAUCUUGAUGAUGCUGCAU	aqc-miR172b
aqc-miR396a	c57015_g1_i1	1	0	0	2	117	251	-103.065	-44.5	-0.927	0	UUCCACAGCUUUCUUGAACUG	UUCCACAGCUUUCUUGAACUG	aqc-miR396a
aqc-miR396b	c62054_g1_i1	1	0	0	2	209	331	-234.9	-31.9	-0.938	0	UUCCACAGCUUUCUUGAACUU	UUCCACAGCUUUCUUGAACUU	aqc-miR396b
aqc-miR396b	c62054_g1_i2	1	0	0	2	87	198	-149.5	-34.7	-1.02	0	UUCCACAGCUUUCUUGAACUU	UUCCACAGCUUUCUUGAACUU	aqc-miR396b
aqc-miR396b	c62054_g1_i3	1	0	0	2	209	331	-163.2	-31.9	-0.938	0	UUCCACAGCUUUCUUGAACUU	UUCCACAGCUUUCUUGAACUU	aqc-miR396b
aqc-miR396b	c62054_g1_i4	1	0	0	2	209	331	-147.4	-31.9	-0.938	0	UUCCACAGCUUUCUUGAACUU	UUCCACAGCUUUCUUGAACUU	aqc-miR396b
aqc-miR396b	c62054_g1_i5	1	0	0	2	87	198	-207.4	-34.7	-1.02	0	UUCCACAGCUUUCUUGAACUU	UUCCACAGCUUUCUUGAACUU	aqc-miR396b
ath-miR157a	c31845_g1_i1	1	0	0	2	357	448	-271.2	-40	-1.052	0	UUGACAGAAGAUAGAGAGCAC	UUGACAGAAGAUAGAGAGCAC	ath-miR157a
ath-miR157b	c31845_g1_i1	1	0	0	2	357	448	-271.2	-40	-1.052	0	UUGACAGAAGAUAGAGAGCAC	UUGACAGAAGAUAGAGAGCAC	ath-miR157b
ath-miR157c	c31845_g1_i1	1	0	0	2	357	448	-271.2	-40	-1.052	0	UUGACAGAAGAUAGAGAGCAC	UUGACAGAAGAUAGAGAGCAC	ath-miR157c
ath-miR167a	c65265_g3_i1	1	0	0	2	112	208	-295.8	-44.9	-1.122	0	UGAAGCUGCCAGCAUGAUCUA	UGAAGCUGCCAGCAUGAUCUA	ath-miR167a
ath-miR167a	c65265_g4_i1	1	0	0	2	105	203	-303.6	-40.2	-1.086	0	UGAAGCUGCCAGCAUGAUCUA	UGAAGCUGCCAGCAUGAUCUA	ath-miR167a
ath-miR167a	c65265_g4_i2	1	0	0	2	112	210	-284.5	-40.2	-1.086	0	UGAAGCUGCCAGCAUGAUCUA	UGAAGCUGCCAGCAUGAUCUA	ath-miR167a
ath-miR167b	c65265_g3_i1	1	0	0	2	112	208	-295.8	-44.9	-1.122	0	UGAAGCUGCCAGCAUGAUCUA	UGAAGCUGCCAGCAUGAUCUA	ath-miR167b
ath-miR167b	c65265_g4_i1	1	0	0	2	105	203	-303.6	-40.2	-1.086	0	UGAAGCUGCCAGCAUGAUCUA	UGAAGCUGCCAGCAUGAUCUA	ath-miR167b
ath-miR167b	c65265_g4_i2	1	0	0	2	112	210	-284.5	-40.2	-1.086	0	UGAAGCUGCCAGCAUGAUCUA	UGAAGCUGCCAGCAUGAUCUA	ath-miR167b
ath-miR172e	c65177_g1_i15	1	0	0	2	358	452	-511.7	-36.8	-0.855	0	GGAAUCUUGAUGAUGCUGCAU	GGAAUCUUGAUGAUGCUGCAU	ath-miR172e
ath-miR172e	c65177_g1_i5	1	0	0	2	731	829	-226	-36.8	-0.8	0	GGAAUCUUGAUGAUGCUGCAU	GGAAUCUUGAUGAUGCUGCAU	ath-miR172e
ath-miR172e	c65177_g1_i8	1	0	0	2	731	829	-222.931	-36.8	-0.8	0	GGAAUCUUGAUGAUGCUGCAU	GGAAUCUUGAUGAUGCUGCAU	ath-miR172e
ath-miR396a	c57015_g1_i1	1	0	0	2	117	251	-103.065	-44.5	-0.927	0	UUCCACAGCUUUCUUGAACUG	UUCCACAGCUUUCUUGAACUG	ath-miR396a
ath-miR396b	c62054_g1_i1	1	0	0	2	209	331	-234.9	-31.9	-0.938	0	UUCCACAGCUUUCUUGAACUU	UUCCACAGCUUUCUUGAACUU	ath-miR396b
ath-miR396b	c62054_g1_i2	1	0	0	2	87	198	-149.5	-34.7	-1.02	0	UUCCACAGCUUUCUUGAACUU	UUCCACAGCUUUCUUGAACUU	ath-miR396b
ath-miR396b	c62054_g1_i3	1	0	0	2	209	331	-163.2	-31.9	-0.938	0	UUCCACAGCUUUCUUGAACUU	UUCCACAGCUUUCUUGAACUU	ath-miR396b
ath-miR396b	c62054_g1_i4	1	0	0	2	209	331	-147.4	-31.9	-0.938	0	UUCCACAGCUUUCUUGAACUU	UUCCACAGCUUUCUUGAACUU	ath-miR396b
ath-miR396b	c62054_g1_i5	1	0	0	2	87	198	-207.4	-34.7	-1.02	0	UUCCACAGCUUUCUUGAACUU	UUCCACAGCUUUCUUGAACUU	ath-miR396b
ath-miR400	c65709_g1_i6	1	0	0	2	639	719	-583.274	-32	-1.23	0	UAUGAGAGUAUUAUAAGUCAC	UAUGAGAGUAUUAUAAGUCAC	ath-miR400
ath-miR400	c65709_g1_i9	1	0	0	2	639	719	-332.287	-32	-1.23	0	UAUGAGAGUAUUAUAAGUCAC	UAUGAGAGUAUUAUAAGUCAC	ath-miR400
ath-miR824	c39267_g2_i1	1	0	0	2	394	675	-272.1	-72.2	-0.722	0	UAGACCAUUUGUGAGAAGGGA	UAGACCAUUUGUGAGAAGGGA	ath-miR824
ath-miR824	c39267_g2_i2	1	0	0	2	394	940	-314.4	-114.5	-0.599	0	UAGACCAUUUGUGAGAAGGGA	UAGACCAUUUGUGAGAAGGGA	ath-miR824
ath-miR828	c69333_g2_i1	1	0	0	2	1548	1618	-565.3	-32.9	-1.218	0	UCUUGCUUAAAUGAGUAUUCCA	UCUUGCUUAAAUGAGUAUUCCA	ath-miR828
bcy-miR396a	c57015_g1_i1	1	0	0	2	117	251	-103.065	-44.5	-0.927	0	UUCCACAGCUUUCUUGAACUG	UUCCACAGCUUUCUUGAACUG	bcy-miR396a
bcy-miR396b	c62054_g1_i1	1	0	0	2	209	331	-234.9	-31.9	-0.938	0	UUCCACAGCUUUCUUGAACUU	UUCCACAGCUUUCUUGAACUU	bcy-miR396b
bcy-miR396b	c62054_g1_i2	1	0	0	2	87	198	-149.5	-34.7	-1.02	0	UUCCACAGCUUUCUUGAACUU	UUCCACAGCUUUCUUGAACUU	bcy-miR396b
bcy-miR396b	c62054_g1_i3	1	0	0	2	209	331	-163.2	-31.9	-0.938	0	UUCCACAGCUUUCUUGAACUU	UUCCACAGCUUUCUUGAACUU	bcy-miR396b
bcy-miR396b	c62054_g1_i4	1	0	0	2	209	331	-147.4	-31.9	-0.938	0	UUCCACAGCUUUCUUGAACUU	UUCCACAGCUUUCUUGAACUU	bcy-miR396b
bcy-miR396b	c62054_g1_i5	1	0	0	2	87	198	-207.4	-34.7	-1.02	0	UUCCACAGCUUUCUUGAACUU	UUCCACAGCUUUCUUGAACUU	bcy-miR396b
bdi-miR167a	c65265_g3_i1	1	0	0	2	112	208	-295.8	-44.9	-1.122	0	UGAAGCUGCCAGCAUGAUCUA	UGAAGCUGCCAGCAUGAUCUA	bdi-miR167a
bdi-miR167a	c65265_g4_i1	1	0	0	2	105	203	-303.6	-40.2	-1.086	0	UGAAGCUGCCAGCAUGAUCUA	UGAAGCUGCCAGCAUGAUCUA	bdi-miR167a
bdi-miR167a	c65265_g4_i2	1	0	0	2	112	210	-284.5	-40.2	-1.086	0	UGAAGCUGCCAGCAUGAUCUA	UGAAGCUGCCAGCAUGAUCUA	bdi-miR167a
bdi-miR167b	c65265_g3_i1	1	0	0	2	112	208	-295.8	-44.9	-1.122	0	UGAAGCUGCCAGCAUGAUCUA	UGAAGCUGCCAGCAUGAUCUA	bdi-miR167b
bdi-miR167b	c65265_g4_i1	1	0	0	2	105	203	-303.6	-40.2	-1.086	0	UGAAGCUGCCAGCAUGAUCUA	UGAAGCUGCCAGCAUGAUCUA	bdi-miR167b
bdi-miR167b	c65265_g4_i2	1	0	0	2	112	210	-284.5	-40.2	-1.086	0	UGAAGCUGCCAGCAUGAUCUA	UGAAGCUGCCAGCAUGAUCUA	bdi-miR167b
bdi-miR172b	c65177_g1_i15	1	0	0	2	358	452	-511.7	-36.8	-0.855	0	GGAAUCUUGAUGAUGCUGCAU	GGAAUCUUGAUGAUGCUGCAU	bdi-miR172b
bdi-miR172b	c65177_g1_i5	1	0	0	2	731	829	-226	-36.8	-0.8	0	GGAAUCUUGAUGAUGCUGCAU	GGAAUCUUGAUGAUGCUGCAU	bdi-miR172b
bdi-miR172b	c65177_g1_i8	1	0	0	2	731	829	-222.931	-36.8	-0.8	0	GGAAUCUUGAUGAUGCUGCAU	GGAAUCUUGAUGAUGCUGCAU	bdi-miR172b
bdi-miR396c	c57015_g1_i1	1	0	0	2	117	251	-103.065	-44.5	-0.927	0	UUCCACAGCUUUCUUGAACUG	UUCCACAGCUUUCUUGAACUG	bdi-miR396c
bdi-miR396d	c57015_g1_i1	1	0	0	2	117	251	-103.065	-44.5	-0.927	0	UUCCACAGCUUUCUUGAACUG	UUCCACAGCUUUCUUGAACUG	bdi-miR396d
bdi-miR396e	c62054_g1_i1	1	0	0	2	209	331	-234.9	-31.9	-0.938	0	UUCCACAGCUUUCUUGAACUU	UUCCACAGCUUUCUUGAACUU	bdi-miR396e
bdi-miR396e	c62054_g1_i2	1	0	0	2	87	198	-149.5	-34.7	-1.02	0	UUCCACAGCUUUCUUGAACUU	UUCCACAGCUUUCUUGAACUU	bdi-miR396e
bdi-miR396e	c62054_g1_i3	1	0	0	2	209	331	-163.2	-31.9	-0.938	0	UUCCACAGCUUUCUUGAACUU	UUCCACAGCUUUCUUGAACUU	bdi-miR396e
bdi-miR396e	c62054_g1_i4	1	0	0	2	209	331	-147.4	-31.9	-0.938	0	UUCCACAGCUUUCUUGAACUU	UUCCACAGCUUUCUUGAACUU	bdi-miR396e
bdi-miR396e	c62054_g1_i5	1	0	0	2	87	198	-207.4	-34.7	-1.02	0	UUCCACAGCUUUCUUGAACUU	UUCCACAGCUUUCUUGAACUU	bdi-miR396e
bgy-miR396a	c57015_g1_i1	1	0	0	2	117	251	-103.065	-44.5	-0.927	0	UUCCACAGCUUUCUUGAACUG	UUCCACAGCUUUCUUGAACUG	bgy-miR396a
bgy-miR396b	c62054_g1_i1	1	0	0	2	209	331	-234.9	-31.9	-0.938	0	UUCCACAGCUUUCUUGAACUU	UUCCACAGCUUUCUUGAACUU	bgy-miR396b
bgy-miR396b	c62054_g1_i2	1	0	0	2	87	198	-149.5	-34.7	-1.02	0	UUCCACAGCUUUCUUGAACUU	UUCCACAGCUUUCUUGAACUU	bgy-miR396b
bgy-miR396b	c62054_g1_i3	1	0	0	2	209	331	-163.2	-31.9	-0.938	0	UUCCACAGCUUUCUUGAACUU	UUCCACAGCUUUCUUGAACUU	bgy-miR396b
bgy-miR396b	c62054_g1_i4	1	0	0	2	209	331	-147.4	-31.9	-0.938	0	UUCCACAGCUUUCUUGAACUU	UUCCACAGCUUUCUUGAACUU	bgy-miR396b
bgy-miR396b	c62054_g1_i5	1	0	0	2	87	198	-207.4	-34.7	-1.02	0	UUCCACAGCUUUCUUGAACUU	UUCCACAGCUUUCUUGAACUU	bgy-miR396b
bna-miR156b	c31845_g1_i1	1	0	0	2	357	448	-271.2	-40	-1.052	0	UUGACAGAAGAUAGAGAGCAC	UUGACAGAAGAUAGAGAGCAC	bna-miR156b
bna-miR156c	c31845_g1_i1	1	0	0	2	357	448	-271.2	-40	-1.052	0	UUGACAGAAGAUAGAGAGCAC	UUGACAGAAGAUAGAGAGCAC	bna-miR156c
bna-miR167a	c65265_g3_i1	1	0	0	2	112	208	-295.8	-44.9	-1.122	0	UGAAGCUGCCAGCAUGAUCUAA	UGAAGCUGCCAGCAUGAUCUAA	bna-miR167a
bna-miR167a	c65265_g4_i1	1	0	0	2	105	203	-303.6	-40.2	-1.086	0	UGAAGCUGCCAGCAUGAUCUAA	UGAAGCUGCCAGCAUGAUCUAA	bna-miR167a
bna-miR167a	c65265_g4_i2	1	0	0	2	112	210	-284.5	-40.2	-1.086	0	UGAAGCUGCCAGCAUGAUCUAA	UGAAGCUGCCAGCAUGAUCUAA	bna-miR167a
bna-miR167b	c65265_g3_i1	1	0	0	2	112	208	-295.8	-44.9	-1.122	0	UGAAGCUGCCAGCAUGAUCUAA	UGAAGCUGCCAGCAUGAUCUAA	bna-miR167b
bna-miR167b	c65265_g4_i1	1	0	0	2	105	203	-303.6	-40.2	-1.086	0	UGAAGCUGCCAGCAUGAUCUAA	UGAAGCUGCCAGCAUGAUCUAA	bna-miR167b
bna-miR167b	c65265_g4_i2	1	0	0	2	112	210	-284.5	-40.2	-1.086	0	UGAAGCUGCCAGCAUGAUCUAA	UGAAGCUGCCAGCAUGAUCUAA	bna-miR167b
bna-miR167c	c65265_g3_i1	1	0	0	2	112	208	-295.8	-44.9	-1.122	0	UGAAGCUGCCAGCAUGAUCUA	UGAAGCUGCCAGCAUGAUCUA	bna-miR167c
bna-miR167c	c65265_g4_i1	1	0	0	2	105	203	-303.6	-40.2	-1.086	0	UGAAGCUGCCAGCAUGAUCUA	UGAAGCUGCCAGCAUGAUCUA	bna-miR167c
bna-miR167c	c65265_g4_i2	1	0	0	2	112	210	-284.5	-40.2	-1.086	0	UGAAGCUGCCAGCAUGAUCUA	UGAAGCUGCCAGCAUGAUCUA	bna-miR167c
bna-miR396a	c62054_g1_i1	1	0	0	2	209	331	-234.9	-31.9	-0.938	0	UUCCACAGCUUUCUUGAACUU	UUCCACAGCUUUCUUGAACUU	bna-miR396a
bna-miR396a	c62054_g1_i2	1	0	0	2	87	198	-149.5	-34.7	-1.02	0	UUCCACAGCUUUCUUGAACUU	UUCCACAGCUUUCUUGAACUU	bna-miR396a
bna-miR396a	c62054_g1_i3	1	0	0	2	209	331	-163.2	-31.9	-0.938	0	UUCCACAGCUUUCUUGAACUU	UUCCACAGCUUUCUUGAACUU	bna-miR396a
bna-miR396a	c62054_g1_i4	1	0	0	2	209	331	-147.4	-31.9	-0.938	0	UUCCACAGCUUUCUUGAACUU	UUCCACAGCUUUCUUGAACUU	bna-miR396a
bna-miR396a	c62054_g1_i5	1	0	0	2	87	198	-207.4	-34.7	-1.02	0	UUCCACAGCUUUCUUGAACUU	UUCCACAGCUUUCUUGAACUU	bna-miR396a
bna-miR824	c39267_g2_i1	1	0	0	2	394	675	-272.1	-72.2	-0.722	0	UAGACCAUUUGUGAGAAGGGA	UAGACCAUUUGUGAGAAGGGA	bna-miR824
bna-miR824	c39267_g2_i2	1	0	0	2	394	940	-314.4	-114.5	-0.599	0	UAGACCAUUUGUGAGAAGGGA	UAGACCAUUUGUGAGAAGGGA	bna-miR824
bol-miR157a	c31845_g1_i1	1	0	0	2	357	448	-271.2	-40	-1.052	0	UUGACAGAAGAUAGAGAGCAC	UUGACAGAAGAUAGAGAGCAC	bol-miR157a
bol-miR824	c39267_g2_i1	1	0	0	2	394	675	-272.1	-72.2	-0.722	0	UAGACCAUUUGUGAGAAGGGA	UAGACCAUUUGUGAGAAGGGA	bol-miR824
bol-miR824	c39267_g2_i2	1	0	0	2	394	940	-314.4	-114.5	-0.599	0	UAGACCAUUUGUGAGAAGGGA	UAGACCAUUUGUGAGAAGGGA	bol-miR824
bra-miR157a	c31845_g1_i1	1	0	0	2	357	448	-271.2	-40	-1.052	0	UUGACAGAAGAUAGAGAGCAC	UUGACAGAAGAUAGAGAGCAC	bra-miR157a
bra-miR167a	c65265_g3_i1	1	0	0	2	112	208	-295.8	-44.9	-1.122	0	UGAAGCUGCCAGCAUGAUCUA	UGAAGCUGCCAGCAUGAUCUA	bra-miR167a
bra-miR167a	c65265_g4_i1	1	0	0	2	105	203	-303.6	-40.2	-1.086	0	UGAAGCUGCCAGCAUGAUCUA	UGAAGCUGCCAGCAUGAUCUA	bra-miR167a
bra-miR167a	c65265_g4_i2	1	0	0	2	112	210	-284.5	-40.2	-1.086	0	UGAAGCUGCCAGCAUGAUCUA	UGAAGCUGCCAGCAUGAUCUA	bra-miR167a
bra-miR167b	c65265_g3_i1	1	0	0	2	112	208	-295.8	-44.9	-1.122	0	UGAAGCUGCCAGCAUGAUCUA	UGAAGCUGCCAGCAUGAUCUA	bra-miR167b
bra-miR167b	c65265_g4_i1	1	0	0	2	105	203	-303.6	-40.2	-1.086	0	UGAAGCUGCCAGCAUGAUCUA	UGAAGCUGCCAGCAUGAUCUA	bra-miR167b
bra-miR167b	c65265_g4_i2	1	0	0	2	112	210	-284.5	-40.2	-1.086	0	UGAAGCUGCCAGCAUGAUCUA	UGAAGCUGCCAGCAUGAUCUA	bra-miR167b
bra-miR167c	c65265_g3_i1	1	0	0	2	112	208	-295.8	-44.9	-1.122	0	UGAAGCUGCCAGCAUGAUCUA	UGAAGCUGCCAGCAUGAUCUA	bra-miR167c
bra-miR167c	c65265_g4_i1	1	0	0	2	105	203	-303.6	-40.2	-1.086	0	UGAAGCUGCCAGCAUGAUCUA	UGAAGCUGCCAGCAUGAUCUA	bra-miR167c
bra-miR167c	c65265_g4_i2	1	0	0	2	112	210	-284.5	-40.2	-1.086	0	UGAAGCUGCCAGCAUGAUCUA	UGAAGCUGCCAGCAUGAUCUA	bra-miR167c
bra-miR167d	c65265_g3_i1	1	0	0	2	112	208	-295.8	-44.9	-1.122	0	UGAAGCUGCCAGCAUGAUCUA	UGAAGCUGCCAGCAUGAUCUA	bra-miR167d
bra-miR167d	c65265_g4_i1	1	0	0	2	105	203	-303.6	-40.2	-1.086	0	UGAAGCUGCCAGCAUGAUCUA	UGAAGCUGCCAGCAUGAUCUA	bra-miR167d
bra-miR167d	c65265_g4_i2	1	0	0	2	112	210	-284.5	-40.2	-1.086	0	UGAAGCUGCCAGCAUGAUCUA	UGAAGCUGCCAGCAUGAUCUA	bra-miR167d
bra-miR824	c39267_g2_i1	1	0	0	2	394	675	-272.1	-72.2	-0.722	0	UAGACCAUUUGUGAGAAGGGA	UAGACCAUUUGUGAGAAGGGA	bra-miR824
bra-miR824	c39267_g2_i2	1	0	0	2	394	940	-314.4	-114.5	-0.599	0	UAGACCAUUUGUGAGAAGGGA	UAGACCAUUUGUGAGAAGGGA	bra-miR824
ccl-miR396	c62054_g1_i1	1	0	0	2	209	331	-234.9	-31.9	-0.938	0	UUCCACAGCUUUCUUGAACUU	UUCCACAGCUUUCUUGAACUU	ccl-miR396
ccl-miR396	c62054_g1_i2	1	0	0	2	87	198	-149.5	-34.7	-1.02	0	UUCCACAGCUUUCUUGAACUU	UUCCACAGCUUUCUUGAACUU	ccl-miR396
ccl-miR396	c62054_g1_i3	1	0	0	2	209	331	-163.2	-31.9	-0.938	0	UUCCACAGCUUUCUUGAACUU	UUCCACAGCUUUCUUGAACUU	ccl-miR396
ccl-miR396	c62054_g1_i4	1	0	0	2	209	331	-147.4	-31.9	-0.938	0	UUCCACAGCUUUCUUGAACUU	UUCCACAGCUUUCUUGAACUU	ccl-miR396
ccl-miR396	c62054_g1_i5	1	0	0	2	87	198	-207.4	-34.7	-1.02	0	UUCCACAGCUUUCUUGAACUU	UUCCACAGCUUUCUUGAACUU	ccl-miR396
cme-miR168	c65271_g3_i1	1	0	0	2	96	196	-383.8	-48.5	-0.85	0	UCGCUUGGUGCAGGUCGGGA	UCGCUUGGUGCAGGUCGGGA	cme-miR168
cme-miR168	c65271_g3_i4	1	0	0	2	96	196	-399.2	-48.5	-0.85	0	UCGCUUGGUGCAGGUCGGGA	UCGCUUGGUGCAGGUCGGGA	cme-miR168
csi-miR396a	c57015_g1_i1	1	0	0	2	117	251	-103.065	-44.5	-0.927	0	UUCCACAGCUUUCUUGAACUG	UUCCACAGCUUUCUUGAACUG	csi-miR396a
csi-miR396b	c57015_g1_i1	1	0	0	2	117	251	-103.065	-44.5	-0.927	0	UUCCACAGCUUUCUUGAACUG	UUCCACAGCUUUCUUGAACUG	csi-miR396b
ghr-miR167	c65265_g3_i1	1	0	0	2	112	208	-295.8	-44.9	-1.122	0	UGAAGCUGCCAGCAUGAUCUA	UGAAGCUGCCAGCAUGAUCUA	ghr-miR167
ghr-miR167	c65265_g4_i1	1	0	0	2	105	203	-303.6	-40.2	-1.086	0	UGAAGCUGCCAGCAUGAUCUA	UGAAGCUGCCAGCAUGAUCUA	ghr-miR167
ghr-miR167	c65265_g4_i2	1	0	0	2	112	210	-284.5	-40.2	-1.086	0	UGAAGCUGCCAGCAUGAUCUA	UGAAGCUGCCAGCAUGAUCUA	ghr-miR167
ghr-miR396a	c57015_g1_i1	1	0	0	2	117	251	-103.065	-44.5	-0.927	0	UUCCACAGCUUUCUUGAACUG	UUCCACAGCUUUCUUGAACUG	ghr-miR396a
ghr-miR396b	c57015_g1_i1	1	0	0	2	117	251	-103.065	-44.5	-0.927	0	UUCCACAGCUUUCUUGAACUG	UUCCACAGCUUUCUUGAACUG	ghr-miR396b
gma-miR156c	c31845_g1_i1	1	0	0	2	357	448	-271.2	-40	-1.052	0	UUGACAGAAGAUAGAGAGCAC	UUGACAGAAGAUAGAGAGCAC	gma-miR156c
gma-miR156d	c31845_g1_i1	1	0	0	2	357	448	-271.2	-40	-1.052	0	UUGACAGAAGAUAGAGAGCAC	UUGACAGAAGAUAGAGAGCAC	gma-miR156d
gma-miR156e	c31845_g1_i1	1	0	0	2	357	448	-271.2	-40	-1.052	0	UUGACAGAAGAUAGAGAGCAC	UUGACAGAAGAUAGAGAGCAC	gma-miR156e
gma-miR156i	c31845_g1_i1	1	0	0	2	357	448	-271.2	-40	-1.052	0	UUGACAGAAGAUAGAGAGCAC	UUGACAGAAGAUAGAGAGCAC	gma-miR156i
gma-miR156j	c31845_g1_i1	1	0	0	2	357	448	-271.2	-40	-1.052	0	UUGACAGAAGAUAGAGAGCAC	UUGACAGAAGAUAGAGAGCAC	gma-miR156j
gma-miR156l	c31845_g1_i1	1	0	0	2	357	448	-271.2	-40	-1.052	0	UUGACAGAAGAUAGAGAGCAC	UUGACAGAAGAUAGAGAGCAC	gma-miR156l
gma-miR156m	c31845_g1_i1	1	0	0	2	357	448	-271.2	-40	-1.052	0	UUGACAGAAGAUAGAGAGCAC	UUGACAGAAGAUAGAGAGCAC	gma-miR156m
gma-miR167a	c65265_g3_i1	1	0	0	2	112	208	-295.8	-44.9	-1.122	0	UGAAGCUGCCAGCAUGAUCUA	UGAAGCUGCCAGCAUGAUCUA	gma-miR167a
gma-miR167a	c65265_g4_i1	1	0	0	2	105	203	-303.6	-40.2	-1.086	0	UGAAGCUGCCAGCAUGAUCUA	UGAAGCUGCCAGCAUGAUCUA	gma-miR167a
gma-miR167a	c65265_g4_i2	1	0	0	2	112	210	-284.5	-40.2	-1.086	0	UGAAGCUGCCAGCAUGAUCUA	UGAAGCUGCCAGCAUGAUCUA	gma-miR167a
gma-miR167b	c65265_g3_i1	1	0	0	2	112	208	-295.8	-44.9	-1.122	0	UGAAGCUGCCAGCAUGAUCUA	UGAAGCUGCCAGCAUGAUCUA	gma-miR167b
gma-miR167b	c65265_g4_i1	1	0	0	2	105	203	-303.6	-40.2	-1.086	0	UGAAGCUGCCAGCAUGAUCUA	UGAAGCUGCCAGCAUGAUCUA	gma-miR167b
gma-miR167b	c65265_g4_i2	1	0	0	2	112	210	-284.5	-40.2	-1.086	0	UGAAGCUGCCAGCAUGAUCUA	UGAAGCUGCCAGCAUGAUCUA	gma-miR167b
gma-miR167d	c65265_g3_i1	1	0	0	2	112	208	-295.8	-44.9	-1.122	0	UGAAGCUGCCAGCAUGAUCUA	UGAAGCUGCCAGCAUGAUCUA	gma-miR167d
gma-miR167d	c65265_g4_i1	1	0	0	2	105	203	-303.6	-40.2	-1.086	0	UGAAGCUGCCAGCAUGAUCUA	UGAAGCUGCCAGCAUGAUCUA	gma-miR167d
gma-miR167d	c65265_g4_i2	1	0	0	2	112	210	-284.5	-40.2	-1.086	0	UGAAGCUGCCAGCAUGAUCUA	UGAAGCUGCCAGCAUGAUCUA	gma-miR167d
gma-miR168b	c65271_g3_i1	1	0	0	2	96	196	-383.8	-48.5	-0.85	0	UCGCUUGGUGCAGGUCGGG	UCGCUUGGUGCAGGUCGGG	gma-miR168b
gma-miR168b	c65271_g3_i4	1	0	0	2	96	196	-399.2	-48.5	-0.85	0	UCGCUUGGUGCAGGUCGGG	UCGCUUGGUGCAGGUCGGG	gma-miR168b
gma-miR396a-3p	c57015_g1_i1	1	0	0	2	117	251	-103.065	-44.5	-0.927	0	UUCAAUAAAGCUGUGGGAAG	UUCAAUAAAGCUGUGGGAAG	gma-miR396a-3p
gma-miR396a-5p	c57015_g1_i1	1	0	0	2	117	251	-103.065	-44.5	-0.927	0	UUCCACAGCUUUCUUGAACUG	UUCCACAGCUUUCUUGAACUG	gma-miR396a-5p
gma-miR396b-5p	c62054_g1_i1	1	0	0	2	209	331	-234.9	-31.9	-0.938	0	UUCCACAGCUUUCUUGAACUU	UUCCACAGCUUUCUUGAACUU	gma-miR396b-5p
gma-miR396b-5p	c62054_g1_i2	1	0	0	2	87	198	-149.5	-34.7	-1.02	0	UUCCACAGCUUUCUUGAACUU	UUCCACAGCUUUCUUGAACUU	gma-miR396b-5p
gma-miR396b-5p	c62054_g1_i3	1	0	0	2	209	331	-163.2	-31.9	-0.938	0	UUCCACAGCUUUCUUGAACUU	UUCCACAGCUUUCUUGAACUU	gma-miR396b-5p
gma-miR396b-5p	c62054_g1_i4	1	0	0	2	209	331	-147.4	-31.9	-0.938	0	UUCCACAGCUUUCUUGAACUU	UUCCACAGCUUUCUUGAACUU	gma-miR396b-5p
gma-miR396b-5p	c62054_g1_i5	1	0	0	2	87	198	-207.4	-34.7	-1.02	0	UUCCACAGCUUUCUUGAACUU	UUCCACAGCUUUCUUGAACUU	gma-miR396b-5p
gma-miR396c	c62054_g1_i1	1	0	0	2	209	331	-234.9	-31.9	-0.938	0	UUCCACAGCUUUCUUGAACUU	UUCCACAGCUUUCUUGAACUU	gma-miR396c
gma-miR396c	c62054_g1_i2	1	0	0	2	87	198	-149.5	-34.7	-1.02	0	UUCCACAGCUUUCUUGAACUU	UUCCACAGCUUUCUUGAACUU	gma-miR396c
gma-miR396c	c62054_g1_i3	1	0	0	2	209	331	-163.2	-31.9	-0.938	0	UUCCACAGCUUUCUUGAACUU	UUCCACAGCUUUCUUGAACUU	gma-miR396c
gma-miR396c	c62054_g1_i4	1	0	0	2	209	331	-147.4	-31.9	-0.938	0	UUCCACAGCUUUCUUGAACUU	UUCCACAGCUUUCUUGAACUU	gma-miR396c
gma-miR396c	c62054_g1_i5	1	0	0	2	87	198	-207.4	-34.7	-1.02	0	UUCCACAGCUUUCUUGAACUU	UUCCACAGCUUUCUUGAACUU	gma-miR396c
gma-miR396h	c57015_g1_i1	1	0	0	2	118	250	-103.065	-43.4	-0.923	0	UCCACAGCUUUCUUGAACUG	UCCACAGCUUUCUUGAACUG	gma-miR396h
gma-miR396i-3p	c57015_g1_i1	1	0	0	2	117	251	-103.065	-44.5	-0.927	0	GUUCAAUAAAGCUGUGGGAAG	GUUCAAUAAAGCUGUGGGAAG	gma-miR396i-3p
gma-miR396i-5p	c57015_g1_i1	1	0	0	2	117	251	-103.065	-44.5	-0.927	0	UUCCACAGCUUUCUUGAACUG	UUCCACAGCUUUCUUGAACUG	gma-miR396i-5p
gra-miR157a	c31845_g1_i1	1	0	0	2	357	448	-271.2	-40	-1.052	0	UUGACAGAAGAUAGAGAGCAC	UUGACAGAAGAUAGAGAGCAC	gra-miR157a
gra-miR157b	c31845_g1_i1	1	0	0	2	357	448	-271.2	-40	-1.052	0	UUGACAGAAGAUAGAGAGCAC	UUGACAGAAGAUAGAGAGCAC	gra-miR157b
lja-miR396	c57015_g1_i1	1	0	0	2	117	251	-103.065	-44.5	-0.927	0	UUCCACAGCUUUCUUGAACUG	UUCCACAGCUUUCUUGAACUG	lja-miR396
mtr-miR156e	c31845_g1_i1	1	0	0	2	357	448	-271.2	-40	-1.052	0	UUGACAGAAGAUAGAGAGCAC	UUGACAGAAGAUAGAGAGCAC	mtr-miR156e
mtr-miR156f	c31845_g1_i1	1	0	0	2	357	448	-271.2	-40	-1.052	0	UUGACAGAAGAUAGAGAGCAC	UUGACAGAAGAUAGAGAGCAC	mtr-miR156f
mtr-miR156h	c31845_g1_i1	1	0	0	2	357	448	-271.2	-40	-1.052	0	UUGACAGAAGAUAGAGAGCAC	UUGACAGAAGAUAGAGAGCAC	mtr-miR156h
mtr-miR167	c65265_g3_i1	1	0	0	2	112	208	-295.8	-44.9	-1.122	0	UGAAGCUGCCAGCAUGAUCUA	UGAAGCUGCCAGCAUGAUCUA	mtr-miR167
mtr-miR167	c65265_g4_i1	1	0	0	2	105	203	-303.6	-40.2	-1.086	0	UGAAGCUGCCAGCAUGAUCUA	UGAAGCUGCCAGCAUGAUCUA	mtr-miR167
mtr-miR167	c65265_g4_i2	1	0	0	2	112	210	-284.5	-40.2	-1.086	0	UGAAGCUGCCAGCAUGAUCUA	UGAAGCUGCCAGCAUGAUCUA	mtr-miR167
mtr-miR396a	c62054_g1_i1	1	0	0	2	209	331	-234.9	-31.9	-0.938	0	UUCCACAGCUUUCUUGAACUU	UUCCACAGCUUUCUUGAACUU	mtr-miR396a
mtr-miR396a	c62054_g1_i2	1	0	0	2	87	198	-149.5	-34.7	-1.02	0	UUCCACAGCUUUCUUGAACUU	UUCCACAGCUUUCUUGAACUU	mtr-miR396a
mtr-miR396a	c62054_g1_i3	1	0	0	2	209	331	-163.2	-31.9	-0.938	0	UUCCACAGCUUUCUUGAACUU	UUCCACAGCUUUCUUGAACUU	mtr-miR396a
mtr-miR396a	c62054_g1_i4	1	0	0	2	209	331	-147.4	-31.9	-0.938	0	UUCCACAGCUUUCUUGAACUU	UUCCACAGCUUUCUUGAACUU	mtr-miR396a
mtr-miR396a	c62054_g1_i5	1	0	0	2	87	198	-207.4	-34.7	-1.02	0	UUCCACAGCUUUCUUGAACUU	UUCCACAGCUUUCUUGAACUU	mtr-miR396a
mtr-miR396b	c57015_g1_i1	1	0	0	2	117	251	-103.065	-44.5	-0.927	0	UUCCACAGCUUUCUUGAACUG	UUCCACAGCUUUCUUGAACUG	mtr-miR396b
osa-miR167a	c65265_g3_i1	1	0	0	2	112	208	-295.8	-44.9	-1.122	0	UGAAGCUGCCAGCAUGAUCUA	UGAAGCUGCCAGCAUGAUCUA	osa-miR167a
osa-miR167a	c65265_g4_i1	1	0	0	2	105	203	-303.6	-40.2	-1.086	0	UGAAGCUGCCAGCAUGAUCUA	UGAAGCUGCCAGCAUGAUCUA	osa-miR167a
osa-miR167a	c65265_g4_i2	1	0	0	2	112	210	-284.5	-40.2	-1.086	0	UGAAGCUGCCAGCAUGAUCUA	UGAAGCUGCCAGCAUGAUCUA	osa-miR167a
osa-miR167b	c65265_g3_i1	1	0	0	2	112	208	-295.8	-44.9	-1.122	0	UGAAGCUGCCAGCAUGAUCUA	UGAAGCUGCCAGCAUGAUCUA	osa-miR167b
osa-miR167b	c65265_g4_i1	1	0	0	2	105	203	-303.6	-40.2	-1.086	0	UGAAGCUGCCAGCAUGAUCUA	UGAAGCUGCCAGCAUGAUCUA	osa-miR167b
osa-miR167b	c65265_g4_i2	1	0	0	2	112	210	-284.5	-40.2	-1.086	0	UGAAGCUGCCAGCAUGAUCUA	UGAAGCUGCCAGCAUGAUCUA	osa-miR167b
osa-miR167c	c65265_g3_i1	1	0	0	2	112	208	-295.8	-44.9	-1.122	0	UGAAGCUGCCAGCAUGAUCUA	UGAAGCUGCCAGCAUGAUCUA	osa-miR167c
osa-miR167c	c65265_g4_i1	1	0	0	2	105	203	-303.6	-40.2	-1.086	0	UGAAGCUGCCAGCAUGAUCUA	UGAAGCUGCCAGCAUGAUCUA	osa-miR167c
osa-miR167c	c65265_g4_i2	1	0	0	2	112	210	-284.5	-40.2	-1.086	0	UGAAGCUGCCAGCAUGAUCUA	UGAAGCUGCCAGCAUGAUCUA	osa-miR167c
osa-miR172b	c65177_g1_i15	1	0	0	2	358	452	-511.7	-36.8	-0.855	0	GGAAUCUUGAUGAUGCUGCAU	GGAAUCUUGAUGAUGCUGCAU	osa-miR172b
osa-miR172b	c65177_g1_i5	1	0	0	2	731	829	-226	-36.8	-0.8	0	GGAAUCUUGAUGAUGCUGCAU	GGAAUCUUGAUGAUGCUGCAU	osa-miR172b
osa-miR172b	c65177_g1_i8	1	0	0	2	731	829	-222.931	-36.8	-0.8	0	GGAAUCUUGAUGAUGCUGCAU	GGAAUCUUGAUGAUGCUGCAU	osa-miR172b
osa-miR396a	c57015_g1_i1	1	0	0	2	117	251	-103.065	-44.5	-0.927	0	UUCCACAGCUUUCUUGAACUG	UUCCACAGCUUUCUUGAACUG	osa-miR396a
osa-miR396b	c57015_g1_i1	1	0	0	2	117	251	-103.065	-44.5	-0.927	0	UUCCACAGCUUUCUUGAACUG	UUCCACAGCUUUCUUGAACUG	osa-miR396b
osa-miR396c	c62054_g1_i1	1	0	0	2	209	331	-234.9	-31.9	-0.938	0	UUCCACAGCUUUCUUGAACUU	UUCCACAGCUUUCUUGAACUU	osa-miR396c
osa-miR396c	c62054_g1_i2	1	0	0	2	87	198	-149.5	-34.7	-1.02	0	UUCCACAGCUUUCUUGAACUU	UUCCACAGCUUUCUUGAACUU	osa-miR396c
osa-miR396c	c62054_g1_i3	1	0	0	2	209	331	-163.2	-31.9	-0.938	0	UUCCACAGCUUUCUUGAACUU	UUCCACAGCUUUCUUGAACUU	osa-miR396c
osa-miR396c	c62054_g1_i4	1	0	0	2	209	331	-147.4	-31.9	-0.938	0	UUCCACAGCUUUCUUGAACUU	UUCCACAGCUUUCUUGAACUU	osa-miR396c
osa-miR396c	c62054_g1_i5	1	0	0	2	87	198	-207.4	-34.7	-1.02	0	UUCCACAGCUUUCUUGAACUU	UUCCACAGCUUUCUUGAACUU	osa-miR396c
pta-miR396	c62054_g1_i1	1	0	0	2	209	331	-234.9	-31.9	-0.938	0	UUCCACAGCUUUCUUGAACUU	UUCCACAGCUUUCUUGAACUU	pta-miR396
pta-miR396	c62054_g1_i2	1	0	0	2	87	198	-149.5	-34.7	-1.02	0	UUCCACAGCUUUCUUGAACUU	UUCCACAGCUUUCUUGAACUU	pta-miR396
pta-miR396	c62054_g1_i3	1	0	0	2	209	331	-163.2	-31.9	-0.938	0	UUCCACAGCUUUCUUGAACUU	UUCCACAGCUUUCUUGAACUU	pta-miR396
pta-miR396	c62054_g1_i4	1	0	0	2	209	331	-147.4	-31.9	-0.938	0	UUCCACAGCUUUCUUGAACUU	UUCCACAGCUUUCUUGAACUU	pta-miR396
pta-miR396	c62054_g1_i5	1	0	0	2	87	198	-207.4	-34.7	-1.02	0	UUCCACAGCUUUCUUGAACUU	UUCCACAGCUUUCUUGAACUU	pta-miR396
ptc-miR156g	c31845_g1_i1	1	0	0	2	357	448	-271.2	-40	-1.052	0	UUGACAGAAGAUAGAGAGCAC	UUGACAGAAGAUAGAGAGCAC	ptc-miR156g
ptc-miR156h	c31845_g1_i1	1	0	0	2	357	448	-271.2	-40	-1.052	0	UUGACAGAAGAUAGAGAGCAC	UUGACAGAAGAUAGAGAGCAC	ptc-miR156h
ptc-miR156i	c31845_g1_i1	1	0	0	2	357	448	-271.2	-40	-1.052	0	UUGACAGAAGAUAGAGAGCAC	UUGACAGAAGAUAGAGAGCAC	ptc-miR156i
ptc-miR156j	c31845_g1_i1	1	0	0	2	357	448	-271.2	-40	-1.052	0	UUGACAGAAGAUAGAGAGCAC	UUGACAGAAGAUAGAGAGCAC	ptc-miR156j
ptc-miR167a	c65265_g3_i1	1	0	0	2	112	208	-295.8	-44.9	-1.122	0	UGAAGCUGCCAGCAUGAUCUA	UGAAGCUGCCAGCAUGAUCUA	ptc-miR167a
ptc-miR167a	c65265_g4_i1	1	0	0	2	105	203	-303.6	-40.2	-1.086	0	UGAAGCUGCCAGCAUGAUCUA	UGAAGCUGCCAGCAUGAUCUA	ptc-miR167a
ptc-miR167a	c65265_g4_i2	1	0	0	2	112	210	-284.5	-40.2	-1.086	0	UGAAGCUGCCAGCAUGAUCUA	UGAAGCUGCCAGCAUGAUCUA	ptc-miR167a
ptc-miR167b	c65265_g3_i1	1	0	0	2	112	208	-295.8	-44.9	-1.122	0	UGAAGCUGCCAGCAUGAUCUA	UGAAGCUGCCAGCAUGAUCUA	ptc-miR167b
ptc-miR167b	c65265_g4_i1	1	0	0	2	105	203	-303.6	-40.2	-1.086	0	UGAAGCUGCCAGCAUGAUCUA	UGAAGCUGCCAGCAUGAUCUA	ptc-miR167b
ptc-miR167b	c65265_g4_i2	1	0	0	2	112	210	-284.5	-40.2	-1.086	0	UGAAGCUGCCAGCAUGAUCUA	UGAAGCUGCCAGCAUGAUCUA	ptc-miR167b
ptc-miR167c	c65265_g3_i1	1	0	0	2	112	208	-295.8	-44.9	-1.122	0	UGAAGCUGCCAGCAUGAUCUA	UGAAGCUGCCAGCAUGAUCUA	ptc-miR167c
ptc-miR167c	c65265_g4_i1	1	0	0	2	105	203	-303.6	-40.2	-1.086	0	UGAAGCUGCCAGCAUGAUCUA	UGAAGCUGCCAGCAUGAUCUA	ptc-miR167c
ptc-miR167c	c65265_g4_i2	1	0	0	2	112	210	-284.5	-40.2	-1.086	0	UGAAGCUGCCAGCAUGAUCUA	UGAAGCUGCCAGCAUGAUCUA	ptc-miR167c
ptc-miR167d	c65265_g3_i1	1	0	0	2	112	208	-295.8	-44.9	-1.122	0	UGAAGCUGCCAGCAUGAUCUA	UGAAGCUGCCAGCAUGAUCUA	ptc-miR167d
ptc-miR167d	c65265_g4_i1	1	0	0	2	105	203	-303.6	-40.2	-1.086	0	UGAAGCUGCCAGCAUGAUCUA	UGAAGCUGCCAGCAUGAUCUA	ptc-miR167d
ptc-miR167d	c65265_g4_i2	1	0	0	2	112	210	-284.5	-40.2	-1.086	0	UGAAGCUGCCAGCAUGAUCUA	UGAAGCUGCCAGCAUGAUCUA	ptc-miR167d
ptc-miR172d	c65177_g1_i15	1	0	0	2	358	452	-511.7	-36.8	-0.855	0	GGAAUCUUGAUGAUGCUGCAU	GGAAUCUUGAUGAUGCUGCAU	ptc-miR172d
ptc-miR172d	c65177_g1_i5	1	0	0	2	731	829	-226	-36.8	-0.8	0	GGAAUCUUGAUGAUGCUGCAU	GGAAUCUUGAUGAUGCUGCAU	ptc-miR172d
ptc-miR172d	c65177_g1_i8	1	0	0	2	731	829	-222.931	-36.8	-0.8	0	GGAAUCUUGAUGAUGCUGCAU	GGAAUCUUGAUGAUGCUGCAU	ptc-miR172d
ptc-miR172e	c65177_g1_i15	1	0	0	2	358	452	-511.7	-36.8	-0.855	0	GGAAUCUUGAUGAUGCUGCAU	GGAAUCUUGAUGAUGCUGCAU	ptc-miR172e
ptc-miR172e	c65177_g1_i5	1	0	0	2	731	829	-226	-36.8	-0.8	0	GGAAUCUUGAUGAUGCUGCAU	GGAAUCUUGAUGAUGCUGCAU	ptc-miR172e
ptc-miR172e	c65177_g1_i8	1	0	0	2	731	829	-222.931	-36.8	-0.8	0	GGAAUCUUGAUGAUGCUGCAU	GGAAUCUUGAUGAUGCUGCAU	ptc-miR172e
ptc-miR396a	c57015_g1_i1	1	0	0	2	117	251	-103.065	-44.5	-0.927	0	UUCCACAGCUUUCUUGAACUG	UUCCACAGCUUUCUUGAACUG	ptc-miR396a
ptc-miR396b	c57015_g1_i1	1	0	0	2	117	251	-103.065	-44.5	-0.927	0	UUCCACAGCUUUCUUGAACUG	UUCCACAGCUUUCUUGAACUG	ptc-miR396b
ptc-miR396c	c62054_g1_i1	1	0	0	2	209	331	-234.9	-31.9	-0.938	0	UUCCACAGCUUUCUUGAACUU	UUCCACAGCUUUCUUGAACUU	ptc-miR396c
ptc-miR396c	c62054_g1_i2	1	0	0	2	87	198	-149.5	-34.7	-1.02	0	UUCCACAGCUUUCUUGAACUU	UUCCACAGCUUUCUUGAACUU	ptc-miR396c
ptc-miR396c	c62054_g1_i3	1	0	0	2	209	331	-163.2	-31.9	-0.938	0	UUCCACAGCUUUCUUGAACUU	UUCCACAGCUUUCUUGAACUU	ptc-miR396c
ptc-miR396c	c62054_g1_i4	1	0	0	2	209	331	-147.4	-31.9	-0.938	0	UUCCACAGCUUUCUUGAACUU	UUCCACAGCUUUCUUGAACUU	ptc-miR396c
ptc-miR396c	c62054_g1_i5	1	0	0	2	87	198	-207.4	-34.7	-1.02	0	UUCCACAGCUUUCUUGAACUU	UUCCACAGCUUUCUUGAACUU	ptc-miR396c
ptc-miR396d	c62054_g1_i1	1	0	0	2	209	331	-234.9	-31.9	-0.938	0	UUCCACAGCUUUCUUGAACUU	UUCCACAGCUUUCUUGAACUU	ptc-miR396d
ptc-miR396d	c62054_g1_i2	1	0	0	2	87	198	-149.5	-34.7	-1.02	0	UUCCACAGCUUUCUUGAACUU	UUCCACAGCUUUCUUGAACUU	ptc-miR396d
ptc-miR396d	c62054_g1_i3	1	0	0	2	209	331	-163.2	-31.9	-0.938	0	UUCCACAGCUUUCUUGAACUU	UUCCACAGCUUUCUUGAACUU	ptc-miR396d
ptc-miR396d	c62054_g1_i4	1	0	0	2	209	331	-147.4	-31.9	-0.938	0	UUCCACAGCUUUCUUGAACUU	UUCCACAGCUUUCUUGAACUU	ptc-miR396d
ptc-miR396d	c62054_g1_i5	1	0	0	2	87	198	-207.4	-34.7	-1.02	0	UUCCACAGCUUUCUUGAACUU	UUCCACAGCUUUCUUGAACUU	ptc-miR396d
ptc-miR396e	c62054_g1_i1	1	0	0	2	209	331	-234.9	-31.9	-0.938	0	UUCCACAGCUUUCUUGAACUU	UUCCACAGCUUUCUUGAACUU	ptc-miR396e
ptc-miR396e	c62054_g1_i2	1	0	0	2	87	198	-149.5	-34.7	-1.02	0	UUCCACAGCUUUCUUGAACUU	UUCCACAGCUUUCUUGAACUU	ptc-miR396e
ptc-miR396e	c62054_g1_i3	1	0	0	2	209	331	-163.2	-31.9	-0.938	0	UUCCACAGCUUUCUUGAACUU	UUCCACAGCUUUCUUGAACUU	ptc-miR396e
ptc-miR396e	c62054_g1_i4	1	0	0	2	209	331	-147.4	-31.9	-0.938	0	UUCCACAGCUUUCUUGAACUU	UUCCACAGCUUUCUUGAACUU	ptc-miR396e
ptc-miR396e	c62054_g1_i5	1	0	0	2	87	198	-207.4	-34.7	-1.02	0	UUCCACAGCUUUCUUGAACUU	UUCCACAGCUUUCUUGAACUU	ptc-miR396e
rco-miR156f	c31845_g1_i1	1	0	0	2	357	448	-271.2	-40	-1.052	0	UUGACAGAAGAUAGAGAGCAC	UUGACAGAAGAUAGAGAGCAC	rco-miR156f
rco-miR156g	c31845_g1_i1	1	0	0	2	357	448	-271.2	-40	-1.052	0	UUGACAGAAGAUAGAGAGCAC	UUGACAGAAGAUAGAGAGCAC	rco-miR156g
rco-miR156h	c31845_g1_i1	1	0	0	2	357	448	-271.2	-40	-1.052	0	UUGACAGAAGAUAGAGAGCAC	UUGACAGAAGAUAGAGAGCAC	rco-miR156h
rco-miR167a	c65265_g3_i1	1	0	0	2	112	208	-295.8	-44.9	-1.122	0	UGAAGCUGCCAGCAUGAUCUA	UGAAGCUGCCAGCAUGAUCUA	rco-miR167a
rco-miR167a	c65265_g4_i1	1	0	0	2	105	203	-303.6	-40.2	-1.086	0	UGAAGCUGCCAGCAUGAUCUA	UGAAGCUGCCAGCAUGAUCUA	rco-miR167a
rco-miR167a	c65265_g4_i2	1	0	0	2	112	210	-284.5	-40.2	-1.086	0	UGAAGCUGCCAGCAUGAUCUA	UGAAGCUGCCAGCAUGAUCUA	rco-miR167a
rco-miR167b	c65265_g3_i1	1	0	0	2	112	208	-295.8	-44.9	-1.122	0	UGAAGCUGCCAGCAUGAUCUA	UGAAGCUGCCAGCAUGAUCUA	rco-miR167b
rco-miR167b	c65265_g4_i1	1	0	0	2	105	203	-303.6	-40.2	-1.086	0	UGAAGCUGCCAGCAUGAUCUA	UGAAGCUGCCAGCAUGAUCUA	rco-miR167b
rco-miR167b	c65265_g4_i2	1	0	0	2	112	210	-284.5	-40.2	-1.086	0	UGAAGCUGCCAGCAUGAUCUA	UGAAGCUGCCAGCAUGAUCUA	rco-miR167b
rco-miR396	c62054_g1_i1	1	0	0	2	209	331	-234.9	-31.9	-0.938	0	UUCCACAGCUUUCUUGAACUU	UUCCACAGCUUUCUUGAACUU	rco-miR396
rco-miR396	c62054_g1_i2	1	0	0	2	87	198	-149.5	-34.7	-1.02	0	UUCCACAGCUUUCUUGAACUU	UUCCACAGCUUUCUUGAACUU	rco-miR396
rco-miR396	c62054_g1_i3	1	0	0	2	209	331	-163.2	-31.9	-0.938	0	UUCCACAGCUUUCUUGAACUU	UUCCACAGCUUUCUUGAACUU	rco-miR396
rco-miR396	c62054_g1_i4	1	0	0	2	209	331	-147.4	-31.9	-0.938	0	UUCCACAGCUUUCUUGAACUU	UUCCACAGCUUUCUUGAACUU	rco-miR396
rco-miR396	c62054_g1_i5	1	0	0	2	87	198	-207.4	-34.7	-1.02	0	UUCCACAGCUUUCUUGAACUU	UUCCACAGCUUUCUUGAACUU	rco-miR396
sbi-miR167a	c65265_g3_i1	1	0	0	2	112	208	-295.8	-44.9	-1.122	0	UGAAGCUGCCAGCAUGAUCUA	UGAAGCUGCCAGCAUGAUCUA	sbi-miR167a
sbi-miR167a	c65265_g4_i1	1	0	0	2	105	203	-303.6	-40.2	-1.086	0	UGAAGCUGCCAGCAUGAUCUA	UGAAGCUGCCAGCAUGAUCUA	sbi-miR167a
sbi-miR167a	c65265_g4_i2	1	0	0	2	112	210	-284.5	-40.2	-1.086	0	UGAAGCUGCCAGCAUGAUCUA	UGAAGCUGCCAGCAUGAUCUA	sbi-miR167a
sbi-miR167b	c65265_g3_i1	1	0	0	2	112	208	-295.8	-44.9	-1.122	0	UGAAGCUGCCAGCAUGAUCUA	UGAAGCUGCCAGCAUGAUCUA	sbi-miR167b
sbi-miR167b	c65265_g4_i1	1	0	0	2	105	203	-303.6	-40.2	-1.086	0	UGAAGCUGCCAGCAUGAUCUA	UGAAGCUGCCAGCAUGAUCUA	sbi-miR167b
sbi-miR167b	c65265_g4_i2	1	0	0	2	112	210	-284.5	-40.2	-1.086	0	UGAAGCUGCCAGCAUGAUCUA	UGAAGCUGCCAGCAUGAUCUA	sbi-miR167b
sbi-miR167i	c65265_g3_i1	1	0	0	2	112	208	-295.8	-44.9	-1.122	0	UGAAGCUGCCAGCAUGAUCUA	UGAAGCUGCCAGCAUGAUCUA	sbi-miR167i
sbi-miR167i	c65265_g4_i1	1	0	0	2	105	203	-303.6	-40.2	-1.086	0	UGAAGCUGCCAGCAUGAUCUA	UGAAGCUGCCAGCAUGAUCUA	sbi-miR167i
sbi-miR167i	c65265_g4_i2	1	0	0	2	112	210	-284.5	-40.2	-1.086	0	UGAAGCUGCCAGCAUGAUCUA	UGAAGCUGCCAGCAUGAUCUA	sbi-miR167i
sbi-miR396a	c57015_g1_i1	1	0	0	2	117	251	-103.065	-44.5	-0.927	0	UUCCACAGCUUUCUUGAACUG	UUCCACAGCUUUCUUGAACUG	sbi-miR396a
sbi-miR396b	c57015_g1_i1	1	0	0	2	117	251	-103.065	-44.5	-0.927	0	UUCCACAGCUUUCUUGAACUG	UUCCACAGCUUUCUUGAACUG	sbi-miR396b
sbi-miR396c	c62054_g1_i1	1	0	0	2	209	331	-234.9	-31.9	-0.938	0	UUCCACAGCUUUCUUGAACUU	UUCCACAGCUUUCUUGAACUU	sbi-miR396c
sbi-miR396c	c62054_g1_i2	1	0	0	2	87	198	-149.5	-34.7	-1.02	0	UUCCACAGCUUUCUUGAACUU	UUCCACAGCUUUCUUGAACUU	sbi-miR396c
sbi-miR396c	c62054_g1_i3	1	0	0	2	209	331	-163.2	-31.9	-0.938	0	UUCCACAGCUUUCUUGAACUU	UUCCACAGCUUUCUUGAACUU	sbi-miR396c
sbi-miR396c	c62054_g1_i4	1	0	0	2	209	331	-147.4	-31.9	-0.938	0	UUCCACAGCUUUCUUGAACUU	UUCCACAGCUUUCUUGAACUU	sbi-miR396c
sbi-miR396c	c62054_g1_i5	1	0	0	2	87	198	-207.4	-34.7	-1.02	0	UUCCACAGCUUUCUUGAACUU	UUCCACAGCUUUCUUGAACUU	sbi-miR396c
sly-miR156a	c31845_g1_i1	1	0	0	2	357	448	-271.2	-40	-1.052	0	UUGACAGAAGAUAGAGAGCAC	UUGACAGAAGAUAGAGAGCAC	sly-miR156a
sly-miR156b	c31845_g1_i1	1	0	0	2	357	448	-271.2	-40	-1.052	0	UUGACAGAAGAUAGAGAGCAC	UUGACAGAAGAUAGAGAGCAC	sly-miR156b
sly-miR156c	c31845_g1_i1	1	0	0	2	357	448	-271.2	-40	-1.052	0	UUGACAGAAGAUAGAGAGCAC	UUGACAGAAGAUAGAGAGCAC	sly-miR156c
sly-miR167	c65265_g3_i1	1	0	0	2	112	208	-295.8	-44.9	-1.122	0	UGAAGCUGCCAGCAUGAUCUA	UGAAGCUGCCAGCAUGAUCUA	sly-miR167
sly-miR167	c65265_g4_i1	1	0	0	2	105	203	-303.6	-40.2	-1.086	0	UGAAGCUGCCAGCAUGAUCUA	UGAAGCUGCCAGCAUGAUCUA	sly-miR167
sly-miR167	c65265_g4_i2	1	0	0	2	112	210	-284.5	-40.2	-1.086	0	UGAAGCUGCCAGCAUGAUCUA	UGAAGCUGCCAGCAUGAUCUA	sly-miR167
sof-miR396	c57015_g1_i1	1	0	0	2	117	251	-103.065	-44.5	-0.927	0	UUCCACAGCUUUCUUGAACUG	UUCCACAGCUUUCUUGAACUG	sof-miR396
ssl-miR396	c57015_g1_i1	1	0	0	2	117	251	-103.065	-44.5	-0.927	0	UUCCACAGCUUUCUUGAACUG	UUCCACAGCUUUCUUGAACUG	ssl-miR396
ssp-miR396	c57015_g1_i1	1	0	0	2	117	251	-103.065	-44.5	-0.927	0	UUCCACAGCUUUCUUGAACUG	UUCCACAGCUUUCUUGAACUG	ssp-miR396
tae-miR167	c65265_g3_i1	1	0	0	2	112	208	-295.8	-44.9	-1.122	0	UGAAGCUGCCAGCAUGAUCUA	UGAAGCUGCCAGCAUGAUCUA	tae-miR167
tae-miR167	c65265_g4_i1	1	0	0	2	105	203	-303.6	-40.2	-1.086	0	UGAAGCUGCCAGCAUGAUCUA	UGAAGCUGCCAGCAUGAUCUA	tae-miR167
tae-miR167	c65265_g4_i2	1	0	0	2	112	210	-284.5	-40.2	-1.086	0	UGAAGCUGCCAGCAUGAUCUA	UGAAGCUGCCAGCAUGAUCUA	tae-miR167
tcc-miR156e	c31845_g1_i1	1	0	0	2	357	448	-271.2	-40	-1.052	0	UUGACAGAAGAUAGAGAGCAC	UUGACAGAAGAUAGAGAGCAC	tcc-miR156e
tcc-miR156f	c31845_g1_i1	1	0	0	2	357	448	-271.2	-40	-1.052	0	UUGACAGAAGAUAGAGAGCAC	UUGACAGAAGAUAGAGAGCAC	tcc-miR156f
tcc-miR167a	c65265_g3_i1	1	0	0	2	112	208	-295.8	-44.9	-1.122	0	UGAAGCUGCCAGCAUGAUCUA	UGAAGCUGCCAGCAUGAUCUA	tcc-miR167a
tcc-miR167a	c65265_g4_i1	1	0	0	2	105	203	-303.6	-40.2	-1.086	0	UGAAGCUGCCAGCAUGAUCUA	UGAAGCUGCCAGCAUGAUCUA	tcc-miR167a
tcc-miR167a	c65265_g4_i2	1	0	0	2	112	210	-284.5	-40.2	-1.086	0	UGAAGCUGCCAGCAUGAUCUA	UGAAGCUGCCAGCAUGAUCUA	tcc-miR167a
tcc-miR167b	c65265_g3_i1	1	0	0	2	112	208	-295.8	-44.9	-1.122	0	UGAAGCUGCCAGCAUGAUCUA	UGAAGCUGCCAGCAUGAUCUA	tcc-miR167b
tcc-miR167b	c65265_g4_i1	1	0	0	2	105	203	-303.6	-40.2	-1.086	0	UGAAGCUGCCAGCAUGAUCUA	UGAAGCUGCCAGCAUGAUCUA	tcc-miR167b
tcc-miR167b	c65265_g4_i2	1	0	0	2	112	210	-284.5	-40.2	-1.086	0	UGAAGCUGCCAGCAUGAUCUA	UGAAGCUGCCAGCAUGAUCUA	tcc-miR167b
tcc-miR172c	c65177_g1_i15	1	0	0	2	358	452	-511.7	-36.8	-0.855	0	GGAAUCUUGAUGAUGCUGCAU	GGAAUCUUGAUGAUGCUGCAU	tcc-miR172c
tcc-miR172c	c65177_g1_i5	1	0	0	2	731	829	-226	-36.8	-0.8	0	GGAAUCUUGAUGAUGCUGCAU	GGAAUCUUGAUGAUGCUGCAU	tcc-miR172c
tcc-miR172c	c65177_g1_i8	1	0	0	2	731	829	-222.931	-36.8	-0.8	0	GGAAUCUUGAUGAUGCUGCAU	GGAAUCUUGAUGAUGCUGCAU	tcc-miR172c
tcc-miR396a	c57015_g1_i1	1	0	0	2	117	251	-103.065	-44.5	-0.927	0	UUCCACAGCUUUCUUGAACUG	UUCCACAGCUUUCUUGAACUG	tcc-miR396a
tcc-miR396b	c57015_g1_i1	1	0	0	2	117	251	-103.065	-44.5	-0.927	0	UUCCACAGCUUUCUUGAACUG	UUCCACAGCUUUCUUGAACUG	tcc-miR396b
tcc-miR396c	c62054_g1_i1	1	0	0	2	209	331	-234.9	-31.9	-0.938	0	UUCCACAGCUUUCUUGAACUU	UUCCACAGCUUUCUUGAACUU	tcc-miR396c
tcc-miR396c	c62054_g1_i2	1	0	0	2	87	198	-149.5	-34.7	-1.02	0	UUCCACAGCUUUCUUGAACUU	UUCCACAGCUUUCUUGAACUU	tcc-miR396c
tcc-miR396c	c62054_g1_i3	1	0	0	2	209	331	-163.2	-31.9	-0.938	0	UUCCACAGCUUUCUUGAACUU	UUCCACAGCUUUCUUGAACUU	tcc-miR396c
tcc-miR396c	c62054_g1_i4	1	0	0	2	209	331	-147.4	-31.9	-0.938	0	UUCCACAGCUUUCUUGAACUU	UUCCACAGCUUUCUUGAACUU	tcc-miR396c
tcc-miR396c	c62054_g1_i5	1	0	0	2	87	198	-207.4	-34.7	-1.02	0	UUCCACAGCUUUCUUGAACUU	UUCCACAGCUUUCUUGAACUU	tcc-miR396c
tcc-miR396e	c62054_g1_i1	1	0	0	2	209	331	-234.9	-31.9	-0.938	0	UUCCACAGCUUUCUUGAACUU	UUCCACAGCUUUCUUGAACUU	tcc-miR396e
tcc-miR396e	c62054_g1_i2	1	0	0	2	87	198	-149.5	-34.7	-1.02	0	UUCCACAGCUUUCUUGAACUU	UUCCACAGCUUUCUUGAACUU	tcc-miR396e
tcc-miR396e	c62054_g1_i3	1	0	0	2	209	331	-163.2	-31.9	-0.938	0	UUCCACAGCUUUCUUGAACUU	UUCCACAGCUUUCUUGAACUU	tcc-miR396e
tcc-miR396e	c62054_g1_i4	1	0	0	2	209	331	-147.4	-31.9	-0.938	0	UUCCACAGCUUUCUUGAACUU	UUCCACAGCUUUCUUGAACUU	tcc-miR396e
tcc-miR396e	c62054_g1_i5	1	0	0	2	87	198	-207.4	-34.7	-1.02	0	UUCCACAGCUUUCUUGAACUU	UUCCACAGCUUUCUUGAACUU	tcc-miR396e
vun-miR156b	c31845_g1_i1	1	0	0	2	357	448	-271.2	-40	-1.052	0	UUGACAGAAGAUAGAGAGCAC	UUGACAGAAGAUAGAGAGCAC	vun-miR156b
vvi-miR156f	c31845_g1_i1	1	0	0	2	357	448	-271.2	-40	-1.052	0	UUGACAGAAGAUAGAGAGCAC	UUGACAGAAGAUAGAGAGCAC	vvi-miR156f
vvi-miR156g	c31845_g1_i1	1	0	0	2	357	448	-271.2	-40	-1.052	0	UUGACAGAAGAUAGAGAGCAC	UUGACAGAAGAUAGAGAGCAC	vvi-miR156g
vvi-miR156i	c31845_g1_i1	1	0	0	2	357	448	-271.2	-40	-1.052	0	UUGACAGAAGAUAGAGAGCAC	UUGACAGAAGAUAGAGAGCAC	vvi-miR156i
vvi-miR167b	c65265_g3_i1	1	0	0	2	112	208	-295.8	-44.9	-1.122	0	UGAAGCUGCCAGCAUGAUCUA	UGAAGCUGCCAGCAUGAUCUA	vvi-miR167b
vvi-miR167b	c65265_g4_i1	1	0	0	2	105	203	-303.6	-40.2	-1.086	0	UGAAGCUGCCAGCAUGAUCUA	UGAAGCUGCCAGCAUGAUCUA	vvi-miR167b
vvi-miR167b	c65265_g4_i2	1	0	0	2	112	210	-284.5	-40.2	-1.086	0	UGAAGCUGCCAGCAUGAUCUA	UGAAGCUGCCAGCAUGAUCUA	vvi-miR167b
vvi-miR167d	c65265_g3_i1	1	0	0	2	112	208	-295.8	-44.9	-1.122	0	UGAAGCUGCCAGCAUGAUCUA	UGAAGCUGCCAGCAUGAUCUA	vvi-miR167d
vvi-miR167d	c65265_g4_i1	1	0	0	2	105	203	-303.6	-40.2	-1.086	0	UGAAGCUGCCAGCAUGAUCUA	UGAAGCUGCCAGCAUGAUCUA	vvi-miR167d
vvi-miR167d	c65265_g4_i2	1	0	0	2	112	210	-284.5	-40.2	-1.086	0	UGAAGCUGCCAGCAUGAUCUA	UGAAGCUGCCAGCAUGAUCUA	vvi-miR167d
vvi-miR167e	c65265_g3_i1	1	0	0	2	112	208	-295.8	-44.9	-1.122	0	UGAAGCUGCCAGCAUGAUCUA	UGAAGCUGCCAGCAUGAUCUA	vvi-miR167e
vvi-miR167e	c65265_g4_i1	1	0	0	2	105	203	-303.6	-40.2	-1.086	0	UGAAGCUGCCAGCAUGAUCUA	UGAAGCUGCCAGCAUGAUCUA	vvi-miR167e
vvi-miR167e	c65265_g4_i2	1	0	0	2	112	210	-284.5	-40.2	-1.086	0	UGAAGCUGCCAGCAUGAUCUA	UGAAGCUGCCAGCAUGAUCUA	vvi-miR167e
vvi-miR396b	c57015_g1_i1	1	0	0	2	117	251	-103.065	-44.5	-0.927	0	UUCCACAGCUUUCUUGAACU	UUCCACAGCUUUCUUGAACU	vvi-miR396b
vvi-miR396b	c62054_g1_i1	1	0	0	2	209	331	-234.9	-31.9	-0.938	0	UUCCACAGCUUUCUUGAACU	UUCCACAGCUUUCUUGAACU	vvi-miR396b
vvi-miR396b	c62054_g1_i2	1	0	0	2	87	198	-149.5	-34.7	-1.02	0	UUCCACAGCUUUCUUGAACU	UUCCACAGCUUUCUUGAACU	vvi-miR396b
vvi-miR396b	c62054_g1_i3	1	0	0	2	209	331	-163.2	-31.9	-0.938	0	UUCCACAGCUUUCUUGAACU	UUCCACAGCUUUCUUGAACU	vvi-miR396b
vvi-miR396b	c62054_g1_i4	1	0	0	2	209	331	-147.4	-31.9	-0.938	0	UUCCACAGCUUUCUUGAACU	UUCCACAGCUUUCUUGAACU	vvi-miR396b
vvi-miR396b	c62054_g1_i5	1	0	0	2	87	198	-207.4	-34.7	-1.02	0	UUCCACAGCUUUCUUGAACU	UUCCACAGCUUUCUUGAACU	vvi-miR396b
vvi-miR396c	c57015_g1_i1	1	0	0	2	117	251	-103.065	-44.5	-0.927	0	UUCCACAGCUUUCUUGAACUG	UUCCACAGCUUUCUUGAACUG	vvi-miR396c
vvi-miR396d	c57015_g1_i1	1	0	0	2	117	251	-103.065	-44.5	-0.927	0	UUCCACAGCUUUCUUGAACUG	UUCCACAGCUUUCUUGAACUG	vvi-miR396d
zma-miR167a	c65265_g3_i1	1	0	0	2	112	208	-295.8	-44.9	-1.122	0	UGAAGCUGCCAGCAUGAUCUA	UGAAGCUGCCAGCAUGAUCUA	zma-miR167a
zma-miR167a	c65265_g4_i1	1	0	0	2	105	203	-303.6	-40.2	-1.086	0	UGAAGCUGCCAGCAUGAUCUA	UGAAGCUGCCAGCAUGAUCUA	zma-miR167a
zma-miR167a	c65265_g4_i2	1	0	0	2	112	210	-284.5	-40.2	-1.086	0	UGAAGCUGCCAGCAUGAUCUA	UGAAGCUGCCAGCAUGAUCUA	zma-miR167a
zma-miR167b	c65265_g3_i1	1	0	0	2	112	208	-295.8	-44.9	-1.122	0	UGAAGCUGCCAGCAUGAUCUA	UGAAGCUGCCAGCAUGAUCUA	zma-miR167b
zma-miR167b	c65265_g4_i1	1	0	0	2	105	203	-303.6	-40.2	-1.086	0	UGAAGCUGCCAGCAUGAUCUA	UGAAGCUGCCAGCAUGAUCUA	zma-miR167b
zma-miR167b	c65265_g4_i2	1	0	0	2	112	210	-284.5	-40.2	-1.086	0	UGAAGCUGCCAGCAUGAUCUA	UGAAGCUGCCAGCAUGAUCUA	zma-miR167b
zma-miR167c	c65265_g3_i1	1	0	0	2	112	208	-295.8	-44.9	-1.122	0	UGAAGCUGCCAGCAUGAUCUA	UGAAGCUGCCAGCAUGAUCUA	zma-miR167c
zma-miR167c	c65265_g4_i1	1	0	0	2	105	203	-303.6	-40.2	-1.086	0	UGAAGCUGCCAGCAUGAUCUA	UGAAGCUGCCAGCAUGAUCUA	zma-miR167c
zma-miR167c	c65265_g4_i2	1	0	0	2	112	210	-284.5	-40.2	-1.086	0	UGAAGCUGCCAGCAUGAUCUA	UGAAGCUGCCAGCAUGAUCUA	zma-miR167c
zma-miR167d	c65265_g3_i1	1	0	0	2	112	208	-295.8	-44.9	-1.122	0	UGAAGCUGCCAGCAUGAUCUA	UGAAGCUGCCAGCAUGAUCUA	zma-miR167d
zma-miR167d	c65265_g4_i1	1	0	0	2	105	203	-303.6	-40.2	-1.086	0	UGAAGCUGCCAGCAUGAUCUA	UGAAGCUGCCAGCAUGAUCUA	zma-miR167d
zma-miR167d	c65265_g4_i2	1	0	0	2	112	210	-284.5	-40.2	-1.086	0	UGAAGCUGCCAGCAUGAUCUA	UGAAGCUGCCAGCAUGAUCUA	zma-miR167d
zma-miR171b	c55024_g1_i1	1	0	0	2	269	350	-186.8	-29.5	-0.867	0	UUGAGCCGUGCCAAUAUCAC	UUGAGCCGUGCCAAUAUCAC	zma-miR171b
zma-miR171b	c55024_g1_i2	1	0	0	2	280	361	-167.6	-29.5	-0.867	0	UUGAGCCGUGCCAAUAUCAC	UUGAGCCGUGCCAAUAUCAC	zma-miR171b
zma-miR171b	c55024_g1_i3	1	0	0	2	269	350	-165.7	-29.5	-0.867	0	UUGAGCCGUGCCAAUAUCAC	UUGAGCCGUGCCAAUAUCAC	zma-miR171b
zma-miR171b	c55024_g1_i4	1	0	0	2	280	361	-181.8	-29.5	-0.867	0	UUGAGCCGUGCCAAUAUCAC	UUGAGCCGUGCCAAUAUCAC	zma-miR171b
zma-miR171b	c55024_g1_i5	1	0	0	2	174	255	-171.6	-29.5	-0.867	0	UUGAGCCGUGCCAAUAUCAC	UUGAGCCGUGCCAAUAUCAC	zma-miR171b
zma-miR171b	c55024_g1_i6	1	0	0	2	174	255	-150.5	-29.5	-0.867	0	UUGAGCCGUGCCAAUAUCAC	UUGAGCCGUGCCAAUAUCAC	zma-miR171b
zma-miR172e	c65177_g1_i15	1	0	0	2	358	452	-511.7	-36.8	-0.855	0	GGAAUCUUGAUGAUGCUGCAU	GGAAUCUUGAUGAUGCUGCAU	zma-miR172e
zma-miR172e	c65177_g1_i5	1	0	0	2	731	829	-226	-36.8	-0.8	0	GGAAUCUUGAUGAUGCUGCAU	GGAAUCUUGAUGAUGCUGCAU	zma-miR172e
zma-miR172e	c65177_g1_i8	1	0	0	2	731	829	-222.931	-36.8	-0.8	0	GGAAUCUUGAUGAUGCUGCAU	GGAAUCUUGAUGAUGCUGCAU	zma-miR172e
zma-miR396a	c57015_g1_i1	1	0	0	2	117	251	-103.065	-44.5	-0.927	0	UUCCACAGCUUUCUUGAACUG	UUCCACAGCUUUCUUGAACUG	zma-miR396a
zma-miR396b	c57015_g1_i1	1	0	0	2	117	251	-103.065	-44.5	-0.927	0	UUCCACAGCUUUCUUGAACUG	UUCCACAGCUUUCUUGAACUG	zma-miR396b
zma-miR396e	c62054_g1_i1	1	0	0	2	209	331	-234.9	-31.9	-0.938	0	UUCCACAGCUUUCUUGAACUU	UUCCACAGCUUUCUUGAACUU	zma-miR396e
zma-miR396e	c62054_g1_i2	1	0	0	2	87	198	-149.5	-34.7	-1.02	0	UUCCACAGCUUUCUUGAACUU	UUCCACAGCUUUCUUGAACUU	zma-miR396e
zma-miR396e	c62054_g1_i3	1	0	0	2	209	331	-163.2	-31.9	-0.938	0	UUCCACAGCUUUCUUGAACUU	UUCCACAGCUUUCUUGAACUU	zma-miR396e
zma-miR396e	c62054_g1_i4	1	0	0	2	209	331	-147.4	-31.9	-0.938	0	UUCCACAGCUUUCUUGAACUU	UUCCACAGCUUUCUUGAACUU	zma-miR396e
zma-miR396e	c62054_g1_i5	1	0	0	2	87	198	-207.4	-34.7	-1.02	0	UUCCACAGCUUUCUUGAACUU	UUCCACAGCUUUCUUGAACUU	zma-miR396e
zma-miR396f	c62054_g1_i1	1	0	0	2	209	331	-234.9	-31.9	-0.938	0	UUCCACAGCUUUCUUGAACUU	UUCCACAGCUUUCUUGAACUU	zma-miR396f
zma-miR396f	c62054_g1_i2	1	0	0	2	87	198	-149.5	-34.7	-1.02	0	UUCCACAGCUUUCUUGAACUU	UUCCACAGCUUUCUUGAACUU	zma-miR396f
zma-miR396f	c62054_g1_i3	1	0	0	2	209	331	-163.2	-31.9	-0.938	0	UUCCACAGCUUUCUUGAACUU	UUCCACAGCUUUCUUGAACUU	zma-miR396f
zma-miR396f	c62054_g1_i4	1	0	0	2	209	331	-147.4	-31.9	-0.938	0	UUCCACAGCUUUCUUGAACUU	UUCCACAGCUUUCUUGAACUU	zma-miR396f
zma-miR396f	c62054_g1_i5	1	0	0	2	87	198	-207.4	-34.7	-1.02	0	UUCCACAGCUUUCUUGAACUU	UUCCACAGCUUUCUUGAACUU	zma-miR396f
aau-miR160	c503_g1_i1	2	0	0	2	1034	1112	-220.7	-27.3	-0.665	0	UGGCAUACAGGGAGCCAGGCA	UGGCAUACAGGGAGCCAGGCA	aau-miR160
aly-miR160a	c36827_g1_i1	2	0	0	2	690	770	-326.6	-37.4	-0.831	0	UGCCUGGCUCCCUGUAUGCCA	UGCCUGGCUCCCUGUAUGCCA	aly-miR160a
aly-miR160a	c503_g1_i1	2	0	0	2	172	254	-244.4	-39.8	-0.925	0	UGCCUGGCUCCCUGUAUGCCA	UGCCUGGCUCCCUGUAUGCCA	aly-miR160a
aly-miR160a	c56803_g3_i2	2	0	0	2	85	165	-170.3	-35.5	-0.825	0	UGCCUGGCUCCCUGUAUGCCA	UGCCUGGCUCCCUGUAUGCCA	aly-miR160a
aly-miR160b	c36827_g1_i1	2	0	0	2	690	770	-326.6	-37.4	-0.831	0	UGCCUGGCUCCCUGUAUGCCA	UGCCUGGCUCCCUGUAUGCCA	aly-miR160b
aly-miR160b	c503_g1_i1	2	0	0	2	172	254	-244.4	-39.8	-0.925	0	UGCCUGGCUCCCUGUAUGCCA	UGCCUGGCUCCCUGUAUGCCA	aly-miR160b
aly-miR160b	c56803_g3_i2	2	0	0	2	85	165	-170.3	-35.5	-0.825	0	UGCCUGGCUCCCUGUAUGCCA	UGCCUGGCUCCCUGUAUGCCA	aly-miR160b
aly-miR160c	c36827_g1_i1	2	0	0	2	690	770	-326.6	-37.4	-0.831	0	UGCCUGGCUCCCUGUAUGCCA	UGCCUGGCUCCCUGUAUGCCA	aly-miR160c
aly-miR160c	c503_g1_i1	2	0	0	2	172	254	-244.4	-39.8	-0.925	0	UGCCUGGCUCCCUGUAUGCCA	UGCCUGGCUCCCUGUAUGCCA	aly-miR160c
aly-miR160c	c56803_g3_i2	2	0	0	2	85	165	-170.3	-35.5	-0.825	0	UGCCUGGCUCCCUGUAUGCCA	UGCCUGGCUCCCUGUAUGCCA	aly-miR160c
aly-miR168a	c65271_g3_i1	2	0	0	2	96	196	-383.8	-48.5	-0.85	0	UCGCUUGGUGCAGGUCGGGAA	UCGCUUGGUGCAGGUCGGGAA	aly-miR168a
aly-miR168a	c65271_g3_i4	2	0	0	2	96	196	-399.2	-48.5	-0.85	0	UCGCUUGGUGCAGGUCGGGAA	UCGCUUGGUGCAGGUCGGGAA	aly-miR168a
aly-miR168b	c65271_g3_i1	2	0	0	2	96	196	-383.8	-48.5	-0.85	0	UCGCUUGGUGCAGGUCGGGAA	UCGCUUGGUGCAGGUCGGGAA	aly-miR168b
aly-miR168b	c65271_g3_i4	2	0	0	2	96	196	-399.2	-48.5	-0.85	0	UCGCUUGGUGCAGGUCGGGAA	UCGCUUGGUGCAGGUCGGGAA	aly-miR168b
aly-miR171a	c68345_g1_i5	2	0	0	2	83	167	-90.4	-24.6	-0.702	0	UGAUUGAGCCGCGCCAAUAUC	UGAUUGAGCCGCGCCAAUAUC	aly-miR171a
aly-miR395b	c74182_g1_i1	2	0	0	2	45	138	-109.2	-31	-0.815	0	CUGAAGUGUUUGGGGGGACUC	CUGAAGUGUUUGGGGGGACUC	aly-miR395b
aly-miR395f	c74182_g1_i1	2	0	0	2	45	138	-109.2	-31	-0.815	0	CUGAAGUGUUUGGGGGGACUC	CUGAAGUGUUUGGGGGGACUC	aly-miR395f
aly-miR395h	c74182_g1_i1	2	0	0	2	45	138	-109.2	-31	-0.815	0	CUGAAGUGUUUGGGGGGACUC	CUGAAGUGUUUGGGGGGACUC	aly-miR395h
aly-miR400	c49113_g1_i1	2	0	0	2	217	297	-111.9	-26.9	-0.96	0	UAUGAGAGUAUUAUAAGUCAC	UAUGAGAGUAUUAUAAGUCAC	aly-miR400
aly-miR400	c49113_g1_i2	2	0	0	2	299	379	-125.9	-26.9	-0.96	0	UAUGAGAGUAUUAUAAGUCAC	UAUGAGAGUAUUAUAAGUCAC	aly-miR400
aqc-miR160b	c36827_g1_i1	2	0	0	2	690	770	-326.6	-37.4	-0.831	0	UGCCUGGCUCCCUGUAUGCCA	UGCCUGGCUCCCUGUAUGCCA	aqc-miR160b
aqc-miR160b	c503_g1_i1	2	0	0	2	172	254	-244.4	-39.8	-0.925	0	UGCCUGGCUCCCUGUAUGCCA	UGCCUGGCUCCCUGUAUGCCA	aqc-miR160b
aqc-miR160b	c56803_g3_i2	2	0	0	2	85	165	-170.3	-35.5	-0.825	0	UGCCUGGCUCCCUGUAUGCCA	UGCCUGGCUCCCUGUAUGCCA	aqc-miR160b
ath-miR160a	c36827_g1_i1	2	0	0	2	690	770	-326.6	-37.4	-0.831	0	UGCCUGGCUCCCUGUAUGCCA	UGCCUGGCUCCCUGUAUGCCA	ath-miR160a
ath-miR160a	c503_g1_i1	2	0	0	2	172	254	-244.4	-39.8	-0.925	0	UGCCUGGCUCCCUGUAUGCCA	UGCCUGGCUCCCUGUAUGCCA	ath-miR160a
ath-miR160a	c56803_g3_i2	2	0	0	2	85	165	-170.3	-35.5	-0.825	0	UGCCUGGCUCCCUGUAUGCCA	UGCCUGGCUCCCUGUAUGCCA	ath-miR160a
ath-miR160b	c36827_g1_i1	2	0	0	2	690	770	-326.6	-37.4	-0.831	0	UGCCUGGCUCCCUGUAUGCCA	UGCCUGGCUCCCUGUAUGCCA	ath-miR160b
ath-miR160b	c503_g1_i1	2	0	0	2	172	254	-244.4	-39.8	-0.925	0	UGCCUGGCUCCCUGUAUGCCA	UGCCUGGCUCCCUGUAUGCCA	ath-miR160b
ath-miR160b	c56803_g3_i2	2	0	0	2	85	165	-170.3	-35.5	-0.825	0	UGCCUGGCUCCCUGUAUGCCA	UGCCUGGCUCCCUGUAUGCCA	ath-miR160b
ath-miR160c	c36827_g1_i1	2	0	0	2	690	770	-326.6	-37.4	-0.831	0	UGCCUGGCUCCCUGUAUGCCA	UGCCUGGCUCCCUGUAUGCCA	ath-miR160c
ath-miR160c	c503_g1_i1	2	0	0	2	172	254	-244.4	-39.8	-0.925	0	UGCCUGGCUCCCUGUAUGCCA	UGCCUGGCUCCCUGUAUGCCA	ath-miR160c
ath-miR160c	c56803_g3_i2	2	0	0	2	85	165	-170.3	-35.5	-0.825	0	UGCCUGGCUCCCUGUAUGCCA	UGCCUGGCUCCCUGUAUGCCA	ath-miR160c
ath-miR168a	c65271_g3_i1	2	0	0	2	96	196	-383.8	-48.5	-0.85	0	UCGCUUGGUGCAGGUCGGGAA	UCGCUUGGUGCAGGUCGGGAA	ath-miR168a
ath-miR168a	c65271_g3_i4	2	0	0	2	96	196	-399.2	-48.5	-0.85	0	UCGCUUGGUGCAGGUCGGGAA	UCGCUUGGUGCAGGUCGGGAA	ath-miR168a
ath-miR168b	c65271_g3_i1	2	0	0	2	96	196	-383.8	-48.5	-0.85	0	UCGCUUGGUGCAGGUCGGGAA	UCGCUUGGUGCAGGUCGGGAA	ath-miR168b
ath-miR168b	c65271_g3_i4	2	0	0	2	96	196	-399.2	-48.5	-0.85	0	UCGCUUGGUGCAGGUCGGGAA	UCGCUUGGUGCAGGUCGGGAA	ath-miR168b
ath-miR171a	c68345_g1_i5	2	0	0	2	83	167	-90.4	-24.6	-0.702	0	UGAUUGAGCCGCGCCAAUAUC	UGAUUGAGCCGCGCCAAUAUC	ath-miR171a
ath-miR395b	c74182_g1_i1	2	0	0	2	45	138	-109.2	-31	-0.815	0	CUGAAGUGUUUGGGGGGACUC	CUGAAGUGUUUGGGGGGACUC	ath-miR395b
ath-miR395c	c74182_g1_i1	2	0	0	2	45	138	-109.2	-31	-0.815	0	CUGAAGUGUUUGGGGGGACUC	CUGAAGUGUUUGGGGGGACUC	ath-miR395c
ath-miR395f	c74182_g1_i1	2	0	0	2	45	138	-109.2	-31	-0.815	0	CUGAAGUGUUUGGGGGGACUC	CUGAAGUGUUUGGGGGGACUC	ath-miR395f
ath-miR400	c49113_g1_i1	2	0	0	2	217	297	-111.9	-26.9	-0.96	0	UAUGAGAGUAUUAUAAGUCAC	UAUGAGAGUAUUAUAAGUCAC	ath-miR400
ath-miR400	c49113_g1_i2	2	0	0	2	299	379	-125.9	-26.9	-0.96	0	UAUGAGAGUAUUAUAAGUCAC	UAUGAGAGUAUUAUAAGUCAC	ath-miR400
ath-miR848	c68939_g1_i2	2	0	0	2	1289	1408	-429.593	-59.3	-1.098	0	UGACAUGGGACUGCCUAAGCUA	UGACAUGGGACUGCCUAAGCUA	ath-miR848
ath-miR848	c68939_g1_i3	2	0	0	2	1397	1516	-453.293	-59.3	-1.098	0	UGACAUGGGACUGCCUAAGCUA	UGACAUGGGACUGCCUAAGCUA	ath-miR848
bdi-miR160a	c36827_g1_i1	2	0	0	2	690	770	-326.6	-37.4	-0.831	0	UGCCUGGCUCCCUGUAUGCCA	UGCCUGGCUCCCUGUAUGCCA	bdi-miR160a
bdi-miR160a	c503_g1_i1	2	0	0	2	172	254	-244.4	-39.8	-0.925	0	UGCCUGGCUCCCUGUAUGCCA	UGCCUGGCUCCCUGUAUGCCA	bdi-miR160a
bdi-miR160a	c56803_g3_i2	2	0	0	2	85	165	-170.3	-35.5	-0.825	0	UGCCUGGCUCCCUGUAUGCCA	UGCCUGGCUCCCUGUAUGCCA	bdi-miR160a
bdi-miR160b	c36827_g1_i1	2	0	0	2	690	770	-326.6	-37.4	-0.831	0	UGCCUGGCUCCCUGUAUGCCA	UGCCUGGCUCCCUGUAUGCCA	bdi-miR160b
bdi-miR160b	c503_g1_i1	2	0	0	2	172	254	-244.4	-39.8	-0.925	0	UGCCUGGCUCCCUGUAUGCCA	UGCCUGGCUCCCUGUAUGCCA	bdi-miR160b
bdi-miR160b	c56803_g3_i2	2	0	0	2	85	165	-170.3	-35.5	-0.825	0	UGCCUGGCUCCCUGUAUGCCA	UGCCUGGCUCCCUGUAUGCCA	bdi-miR160b
bdi-miR160c	c36827_g1_i1	2	0	0	2	690	770	-326.6	-37.4	-0.831	0	UGCCUGGCUCCCUGUAUGCCA	UGCCUGGCUCCCUGUAUGCCA	bdi-miR160c
bdi-miR160c	c503_g1_i1	2	0	0	2	172	254	-244.4	-39.8	-0.925	0	UGCCUGGCUCCCUGUAUGCCA	UGCCUGGCUCCCUGUAUGCCA	bdi-miR160c
bdi-miR160c	c56803_g3_i2	2	0	0	2	85	165	-170.3	-35.5	-0.825	0	UGCCUGGCUCCCUGUAUGCCA	UGCCUGGCUCCCUGUAUGCCA	bdi-miR160c
bdi-miR160d	c36827_g1_i1	2	0	0	2	690	770	-326.6	-37.4	-0.831	0	UGCCUGGCUCCCUGUAUGCCA	UGCCUGGCUCCCUGUAUGCCA	bdi-miR160d
bdi-miR160d	c503_g1_i1	2	0	0	2	172	254	-244.4	-39.8	-0.925	0	UGCCUGGCUCCCUGUAUGCCA	UGCCUGGCUCCCUGUAUGCCA	bdi-miR160d
bdi-miR160d	c56803_g3_i2	2	0	0	2	85	165	-170.3	-35.5	-0.825	0	UGCCUGGCUCCCUGUAUGCCA	UGCCUGGCUCCCUGUAUGCCA	bdi-miR160d
bdi-miR171a	c68345_g1_i5	2	0	0	2	83	167	-90.4	-24.6	-0.702	0	UGAUUGAGCCGCGCCAAUAUC	UGAUUGAGCCGCGCCAAUAUC	bdi-miR171a
bna-miR168	c65271_g3_i1	2	0	0	2	96	196	-383.8	-48.5	-0.85	0	UCGCUUGGUGCAGGUCGGGAA	UCGCUUGGUGCAGGUCGGGAA	bna-miR168
bna-miR168	c65271_g3_i4	2	0	0	2	96	196	-399.2	-48.5	-0.85	0	UCGCUUGGUGCAGGUCGGGAA	UCGCUUGGUGCAGGUCGGGAA	bna-miR168
bna-miR171f	c68345_g1_i5	2	0	0	2	83	167	-90.4	-24.6	-0.702	0	UGAUUGAGCCGCGCCAAUAUC	UGAUUGAGCCGCGCCAAUAUC	bna-miR171f
bna-miR171g	c68345_g1_i5	2	0	0	2	82	168	-90.4	-25	-0.714	0	UGAUUGAGCCGCGCCAAUAUCU	UGAUUGAGCCGCGCCAAUAUCU	bna-miR171g
bra-miR160a	c36827_g1_i1	2	0	0	2	690	770	-326.6	-37.4	-0.831	0	UGCCUGGCUCCCUGUAUGCCA	UGCCUGGCUCCCUGUAUGCCA	bra-miR160a
bra-miR160a	c503_g1_i1	2	0	0	2	172	254	-244.4	-39.8	-0.925	0	UGCCUGGCUCCCUGUAUGCCA	UGCCUGGCUCCCUGUAUGCCA	bra-miR160a
bra-miR160a	c56803_g3_i2	2	0	0	2	85	165	-170.3	-35.5	-0.825	0	UGCCUGGCUCCCUGUAUGCCA	UGCCUGGCUCCCUGUAUGCCA	bra-miR160a
bra-miR171e	c68345_g1_i5	2	0	0	2	83	167	-90.4	-24.6	-0.702	0	UGAUUGAGCCGCGCCAAUAUC	UGAUUGAGCCGCGCCAAUAUC	bra-miR171e
ccl-miR168	c65271_g3_i1	2	0	0	2	96	196	-383.8	-48.5	-0.85	0	UCGCUUGGUGCAGGUCGGGAA	UCGCUUGGUGCAGGUCGGGAA	ccl-miR168
ccl-miR168	c65271_g3_i4	2	0	0	2	96	196	-399.2	-48.5	-0.85	0	UCGCUUGGUGCAGGUCGGGAA	UCGCUUGGUGCAGGUCGGGAA	ccl-miR168
ccl-miR171	c68345_g1_i5	2	0	0	2	83	167	-90.4	-24.6	-0.702	0	UGAUUGAGCCGCGCCAAUAUC	UGAUUGAGCCGCGCCAAUAUC	ccl-miR171
cme-miR168	c65202_g2_i1	2	0	0	2	105	205	-566.6	-38.5	-0.726	0	UCGCUUGGUGCAGGUCGGGA	UCGCUUGGUGCAGGUCGGGA	cme-miR168
crt-miR168	c65271_g3_i1	2	0	0	2	96	196	-383.8	-48.5	-0.85	0	UCGCUUGGUGCAGGUCGGGAA	UCGCUUGGUGCAGGUCGGGAA	crt-miR168
crt-miR168	c65271_g3_i4	2	0	0	2	96	196	-399.2	-48.5	-0.85	0	UCGCUUGGUGCAGGUCGGGAA	UCGCUUGGUGCAGGUCGGGAA	crt-miR168
csi-miR160	c36827_g1_i1	2	0	0	2	691	769	-326.6	-36.7	-0.815	0	GCCUGGCUCCCUGUAUGCCAU	GCCUGGCUCCCUGUAUGCCAU	csi-miR160
csi-miR160	c56803_g3_i2	2	0	0	2	86	164	-170.3	-34.8	-0.809	0	GCCUGGCUCCCUGUAUGCCAU	GCCUGGCUCCCUGUAUGCCAU	csi-miR160
far-miR160	c36827_g1_i1	2	0	0	2	690	770	-326.6	-37.4	-0.831	0	UGCCUGGCUCCCUGUAUGCCA	UGCCUGGCUCCCUGUAUGCCA	far-miR160
far-miR160	c503_g1_i1	2	0	0	2	172	254	-244.4	-39.8	-0.925	0	UGCCUGGCUCCCUGUAUGCCA	UGCCUGGCUCCCUGUAUGCCA	far-miR160
far-miR160	c56803_g3_i2	2	0	0	2	85	165	-170.3	-35.5	-0.825	0	UGCCUGGCUCCCUGUAUGCCA	UGCCUGGCUCCCUGUAUGCCA	far-miR160
gma-miR160	c36827_g1_i1	2	0	0	2	690	770	-326.6	-37.4	-0.831	0	UGCCUGGCUCCCUGUAUGCCA	UGCCUGGCUCCCUGUAUGCCA	gma-miR160
gma-miR160	c503_g1_i1	2	0	0	2	172	254	-244.4	-39.8	-0.925	0	UGCCUGGCUCCCUGUAUGCCA	UGCCUGGCUCCCUGUAUGCCA	gma-miR160
gma-miR160	c56803_g3_i2	2	0	0	2	85	165	-170.3	-35.5	-0.825	0	UGCCUGGCUCCCUGUAUGCCA	UGCCUGGCUCCCUGUAUGCCA	gma-miR160
gma-miR160b	c36827_g1_i1	2	0	0	2	690	770	-326.6	-37.4	-0.831	0	UGCCUGGCUCCCUGUAUGCC	UGCCUGGCUCCCUGUAUGCC	gma-miR160b
gma-miR160b	c503_g1_i1	2	0	0	2	172	254	-244.4	-39.8	-0.925	0	UGCCUGGCUCCCUGUAUGCC	UGCCUGGCUCCCUGUAUGCC	gma-miR160b
gma-miR160b	c56803_g3_i2	2	0	0	2	85	165	-170.3	-35.5	-0.825	0	UGCCUGGCUCCCUGUAUGCC	UGCCUGGCUCCCUGUAUGCC	gma-miR160b
gma-miR160c	c36827_g1_i1	2	0	0	2	690	770	-326.6	-37.4	-0.831	0	UGCCUGGCUCCCUGUAUGCC	UGCCUGGCUCCCUGUAUGCC	gma-miR160c
gma-miR160c	c503_g1_i1	2	0	0	2	172	254	-244.4	-39.8	-0.925	0	UGCCUGGCUCCCUGUAUGCC	UGCCUGGCUCCCUGUAUGCC	gma-miR160c
gma-miR160c	c56803_g3_i2	2	0	0	2	85	165	-170.3	-35.5	-0.825	0	UGCCUGGCUCCCUGUAUGCC	UGCCUGGCUCCCUGUAUGCC	gma-miR160c
gma-miR160d	c36827_g1_i1	2	0	0	2	690	770	-326.6	-37.4	-0.831	0	UGCCUGGCUCCCUGUAUGCC	UGCCUGGCUCCCUGUAUGCC	gma-miR160d
gma-miR160d	c503_g1_i1	2	0	0	2	172	254	-244.4	-39.8	-0.925	0	UGCCUGGCUCCCUGUAUGCC	UGCCUGGCUCCCUGUAUGCC	gma-miR160d
gma-miR160d	c56803_g3_i2	2	0	0	2	85	165	-170.3	-35.5	-0.825	0	UGCCUGGCUCCCUGUAUGCC	UGCCUGGCUCCCUGUAUGCC	gma-miR160d
gma-miR160e	c36827_g1_i1	2	0	0	2	690	770	-326.6	-37.4	-0.831	0	UGCCUGGCUCCCUGUAUGCC	UGCCUGGCUCCCUGUAUGCC	gma-miR160e
gma-miR160e	c503_g1_i1	2	0	0	2	172	254	-244.4	-39.8	-0.925	0	UGCCUGGCUCCCUGUAUGCC	UGCCUGGCUCCCUGUAUGCC	gma-miR160e
gma-miR160e	c56803_g3_i2	2	0	0	2	85	165	-170.3	-35.5	-0.825	0	UGCCUGGCUCCCUGUAUGCC	UGCCUGGCUCCCUGUAUGCC	gma-miR160e
gma-miR168	c65271_g3_i1	2	0	0	2	96	196	-383.8	-48.5	-0.85	0	UCGCUUGGUGCAGGUCGGGAA	UCGCUUGGUGCAGGUCGGGAA	gma-miR168
gma-miR168	c65271_g3_i4	2	0	0	2	96	196	-399.2	-48.5	-0.85	0	UCGCUUGGUGCAGGUCGGGAA	UCGCUUGGUGCAGGUCGGGAA	gma-miR168
gma-miR168b	c65202_g2_i1	2	0	0	2	105	205	-566.6	-38.5	-0.726	0	UCGCUUGGUGCAGGUCGGG	UCGCUUGGUGCAGGUCGGG	gma-miR168b
gma-miR171j	c68345_g1_i13	2	0	0	2	83	167	-213.3	-21.8	-0.641	0	UAUUGGCCUGGUUCACUCAGA	UAUUGGCCUGGUUCACUCAGA	gma-miR171j
gma-miR171j	c68345_g1_i5	2	0	0	2	83	167	-90.4	-24.6	-0.702	0	UAUUGGCCUGGUUCACUCAGA	UAUUGGCCUGGUUCACUCAGA	gma-miR171j
gma-miR171j	c68345_g1_i7	2	0	0	2	83	155	-272.2	-22.4	-0.622	0	UAUUGGCCUGGUUCACUCAGA	UAUUGGCCUGGUUCACUCAGA	gma-miR171j
gma-miR171j	c68345_g1_i8	2	0	0	2	83	155	-245	-22.4	-0.622	0	UAUUGGCCUGGUUCACUCAGA	UAUUGGCCUGGUUCACUCAGA	gma-miR171j
mtr-miR160	c36827_g1_i1	2	0	0	2	690	770	-326.6	-37.4	-0.831	0	UGCCUGGCUCCCUGUAUGCCA	UGCCUGGCUCCCUGUAUGCCA	mtr-miR160
mtr-miR160	c503_g1_i1	2	0	0	2	172	254	-244.4	-39.8	-0.925	0	UGCCUGGCUCCCUGUAUGCCA	UGCCUGGCUCCCUGUAUGCCA	mtr-miR160
mtr-miR160	c56803_g3_i2	2	0	0	2	85	165	-170.3	-35.5	-0.825	0	UGCCUGGCUCCCUGUAUGCCA	UGCCUGGCUCCCUGUAUGCCA	mtr-miR160
mtr-miR160b	c36827_g1_i1	2	0	0	2	690	770	-326.6	-37.4	-0.831	0	UGCCUGGCUCCCUGUAUGCCA	UGCCUGGCUCCCUGUAUGCCA	mtr-miR160b
mtr-miR160b	c503_g1_i1	2	0	0	2	172	254	-244.4	-39.8	-0.925	0	UGCCUGGCUCCCUGUAUGCCA	UGCCUGGCUCCCUGUAUGCCA	mtr-miR160b
mtr-miR160b	c56803_g3_i2	2	0	0	2	85	165	-170.3	-35.5	-0.825	0	UGCCUGGCUCCCUGUAUGCCA	UGCCUGGCUCCCUGUAUGCCA	mtr-miR160b
mtr-miR160d	c36827_g1_i1	2	0	0	2	690	770	-326.6	-37.4	-0.831	0	UGCCUGGCUCCCUGUAUGCCA	UGCCUGGCUCCCUGUAUGCCA	mtr-miR160d
mtr-miR160d	c503_g1_i1	2	0	0	2	172	254	-244.4	-39.8	-0.925	0	UGCCUGGCUCCCUGUAUGCCA	UGCCUGGCUCCCUGUAUGCCA	mtr-miR160d
mtr-miR160d	c56803_g3_i2	2	0	0	2	85	165	-170.3	-35.5	-0.825	0	UGCCUGGCUCCCUGUAUGCCA	UGCCUGGCUCCCUGUAUGCCA	mtr-miR160d
mtr-miR160e	c36827_g1_i1	2	0	0	2	690	770	-326.6	-37.4	-0.831	0	UGCCUGGCUCCCUGUAUGCCA	UGCCUGGCUCCCUGUAUGCCA	mtr-miR160e
mtr-miR160e	c503_g1_i1	2	0	0	2	172	254	-244.4	-39.8	-0.925	0	UGCCUGGCUCCCUGUAUGCCA	UGCCUGGCUCCCUGUAUGCCA	mtr-miR160e
mtr-miR160e	c56803_g3_i2	2	0	0	2	85	165	-170.3	-35.5	-0.825	0	UGCCUGGCUCCCUGUAUGCCA	UGCCUGGCUCCCUGUAUGCCA	mtr-miR160e
mtr-miR168b	c65271_g3_i1	2	0	0	2	96	196	-383.8	-48.5	-0.85	0	UCGCUUGGUGCAGGUCGGGAA	UCGCUUGGUGCAGGUCGGGAA	mtr-miR168b
mtr-miR168b	c65271_g3_i4	2	0	0	2	96	196	-399.2	-48.5	-0.85	0	UCGCUUGGUGCAGGUCGGGAA	UCGCUUGGUGCAGGUCGGGAA	mtr-miR168b
mtr-miR168c	c65271_g3_i1	2	0	0	2	96	196	-383.8	-48.5	-0.85	0	UCGCUUGGUGCAGGUCGGGAA	UCGCUUGGUGCAGGUCGGGAA	mtr-miR168c
mtr-miR168c	c65271_g3_i4	2	0	0	2	96	196	-399.2	-48.5	-0.85	0	UCGCUUGGUGCAGGUCGGGAA	UCGCUUGGUGCAGGUCGGGAA	mtr-miR168c
mtr-miR171b	c68345_g1_i13	2	0	0	2	83	167	-213.3	-21.8	-0.641	0	UGAUUGAGCCGCGUCAAUAUC	UGAUUGAGCCGCGUCAAUAUC	mtr-miR171b
mtr-miR171b	c68345_g1_i7	2	0	0	2	83	155	-272.2	-22.4	-0.622	0	UGAUUGAGCCGCGUCAAUAUC	UGAUUGAGCCGCGUCAAUAUC	mtr-miR171b
mtr-miR171b	c68345_g1_i8	2	0	0	2	83	155	-245	-22.4	-0.622	0	UGAUUGAGCCGCGUCAAUAUC	UGAUUGAGCCGCGUCAAUAUC	mtr-miR171b
osa-miR160a	c36827_g1_i1	2	0	0	2	690	770	-326.6	-37.4	-0.831	0	UGCCUGGCUCCCUGUAUGCCA	UGCCUGGCUCCCUGUAUGCCA	osa-miR160a
osa-miR160a	c503_g1_i1	2	0	0	2	172	254	-244.4	-39.8	-0.925	0	UGCCUGGCUCCCUGUAUGCCA	UGCCUGGCUCCCUGUAUGCCA	osa-miR160a
osa-miR160a	c56803_g3_i2	2	0	0	2	85	165	-170.3	-35.5	-0.825	0	UGCCUGGCUCCCUGUAUGCCA	UGCCUGGCUCCCUGUAUGCCA	osa-miR160a
osa-miR160b	c36827_g1_i1	2	0	0	2	690	770	-326.6	-37.4	-0.831	0	UGCCUGGCUCCCUGUAUGCCA	UGCCUGGCUCCCUGUAUGCCA	osa-miR160b
osa-miR160b	c503_g1_i1	2	0	0	2	172	254	-244.4	-39.8	-0.925	0	UGCCUGGCUCCCUGUAUGCCA	UGCCUGGCUCCCUGUAUGCCA	osa-miR160b
osa-miR160b	c56803_g3_i2	2	0	0	2	85	165	-170.3	-35.5	-0.825	0	UGCCUGGCUCCCUGUAUGCCA	UGCCUGGCUCCCUGUAUGCCA	osa-miR160b
osa-miR160c	c36827_g1_i1	2	0	0	2	690	770	-326.6	-37.4	-0.831	0	UGCCUGGCUCCCUGUAUGCCA	UGCCUGGCUCCCUGUAUGCCA	osa-miR160c
osa-miR160c	c503_g1_i1	2	0	0	2	172	254	-244.4	-39.8	-0.925	0	UGCCUGGCUCCCUGUAUGCCA	UGCCUGGCUCCCUGUAUGCCA	osa-miR160c
osa-miR160c	c56803_g3_i2	2	0	0	2	85	165	-170.3	-35.5	-0.825	0	UGCCUGGCUCCCUGUAUGCCA	UGCCUGGCUCCCUGUAUGCCA	osa-miR160c
osa-miR160d	c36827_g1_i1	2	0	0	2	690	770	-326.6	-37.4	-0.831	0	UGCCUGGCUCCCUGUAUGCCA	UGCCUGGCUCCCUGUAUGCCA	osa-miR160d
osa-miR160d	c503_g1_i1	2	0	0	2	172	254	-244.4	-39.8	-0.925	0	UGCCUGGCUCCCUGUAUGCCA	UGCCUGGCUCCCUGUAUGCCA	osa-miR160d
osa-miR160d	c56803_g3_i2	2	0	0	2	85	165	-170.3	-35.5	-0.825	0	UGCCUGGCUCCCUGUAUGCCA	UGCCUGGCUCCCUGUAUGCCA	osa-miR160d
osa-miR171a	c68345_g1_i5	2	0	0	2	83	167	-90.4	-24.6	-0.702	0	UGAUUGAGCCGCGCCAAUAUC	UGAUUGAGCCGCGCCAAUAUC	osa-miR171a
pab-miR160a	c36827_g1_i1	2	0	0	2	690	770	-326.6	-37.4	-0.831	0	UGCCUGGCUCCCUGUAUGCCA	UGCCUGGCUCCCUGUAUGCCA	pab-miR160a
pab-miR160a	c503_g1_i1	2	0	0	2	172	254	-244.4	-39.8	-0.925	0	UGCCUGGCUCCCUGUAUGCCA	UGCCUGGCUCCCUGUAUGCCA	pab-miR160a
pab-miR160a	c56803_g3_i2	2	0	0	2	85	165	-170.3	-35.5	-0.825	0	UGCCUGGCUCCCUGUAUGCCA	UGCCUGGCUCCCUGUAUGCCA	pab-miR160a
pab-miR160b	c36827_g1_i1	2	0	0	2	690	770	-326.6	-37.4	-0.831	0	UGCCUGGCUCCCUGUAUGCCA	UGCCUGGCUCCCUGUAUGCCA	pab-miR160b
pab-miR160b	c503_g1_i1	2	0	0	2	172	254	-244.4	-39.8	-0.925	0	UGCCUGGCUCCCUGUAUGCCA	UGCCUGGCUCCCUGUAUGCCA	pab-miR160b
pab-miR160b	c56803_g3_i2	2	0	0	2	85	165	-170.3	-35.5	-0.825	0	UGCCUGGCUCCCUGUAUGCCA	UGCCUGGCUCCCUGUAUGCCA	pab-miR160b
ppt-miR160a	c36827_g1_i1	2	0	0	2	690	770	-326.6	-37.4	-0.831	0	UGCCUGGCUCCCUGUAUGCCA	UGCCUGGCUCCCUGUAUGCCA	ppt-miR160a
ppt-miR160a	c503_g1_i1	2	0	0	2	172	254	-244.4	-39.8	-0.925	0	UGCCUGGCUCCCUGUAUGCCA	UGCCUGGCUCCCUGUAUGCCA	ppt-miR160a
ppt-miR160a	c56803_g3_i2	2	0	0	2	85	165	-170.3	-35.5	-0.825	0	UGCCUGGCUCCCUGUAUGCCA	UGCCUGGCUCCCUGUAUGCCA	ppt-miR160a
ppt-miR160e	c36827_g1_i1	2	0	0	2	690	770	-326.6	-37.4	-0.831	0	UGCCUGGCUCCCUGUAUGCCA	UGCCUGGCUCCCUGUAUGCCA	ppt-miR160e
ppt-miR160e	c503_g1_i1	2	0	0	2	172	254	-244.4	-39.8	-0.925	0	UGCCUGGCUCCCUGUAUGCCA	UGCCUGGCUCCCUGUAUGCCA	ppt-miR160e
ppt-miR160e	c56803_g3_i2	2	0	0	2	85	165	-170.3	-35.5	-0.825	0	UGCCUGGCUCCCUGUAUGCCA	UGCCUGGCUCCCUGUAUGCCA	ppt-miR160e
ppt-miR160f	c36827_g1_i1	2	0	0	2	690	770	-326.6	-37.4	-0.831	0	UGCCUGGCUCCCUGUAUGCCA	UGCCUGGCUCCCUGUAUGCCA	ppt-miR160f
ppt-miR160f	c503_g1_i1	2	0	0	2	172	254	-244.4	-39.8	-0.925	0	UGCCUGGCUCCCUGUAUGCCA	UGCCUGGCUCCCUGUAUGCCA	ppt-miR160f
ppt-miR160f	c56803_g3_i2	2	0	0	2	85	165	-170.3	-35.5	-0.825	0	UGCCUGGCUCCCUGUAUGCCA	UGCCUGGCUCCCUGUAUGCCA	ppt-miR160f
ptc-miR160a	c36827_g1_i1	2	0	0	2	690	770	-326.6	-37.4	-0.831	0	UGCCUGGCUCCCUGUAUGCCA	UGCCUGGCUCCCUGUAUGCCA	ptc-miR160a
ptc-miR160a	c503_g1_i1	2	0	0	2	172	254	-244.4	-39.8	-0.925	0	UGCCUGGCUCCCUGUAUGCCA	UGCCUGGCUCCCUGUAUGCCA	ptc-miR160a
ptc-miR160a	c56803_g3_i2	2	0	0	2	85	165	-170.3	-35.5	-0.825	0	UGCCUGGCUCCCUGUAUGCCA	UGCCUGGCUCCCUGUAUGCCA	ptc-miR160a
ptc-miR160b	c36827_g1_i1	2	0	0	2	690	770	-326.6	-37.4	-0.831	0	UGCCUGGCUCCCUGUAUGCCA	UGCCUGGCUCCCUGUAUGCCA	ptc-miR160b
ptc-miR160b	c503_g1_i1	2	0	0	2	172	254	-244.4	-39.8	-0.925	0	UGCCUGGCUCCCUGUAUGCCA	UGCCUGGCUCCCUGUAUGCCA	ptc-miR160b
ptc-miR160b	c56803_g3_i2	2	0	0	2	85	165	-170.3	-35.5	-0.825	0	UGCCUGGCUCCCUGUAUGCCA	UGCCUGGCUCCCUGUAUGCCA	ptc-miR160b
ptc-miR160c	c36827_g1_i1	2	0	0	2	690	770	-326.6	-37.4	-0.831	0	UGCCUGGCUCCCUGUAUGCCA	UGCCUGGCUCCCUGUAUGCCA	ptc-miR160c
ptc-miR160c	c503_g1_i1	2	0	0	2	172	254	-244.4	-39.8	-0.925	0	UGCCUGGCUCCCUGUAUGCCA	UGCCUGGCUCCCUGUAUGCCA	ptc-miR160c
ptc-miR160c	c56803_g3_i2	2	0	0	2	85	165	-170.3	-35.5	-0.825	0	UGCCUGGCUCCCUGUAUGCCA	UGCCUGGCUCCCUGUAUGCCA	ptc-miR160c
ptc-miR160d	c36827_g1_i1	2	0	0	2	690	770	-326.6	-37.4	-0.831	0	UGCCUGGCUCCCUGUAUGCCA	UGCCUGGCUCCCUGUAUGCCA	ptc-miR160d
ptc-miR160d	c503_g1_i1	2	0	0	2	172	254	-244.4	-39.8	-0.925	0	UGCCUGGCUCCCUGUAUGCCA	UGCCUGGCUCCCUGUAUGCCA	ptc-miR160d
ptc-miR160d	c56803_g3_i2	2	0	0	2	85	165	-170.3	-35.5	-0.825	0	UGCCUGGCUCCCUGUAUGCCA	UGCCUGGCUCCCUGUAUGCCA	ptc-miR160d
ptc-miR168a	c65271_g3_i1	2	0	0	2	96	196	-383.8	-48.5	-0.85	0	UCGCUUGGUGCAGGUCGGGAA	UCGCUUGGUGCAGGUCGGGAA	ptc-miR168a
ptc-miR168a	c65271_g3_i4	2	0	0	2	96	196	-399.2	-48.5	-0.85	0	UCGCUUGGUGCAGGUCGGGAA	UCGCUUGGUGCAGGUCGGGAA	ptc-miR168a
ptc-miR168b	c65271_g3_i1	2	0	0	2	96	196	-383.8	-48.5	-0.85	0	UCGCUUGGUGCAGGUCGGGAA	UCGCUUGGUGCAGGUCGGGAA	ptc-miR168b
ptc-miR168b	c65271_g3_i4	2	0	0	2	96	196	-399.2	-48.5	-0.85	0	UCGCUUGGUGCAGGUCGGGAA	UCGCUUGGUGCAGGUCGGGAA	ptc-miR168b
rco-miR160a	c36827_g1_i1	2	0	0	2	690	770	-326.6	-37.4	-0.831	0	UGCCUGGCUCCCUGUAUGCCA	UGCCUGGCUCCCUGUAUGCCA	rco-miR160a
rco-miR160a	c503_g1_i1	2	0	0	2	172	254	-244.4	-39.8	-0.925	0	UGCCUGGCUCCCUGUAUGCCA	UGCCUGGCUCCCUGUAUGCCA	rco-miR160a
rco-miR160a	c56803_g3_i2	2	0	0	2	85	165	-170.3	-35.5	-0.825	0	UGCCUGGCUCCCUGUAUGCCA	UGCCUGGCUCCCUGUAUGCCA	rco-miR160a
rco-miR160b	c36827_g1_i1	2	0	0	2	690	770	-326.6	-37.4	-0.831	0	UGCCUGGCUCCCUGUAUGCCA	UGCCUGGCUCCCUGUAUGCCA	rco-miR160b
rco-miR160b	c503_g1_i1	2	0	0	2	172	254	-244.4	-39.8	-0.925	0	UGCCUGGCUCCCUGUAUGCCA	UGCCUGGCUCCCUGUAUGCCA	rco-miR160b
rco-miR160b	c56803_g3_i2	2	0	0	2	85	165	-170.3	-35.5	-0.825	0	UGCCUGGCUCCCUGUAUGCCA	UGCCUGGCUCCCUGUAUGCCA	rco-miR160b
rco-miR168	c65271_g3_i1	2	0	0	2	96	196	-383.8	-48.5	-0.85	0	UCGCUUGGUGCAGGUCGGGAA	UCGCUUGGUGCAGGUCGGGAA	rco-miR168
rco-miR168	c65271_g3_i4	2	0	0	2	96	196	-399.2	-48.5	-0.85	0	UCGCUUGGUGCAGGUCGGGAA	UCGCUUGGUGCAGGUCGGGAA	rco-miR168
rgl-miR5139	c117421_g1_i1	2	0	0	2	111	150	-135	-15.7	-0.981	0	AAACCUGGCUCUGAUACCA	AAACCUGGCUCUGAUACCA	rgl-miR5139
sbi-miR160a	c36827_g1_i1	2	0	0	2	690	770	-326.6	-37.4	-0.831	0	UGCCUGGCUCCCUGUAUGCCA	UGCCUGGCUCCCUGUAUGCCA	sbi-miR160a
sbi-miR160a	c503_g1_i1	2	0	0	2	172	254	-244.4	-39.8	-0.925	0	UGCCUGGCUCCCUGUAUGCCA	UGCCUGGCUCCCUGUAUGCCA	sbi-miR160a
sbi-miR160a	c56803_g3_i2	2	0	0	2	85	165	-170.3	-35.5	-0.825	0	UGCCUGGCUCCCUGUAUGCCA	UGCCUGGCUCCCUGUAUGCCA	sbi-miR160a
sbi-miR160b	c36827_g1_i1	2	0	0	2	690	770	-326.6	-37.4	-0.831	0	UGCCUGGCUCCCUGUAUGCCA	UGCCUGGCUCCCUGUAUGCCA	sbi-miR160b
sbi-miR160b	c503_g1_i1	2	0	0	2	172	254	-244.4	-39.8	-0.925	0	UGCCUGGCUCCCUGUAUGCCA	UGCCUGGCUCCCUGUAUGCCA	sbi-miR160b
sbi-miR160b	c56803_g3_i2	2	0	0	2	85	165	-170.3	-35.5	-0.825	0	UGCCUGGCUCCCUGUAUGCCA	UGCCUGGCUCCCUGUAUGCCA	sbi-miR160b
sbi-miR160c	c36827_g1_i1	2	0	0	2	690	770	-326.6	-37.4	-0.831	0	UGCCUGGCUCCCUGUAUGCCA	UGCCUGGCUCCCUGUAUGCCA	sbi-miR160c
sbi-miR160c	c503_g1_i1	2	0	0	2	172	254	-244.4	-39.8	-0.925	0	UGCCUGGCUCCCUGUAUGCCA	UGCCUGGCUCCCUGUAUGCCA	sbi-miR160c
sbi-miR160c	c56803_g3_i2	2	0	0	2	85	165	-170.3	-35.5	-0.825	0	UGCCUGGCUCCCUGUAUGCCA	UGCCUGGCUCCCUGUAUGCCA	sbi-miR160c
sbi-miR160d	c36827_g1_i1	2	0	0	2	690	770	-326.6	-37.4	-0.831	0	UGCCUGGCUCCCUGUAUGCCA	UGCCUGGCUCCCUGUAUGCCA	sbi-miR160d
sbi-miR160d	c503_g1_i1	2	0	0	2	172	254	-244.4	-39.8	-0.925	0	UGCCUGGCUCCCUGUAUGCCA	UGCCUGGCUCCCUGUAUGCCA	sbi-miR160d
sbi-miR160d	c56803_g3_i2	2	0	0	2	85	165	-170.3	-35.5	-0.825	0	UGCCUGGCUCCCUGUAUGCCA	UGCCUGGCUCCCUGUAUGCCA	sbi-miR160d
sbi-miR160e	c36827_g1_i1	2	0	0	2	690	770	-326.6	-37.4	-0.831	0	UGCCUGGCUCCCUGUAUGCCA	UGCCUGGCUCCCUGUAUGCCA	sbi-miR160e
sbi-miR160e	c503_g1_i1	2	0	0	2	172	254	-244.4	-39.8	-0.925	0	UGCCUGGCUCCCUGUAUGCCA	UGCCUGGCUCCCUGUAUGCCA	sbi-miR160e
sbi-miR160e	c56803_g3_i2	2	0	0	2	85	165	-170.3	-35.5	-0.825	0	UGCCUGGCUCCCUGUAUGCCA	UGCCUGGCUCCCUGUAUGCCA	sbi-miR160e
sbi-miR171g	c68345_g1_i5	2	0	0	2	83	167	-90.4	-24.6	-0.702	0	UGAUUGAGCCGCGCCAAUAUC	UGAUUGAGCCGCGCCAAUAUC	sbi-miR171g
sbi-miR171j	c68345_g1_i5	2	0	0	2	83	167	-90.4	-24.6	-0.702	0	UGAUUGAGCCGCGCCAAUAUC	UGAUUGAGCCGCGCCAAUAUC	sbi-miR171j
sly-miR160a	c36827_g1_i1	2	0	0	2	690	770	-326.6	-37.4	-0.831	0	UGCCUGGCUCCCUGUAUGCCA	UGCCUGGCUCCCUGUAUGCCA	sly-miR160a
sly-miR160a	c503_g1_i1	2	0	0	2	172	254	-244.4	-39.8	-0.925	0	UGCCUGGCUCCCUGUAUGCCA	UGCCUGGCUCCCUGUAUGCCA	sly-miR160a
sly-miR160a	c56803_g3_i2	2	0	0	2	85	165	-170.3	-35.5	-0.825	0	UGCCUGGCUCCCUGUAUGCCA	UGCCUGGCUCCCUGUAUGCCA	sly-miR160a
smo-miR160a	c36827_g1_i1	2	0	0	2	690	770	-326.6	-37.4	-0.831	0	UGCCUGGCUCCCUGUAUGCCA	UGCCUGGCUCCCUGUAUGCCA	smo-miR160a
smo-miR160a	c503_g1_i1	2	0	0	2	172	254	-244.4	-39.8	-0.925	0	UGCCUGGCUCCCUGUAUGCCA	UGCCUGGCUCCCUGUAUGCCA	smo-miR160a
smo-miR160a	c56803_g3_i2	2	0	0	2	85	165	-170.3	-35.5	-0.825	0	UGCCUGGCUCCCUGUAUGCCA	UGCCUGGCUCCCUGUAUGCCA	smo-miR160a
smo-miR160b	c36827_g1_i1	2	0	0	2	690	770	-326.6	-37.4	-0.831	0	UGCCUGGCUCCCUGUAUGCCA	UGCCUGGCUCCCUGUAUGCCA	smo-miR160b
smo-miR160b	c503_g1_i1	2	0	0	2	172	254	-244.4	-39.8	-0.925	0	UGCCUGGCUCCCUGUAUGCCA	UGCCUGGCUCCCUGUAUGCCA	smo-miR160b
smo-miR160b	c56803_g3_i2	2	0	0	2	85	165	-170.3	-35.5	-0.825	0	UGCCUGGCUCCCUGUAUGCCA	UGCCUGGCUCCCUGUAUGCCA	smo-miR160b
tae-miR160	c36827_g1_i1	2	0	0	2	690	770	-326.6	-37.4	-0.831	0	UGCCUGGCUCCCUGUAUGCCA	UGCCUGGCUCCCUGUAUGCCA	tae-miR160
tae-miR160	c503_g1_i1	2	0	0	2	172	254	-244.4	-39.8	-0.925	0	UGCCUGGCUCCCUGUAUGCCA	UGCCUGGCUCCCUGUAUGCCA	tae-miR160
tae-miR160	c56803_g3_i2	2	0	0	2	85	165	-170.3	-35.5	-0.825	0	UGCCUGGCUCCCUGUAUGCCA	UGCCUGGCUCCCUGUAUGCCA	tae-miR160
tcc-miR160b	c36827_g1_i1	2	0	0	2	690	770	-326.6	-37.4	-0.831	0	UGCCUGGCUCCCUGUAUGCCA	UGCCUGGCUCCCUGUAUGCCA	tcc-miR160b
tcc-miR160b	c503_g1_i1	2	0	0	2	172	254	-244.4	-39.8	-0.925	0	UGCCUGGCUCCCUGUAUGCCA	UGCCUGGCUCCCUGUAUGCCA	tcc-miR160b
tcc-miR160b	c56803_g3_i2	2	0	0	2	85	165	-170.3	-35.5	-0.825	0	UGCCUGGCUCCCUGUAUGCCA	UGCCUGGCUCCCUGUAUGCCA	tcc-miR160b
tcc-miR168	c65271_g3_i1	2	0	0	2	96	196	-383.8	-48.5	-0.85	0	UCGCUUGGUGCAGGUCGGGAA	UCGCUUGGUGCAGGUCGGGAA	tcc-miR168
tcc-miR168	c65271_g3_i4	2	0	0	2	96	196	-399.2	-48.5	-0.85	0	UCGCUUGGUGCAGGUCGGGAA	UCGCUUGGUGCAGGUCGGGAA	tcc-miR168
tcc-miR171a	c68345_g1_i5	2	0	0	2	83	167	-90.4	-24.6	-0.702	0	UGAUUGAGCCGCGCCAAUAUC	UGAUUGAGCCGCGCCAAUAUC	tcc-miR171a
ttu-miR160	c36827_g1_i1	2	0	0	2	690	770	-326.6	-37.4	-0.831	0	UGCCUGGCUCCCUGUAUGCCA	UGCCUGGCUCCCUGUAUGCCA	ttu-miR160
ttu-miR160	c503_g1_i1	2	0	0	2	172	254	-244.4	-39.8	-0.925	0	UGCCUGGCUCCCUGUAUGCCA	UGCCUGGCUCCCUGUAUGCCA	ttu-miR160
ttu-miR160	c56803_g3_i2	2	0	0	2	85	165	-170.3	-35.5	-0.825	0	UGCCUGGCUCCCUGUAUGCCA	UGCCUGGCUCCCUGUAUGCCA	ttu-miR160
vun-miR160	c36827_g1_i1	2	0	0	2	690	770	-326.6	-37.4	-0.831	0	UGCCUGGCUCCCUGUAUGCCA	UGCCUGGCUCCCUGUAUGCCA	vun-miR160
vun-miR160	c503_g1_i1	2	0	0	2	172	254	-244.4	-39.8	-0.925	0	UGCCUGGCUCCCUGUAUGCCA	UGCCUGGCUCCCUGUAUGCCA	vun-miR160
vun-miR160	c56803_g3_i2	2	0	0	2	85	165	-170.3	-35.5	-0.825	0	UGCCUGGCUCCCUGUAUGCCA	UGCCUGGCUCCCUGUAUGCCA	vun-miR160
vun-miR168	c65271_g3_i1	2	0	0	2	96	196	-383.8	-48.5	-0.85	0	UCGCUUGGUGCAGGUCGGGAA	UCGCUUGGUGCAGGUCGGGAA	vun-miR168
vun-miR168	c65271_g3_i4	2	0	0	2	96	196	-399.2	-48.5	-0.85	0	UCGCUUGGUGCAGGUCGGGAA	UCGCUUGGUGCAGGUCGGGAA	vun-miR168
vvi-miR160c	c36827_g1_i1	2	0	0	2	690	770	-326.6	-37.4	-0.831	0	UGCCUGGCUCCCUGUAUGCCA	UGCCUGGCUCCCUGUAUGCCA	vvi-miR160c
vvi-miR160c	c503_g1_i1	2	0	0	2	172	254	-244.4	-39.8	-0.925	0	UGCCUGGCUCCCUGUAUGCCA	UGCCUGGCUCCCUGUAUGCCA	vvi-miR160c
vvi-miR160c	c56803_g3_i2	2	0	0	2	85	165	-170.3	-35.5	-0.825	0	UGCCUGGCUCCCUGUAUGCCA	UGCCUGGCUCCCUGUAUGCCA	vvi-miR160c
vvi-miR160d	c36827_g1_i1	2	0	0	2	690	770	-326.6	-37.4	-0.831	0	UGCCUGGCUCCCUGUAUGCCA	UGCCUGGCUCCCUGUAUGCCA	vvi-miR160d
vvi-miR160d	c503_g1_i1	2	0	0	2	172	254	-244.4	-39.8	-0.925	0	UGCCUGGCUCCCUGUAUGCCA	UGCCUGGCUCCCUGUAUGCCA	vvi-miR160d
vvi-miR160d	c56803_g3_i2	2	0	0	2	85	165	-170.3	-35.5	-0.825	0	UGCCUGGCUCCCUGUAUGCCA	UGCCUGGCUCCCUGUAUGCCA	vvi-miR160d
vvi-miR160e	c36827_g1_i1	2	0	0	2	690	770	-326.6	-37.4	-0.831	0	UGCCUGGCUCCCUGUAUGCCA	UGCCUGGCUCCCUGUAUGCCA	vvi-miR160e
vvi-miR160e	c503_g1_i1	2	0	0	2	172	254	-244.4	-39.8	-0.925	0	UGCCUGGCUCCCUGUAUGCCA	UGCCUGGCUCCCUGUAUGCCA	vvi-miR160e
vvi-miR160e	c56803_g3_i2	2	0	0	2	85	165	-170.3	-35.5	-0.825	0	UGCCUGGCUCCCUGUAUGCCA	UGCCUGGCUCCCUGUAUGCCA	vvi-miR160e
vvi-miR168	c65271_g3_i1	2	0	0	2	96	196	-383.8	-48.5	-0.85	0	UCGCUUGGUGCAGGUCGGGAA	UCGCUUGGUGCAGGUCGGGAA	vvi-miR168
vvi-miR168	c65271_g3_i4	2	0	0	2	96	196	-399.2	-48.5	-0.85	0	UCGCUUGGUGCAGGUCGGGAA	UCGCUUGGUGCAGGUCGGGAA	vvi-miR168
vvi-miR171b	c68345_g1_i13	2	0	0	2	83	167	-213.3	-21.8	-0.641	0	UGAUUGAGCCGCGUCAAUAUC	UGAUUGAGCCGCGUCAAUAUC	vvi-miR171b
vvi-miR171b	c68345_g1_i7	2	0	0	2	83	155	-272.2	-22.4	-0.622	0	UGAUUGAGCCGCGUCAAUAUC	UGAUUGAGCCGCGUCAAUAUC	vvi-miR171b
vvi-miR171b	c68345_g1_i8	2	0	0	2	83	155	-245	-22.4	-0.622	0	UGAUUGAGCCGCGUCAAUAUC	UGAUUGAGCCGCGUCAAUAUC	vvi-miR171b
vvi-miR171e	c68345_g1_i5	2	0	0	2	83	167	-90.4	-24.6	-0.702	0	UGAUUGAGCCGCGCCAAUAUC	UGAUUGAGCCGCGCCAAUAUC	vvi-miR171e
zma-miR160a	c36827_g1_i1	2	0	0	2	690	770	-326.6	-37.4	-0.831	0	UGCCUGGCUCCCUGUAUGCCA	UGCCUGGCUCCCUGUAUGCCA	zma-miR160a
zma-miR160a	c503_g1_i1	2	0	0	2	172	254	-244.4	-39.8	-0.925	0	UGCCUGGCUCCCUGUAUGCCA	UGCCUGGCUCCCUGUAUGCCA	zma-miR160a
zma-miR160a	c56803_g3_i2	2	0	0	2	85	165	-170.3	-35.5	-0.825	0	UGCCUGGCUCCCUGUAUGCCA	UGCCUGGCUCCCUGUAUGCCA	zma-miR160a
zma-miR160b	c36827_g1_i1	2	0	0	2	690	770	-326.6	-37.4	-0.831	0	UGCCUGGCUCCCUGUAUGCCA	UGCCUGGCUCCCUGUAUGCCA	zma-miR160b
zma-miR160b	c503_g1_i1	2	0	0	2	172	254	-244.4	-39.8	-0.925	0	UGCCUGGCUCCCUGUAUGCCA	UGCCUGGCUCCCUGUAUGCCA	zma-miR160b
zma-miR160b	c56803_g3_i2	2	0	0	2	85	165	-170.3	-35.5	-0.825	0	UGCCUGGCUCCCUGUAUGCCA	UGCCUGGCUCCCUGUAUGCCA	zma-miR160b
zma-miR160c	c36827_g1_i1	2	0	0	2	690	770	-326.6	-37.4	-0.831	0	UGCCUGGCUCCCUGUAUGCCA	UGCCUGGCUCCCUGUAUGCCA	zma-miR160c
zma-miR160c	c503_g1_i1	2	0	0	2	172	254	-244.4	-39.8	-0.925	0	UGCCUGGCUCCCUGUAUGCCA	UGCCUGGCUCCCUGUAUGCCA	zma-miR160c
zma-miR160c	c56803_g3_i2	2	0	0	2	85	165	-170.3	-35.5	-0.825	0	UGCCUGGCUCCCUGUAUGCCA	UGCCUGGCUCCCUGUAUGCCA	zma-miR160c
zma-miR160d	c36827_g1_i1	2	0	0	2	690	770	-326.6	-37.4	-0.831	0	UGCCUGGCUCCCUGUAUGCCA	UGCCUGGCUCCCUGUAUGCCA	zma-miR160d
zma-miR160d	c503_g1_i1	2	0	0	2	172	254	-244.4	-39.8	-0.925	0	UGCCUGGCUCCCUGUAUGCCA	UGCCUGGCUCCCUGUAUGCCA	zma-miR160d
zma-miR160d	c56803_g3_i2	2	0	0	2	85	165	-170.3	-35.5	-0.825	0	UGCCUGGCUCCCUGUAUGCCA	UGCCUGGCUCCCUGUAUGCCA	zma-miR160d
zma-miR160e	c36827_g1_i1	2	0	0	2	690	770	-326.6	-37.4	-0.831	0	UGCCUGGCUCCCUGUAUGCCA	UGCCUGGCUCCCUGUAUGCCA	zma-miR160e
zma-miR160e	c503_g1_i1	2	0	0	2	172	254	-244.4	-39.8	-0.925	0	UGCCUGGCUCCCUGUAUGCCA	UGCCUGGCUCCCUGUAUGCCA	zma-miR160e
zma-miR160e	c56803_g3_i2	2	0	0	2	85	165	-170.3	-35.5	-0.825	0	UGCCUGGCUCCCUGUAUGCCA	UGCCUGGCUCCCUGUAUGCCA	zma-miR160e
zma-miR160g	c36827_g1_i1	2	0	0	2	690	770	-326.6	-37.4	-0.831	0	UGCCUGGCUCCCUGUAUGCCA	UGCCUGGCUCCCUGUAUGCCA	zma-miR160g
zma-miR160g	c503_g1_i1	2	0	0	2	172	254	-244.4	-39.8	-0.925	0	UGCCUGGCUCCCUGUAUGCCA	UGCCUGGCUCCCUGUAUGCCA	zma-miR160g
zma-miR160g	c56803_g3_i2	2	0	0	2	85	165	-170.3	-35.5	-0.825	0	UGCCUGGCUCCCUGUAUGCCA	UGCCUGGCUCCCUGUAUGCCA	zma-miR160g
zma-miR171a	c68345_g1_i5	2	0	0	2	84	166	-90.4	-23.6	-0.694	0	UGAUUGAGCCGCGCCAAUAU	UGAUUGAGCCGCGCCAAUAU	zma-miR171a
zma-miR171n	c68345_g1_i5	2	0	0	2	83	167	-90.4	-24.6	-0.702	0	UGAUUGAGCCGCGCCAAUAUC	UGAUUGAGCCGCGCCAAUAUC	zma-miR171n
aau-miR160	c36827_g1_i1	3	0	0	2	1087	1163	-345.2	-33.3	-0.756	0	UGGCAUACAGGGAGCCAGGCA	UGGCAUACAGGGAGCCAGGCA	aau-miR160
aau-miR162	c61164_g3_i1	3	0	0	2	464	550	-256.4	-31.6	-0.902	0	UCGAUAAACCUCUGCAUCCAG	UCGAUAAACCUCUGCAUCCAG	aau-miR162
aau-miR162	c61164_g4_i1	3	0	0	2	74	147	-203.9	-30.3	-0.891	0	UCGAUAAACCUCUGCAUCCAG	UCGAUAAACCUCUGCAUCCAG	aau-miR162
ahy-miR394	c63483_g1_i7	3	0	0	2	202	282	-182.004	-30.1	-0.813	0	UUGGCAUUCUGUCCACCUCC	UUGGCAUUCUGUCCACCUCC	ahy-miR394
aly-miR162a	c61164_g3_i1	3	0	0	2	464	550	-256.4	-31.6	-0.902	0	UCGAUAAACCUCUGCAUCCAG	UCGAUAAACCUCUGCAUCCAG	aly-miR162a
aly-miR162a	c61164_g4_i1	3	0	0	2	74	147	-203.9	-30.3	-0.891	0	UCGAUAAACCUCUGCAUCCAG	UCGAUAAACCUCUGCAUCCAG	aly-miR162a
aly-miR162b	c61164_g3_i1	3	0	0	2	464	550	-256.4	-31.6	-0.902	0	UCGAUAAACCUCUGCAUCCAG	UCGAUAAACCUCUGCAUCCAG	aly-miR162b
aly-miR162b	c61164_g4_i1	3	0	0	2	74	147	-203.9	-30.3	-0.891	0	UCGAUAAACCUCUGCAUCCAG	UCGAUAAACCUCUGCAUCCAG	aly-miR162b
aly-miR166a	c64506_g2_i1	3	0	0	2	205	335	-232.7	-40.9	-0.705	0	UCGGACCAGGCUUCAUUCCCC	UCGGACCAGGCUUCAUUCCCC	aly-miR166a
aly-miR166a	c64506_g2_i2	3	0	0	2	205	335	-270.7	-43.9	-0.731	0	UCGGACCAGGCUUCAUUCCCC	UCGGACCAGGCUUCAUUCCCC	aly-miR166a
aly-miR166b	c64506_g2_i1	3	0	0	2	205	335	-232.7	-40.9	-0.705	0	UCGGACCAGGCUUCAUUCCCC	UCGGACCAGGCUUCAUUCCCC	aly-miR166b
aly-miR166b	c64506_g2_i2	3	0	0	2	205	335	-270.7	-43.9	-0.731	0	UCGGACCAGGCUUCAUUCCCC	UCGGACCAGGCUUCAUUCCCC	aly-miR166b
aly-miR166c	c64506_g2_i1	3	0	0	2	205	335	-232.7	-40.9	-0.705	0	UCGGACCAGGCUUCAUUCCCC	UCGGACCAGGCUUCAUUCCCC	aly-miR166c
aly-miR166c	c64506_g2_i2	3	0	0	2	205	335	-270.7	-43.9	-0.731	0	UCGGACCAGGCUUCAUUCCCC	UCGGACCAGGCUUCAUUCCCC	aly-miR166c
aly-miR166d	c64506_g2_i1	3	0	0	2	205	335	-232.7	-40.9	-0.705	0	UCGGACCAGGCUUCAUUCCCC	UCGGACCAGGCUUCAUUCCCC	aly-miR166d
aly-miR166d	c64506_g2_i2	3	0	0	2	205	335	-270.7	-43.9	-0.731	0	UCGGACCAGGCUUCAUUCCCC	UCGGACCAGGCUUCAUUCCCC	aly-miR166d
aly-miR166e	c64506_g2_i1	3	0	0	2	205	335	-232.7	-40.9	-0.705	0	UCGGACCAGGCUUCAUUCCCC	UCGGACCAGGCUUCAUUCCCC	aly-miR166e
aly-miR166e	c64506_g2_i2	3	0	0	2	205	335	-270.7	-43.9	-0.731	0	UCGGACCAGGCUUCAUUCCCC	UCGGACCAGGCUUCAUUCCCC	aly-miR166e
aly-miR166f	c64506_g2_i1	3	0	0	2	205	335	-232.7	-40.9	-0.705	0	UCGGACCAGGCUUCAUUCCCC	UCGGACCAGGCUUCAUUCCCC	aly-miR166f
aly-miR166f	c64506_g2_i2	3	0	0	2	205	335	-270.7	-43.9	-0.731	0	UCGGACCAGGCUUCAUUCCCC	UCGGACCAGGCUUCAUUCCCC	aly-miR166f
aly-miR166g	c64506_g2_i1	3	0	0	2	205	335	-232.7	-40.9	-0.705	0	UCGGACCAGGCUUCAUUCCCC	UCGGACCAGGCUUCAUUCCCC	aly-miR166g
aly-miR166g	c64506_g2_i2	3	0	0	2	205	335	-270.7	-43.9	-0.731	0	UCGGACCAGGCUUCAUUCCCC	UCGGACCAGGCUUCAUUCCCC	aly-miR166g
aly-miR172c	c69213_g1_i5	3	0	0	2	372	462	-440.4	-28.4	-0.767	0	AGAAUCUUGAUGAUGCUGCAG	AGAAUCUUGAUGAUGCUGCAG	aly-miR172c
aly-miR172d	c69213_g1_i5	3	0	0	2	372	462	-440.4	-28.4	-0.767	0	AGAAUCUUGAUGAUGCUGCAG	AGAAUCUUGAUGAUGCUGCAG	aly-miR172d
aly-miR394a	c63483_g1_i7	3	0	0	2	202	282	-182.004	-30.1	-0.813	0	UUGGCAUUCUGUCCACCUCC	UUGGCAUUCUGUCCACCUCC	aly-miR394a
aly-miR394b	c63483_g1_i7	3	0	0	2	202	282	-182.004	-30.1	-0.813	0	UUGGCAUUCUGUCCACCUCC	UUGGCAUUCUGUCCACCUCC	aly-miR394b
aqc-miR166b	c64506_g2_i1	3	0	0	2	205	335	-232.7	-40.9	-0.705	0	UCGGACCAGGCUUCAUUCCCC	UCGGACCAGGCUUCAUUCCCC	aqc-miR166b
aqc-miR166b	c64506_g2_i2	3	0	0	2	205	335	-270.7	-43.9	-0.731	0	UCGGACCAGGCUUCAUUCCCC	UCGGACCAGGCUUCAUUCCCC	aqc-miR166b
aqc-miR166e	c64506_g2_i1	3	0	0	2	205	335	-232.7	-40.9	-0.705	0	UCGGACCAGGCUUCAUUCCCC	UCGGACCAGGCUUCAUUCCCC	aqc-miR166e
aqc-miR166e	c64506_g2_i2	3	0	0	2	205	335	-270.7	-43.9	-0.731	0	UCGGACCAGGCUUCAUUCCCC	UCGGACCAGGCUUCAUUCCCC	aqc-miR166e
ath-miR162a	c61164_g3_i1	3	0	0	2	464	550	-256.4	-31.6	-0.902	0	UCGAUAAACCUCUGCAUCCAG	UCGAUAAACCUCUGCAUCCAG	ath-miR162a
ath-miR162a	c61164_g4_i1	3	0	0	2	74	147	-203.9	-30.3	-0.891	0	UCGAUAAACCUCUGCAUCCAG	UCGAUAAACCUCUGCAUCCAG	ath-miR162a
ath-miR162b	c61164_g3_i1	3	0	0	2	464	550	-256.4	-31.6	-0.902	0	UCGAUAAACCUCUGCAUCCAG	UCGAUAAACCUCUGCAUCCAG	ath-miR162b
ath-miR162b	c61164_g4_i1	3	0	0	2	74	147	-203.9	-30.3	-0.891	0	UCGAUAAACCUCUGCAUCCAG	UCGAUAAACCUCUGCAUCCAG	ath-miR162b
ath-miR166a	c64506_g2_i1	3	0	0	2	205	335	-232.7	-40.9	-0.705	0	UCGGACCAGGCUUCAUUCCCC	UCGGACCAGGCUUCAUUCCCC	ath-miR166a
ath-miR166a	c64506_g2_i2	3	0	0	2	205	335	-270.7	-43.9	-0.731	0	UCGGACCAGGCUUCAUUCCCC	UCGGACCAGGCUUCAUUCCCC	ath-miR166a
ath-miR166b	c64506_g2_i1	3	0	0	2	205	335	-232.7	-40.9	-0.705	0	UCGGACCAGGCUUCAUUCCCC	UCGGACCAGGCUUCAUUCCCC	ath-miR166b
ath-miR166b	c64506_g2_i2	3	0	0	2	205	335	-270.7	-43.9	-0.731	0	UCGGACCAGGCUUCAUUCCCC	UCGGACCAGGCUUCAUUCCCC	ath-miR166b
ath-miR166c	c64506_g2_i1	3	0	0	2	205	335	-232.7	-40.9	-0.705	0	UCGGACCAGGCUUCAUUCCCC	UCGGACCAGGCUUCAUUCCCC	ath-miR166c
ath-miR166c	c64506_g2_i2	3	0	0	2	205	335	-270.7	-43.9	-0.731	0	UCGGACCAGGCUUCAUUCCCC	UCGGACCAGGCUUCAUUCCCC	ath-miR166c
ath-miR166d	c64506_g2_i1	3	0	0	2	205	335	-232.7	-40.9	-0.705	0	UCGGACCAGGCUUCAUUCCCC	UCGGACCAGGCUUCAUUCCCC	ath-miR166d
ath-miR166d	c64506_g2_i2	3	0	0	2	205	335	-270.7	-43.9	-0.731	0	UCGGACCAGGCUUCAUUCCCC	UCGGACCAGGCUUCAUUCCCC	ath-miR166d
ath-miR166e	c64506_g2_i1	3	0	0	2	205	335	-232.7	-40.9	-0.705	0	UCGGACCAGGCUUCAUUCCCC	UCGGACCAGGCUUCAUUCCCC	ath-miR166e
ath-miR166e	c64506_g2_i2	3	0	0	2	205	335	-270.7	-43.9	-0.731	0	UCGGACCAGGCUUCAUUCCCC	UCGGACCAGGCUUCAUUCCCC	ath-miR166e
ath-miR166f	c64506_g2_i1	3	0	0	2	205	335	-232.7	-40.9	-0.705	0	UCGGACCAGGCUUCAUUCCCC	UCGGACCAGGCUUCAUUCCCC	ath-miR166f
ath-miR166f	c64506_g2_i2	3	0	0	2	205	335	-270.7	-43.9	-0.731	0	UCGGACCAGGCUUCAUUCCCC	UCGGACCAGGCUUCAUUCCCC	ath-miR166f
ath-miR166g	c64506_g2_i1	3	0	0	2	205	335	-232.7	-40.9	-0.705	0	UCGGACCAGGCUUCAUUCCCC	UCGGACCAGGCUUCAUUCCCC	ath-miR166g
ath-miR166g	c64506_g2_i2	3	0	0	2	205	335	-270.7	-43.9	-0.731	0	UCGGACCAGGCUUCAUUCCCC	UCGGACCAGGCUUCAUUCCCC	ath-miR166g
ath-miR172c	c69213_g1_i5	3	0	0	2	372	462	-440.4	-28.4	-0.767	0	AGAAUCUUGAUGAUGCUGCAG	AGAAUCUUGAUGAUGCUGCAG	ath-miR172c
ath-miR172d	c69213_g1_i5	3	0	0	2	372	462	-440.4	-28.4	-0.767	0	AGAAUCUUGAUGAUGCUGCAG	AGAAUCUUGAUGAUGCUGCAG	ath-miR172d
ath-miR394a	c63483_g1_i7	3	0	0	2	202	282	-182.004	-30.1	-0.813	0	UUGGCAUUCUGUCCACCUCC	UUGGCAUUCUGUCCACCUCC	ath-miR394a
ath-miR394b	c63483_g1_i7	3	0	0	2	202	282	-182.004	-30.1	-0.813	0	UUGGCAUUCUGUCCACCUCC	UUGGCAUUCUGUCCACCUCC	ath-miR394b
bdi-miR166a	c64506_g2_i1	3	0	0	2	205	335	-232.7	-40.9	-0.705	0	UCGGACCAGGCUUCAUUCCCC	UCGGACCAGGCUUCAUUCCCC	bdi-miR166a
bdi-miR166a	c64506_g2_i2	3	0	0	2	205	335	-270.7	-43.9	-0.731	0	UCGGACCAGGCUUCAUUCCCC	UCGGACCAGGCUUCAUUCCCC	bdi-miR166a
bdi-miR166b	c64506_g2_i1	3	0	0	2	205	335	-232.7	-40.9	-0.705	0	UCGGACCAGGCUUCAUUCCCC	UCGGACCAGGCUUCAUUCCCC	bdi-miR166b
bdi-miR166b	c64506_g2_i2	3	0	0	2	205	335	-270.7	-43.9	-0.731	0	UCGGACCAGGCUUCAUUCCCC	UCGGACCAGGCUUCAUUCCCC	bdi-miR166b
bdi-miR166c	c64506_g2_i1	3	0	0	2	205	335	-232.7	-40.9	-0.705	0	UCGGACCAGGCUUCAUUCCCC	UCGGACCAGGCUUCAUUCCCC	bdi-miR166c
bdi-miR166c	c64506_g2_i2	3	0	0	2	205	335	-270.7	-43.9	-0.731	0	UCGGACCAGGCUUCAUUCCCC	UCGGACCAGGCUUCAUUCCCC	bdi-miR166c
bdi-miR166d	c64506_g2_i1	3	0	0	2	205	335	-232.7	-40.9	-0.705	0	UCGGACCAGGCUUCAUUCCCC	UCGGACCAGGCUUCAUUCCCC	bdi-miR166d
bdi-miR166d	c64506_g2_i2	3	0	0	2	205	335	-270.7	-43.9	-0.731	0	UCGGACCAGGCUUCAUUCCCC	UCGGACCAGGCUUCAUUCCCC	bdi-miR166d
bdi-miR394	c63483_g1_i7	3	0	0	2	202	282	-182.004	-30.1	-0.813	0	UUGGCAUUCUGUCCACCUCC	UUGGCAUUCUGUCCACCUCC	bdi-miR394
bna-miR166a	c64506_g2_i1	3	0	0	2	205	335	-232.7	-40.9	-0.705	0	UCGGACCAGGCUUCAUUCCCC	UCGGACCAGGCUUCAUUCCCC	bna-miR166a
bna-miR166a	c64506_g2_i2	3	0	0	2	205	335	-270.7	-43.9	-0.731	0	UCGGACCAGGCUUCAUUCCCC	UCGGACCAGGCUUCAUUCCCC	bna-miR166a
bna-miR166b	c64506_g2_i1	3	0	0	2	205	335	-232.7	-40.9	-0.705	0	UCGGACCAGGCUUCAUUCCCC	UCGGACCAGGCUUCAUUCCCC	bna-miR166b
bna-miR166b	c64506_g2_i2	3	0	0	2	205	335	-270.7	-43.9	-0.731	0	UCGGACCAGGCUUCAUUCCCC	UCGGACCAGGCUUCAUUCCCC	bna-miR166b
bna-miR166c	c64506_g2_i1	3	0	0	2	205	335	-232.7	-40.9	-0.705	0	UCGGACCAGGCUUCAUUCCCC	UCGGACCAGGCUUCAUUCCCC	bna-miR166c
bna-miR166c	c64506_g2_i2	3	0	0	2	205	335	-270.7	-43.9	-0.731	0	UCGGACCAGGCUUCAUUCCCC	UCGGACCAGGCUUCAUUCCCC	bna-miR166c
bna-miR166d	c64506_g2_i1	3	0	0	2	205	335	-232.7	-40.9	-0.705	0	UCGGACCAGGCUUCAUUCCCC	UCGGACCAGGCUUCAUUCCCC	bna-miR166d
bna-miR166d	c64506_g2_i2	3	0	0	2	205	335	-270.7	-43.9	-0.731	0	UCGGACCAGGCUUCAUUCCCC	UCGGACCAGGCUUCAUUCCCC	bna-miR166d
cpa-miR162a	c61164_g3_i1	3	0	0	2	464	550	-256.4	-31.6	-0.902	0	UCGAUAAACCUCUGCAUCCAG	UCGAUAAACCUCUGCAUCCAG	cpa-miR162a
cpa-miR162a	c61164_g4_i1	3	0	0	2	74	147	-203.9	-30.3	-0.891	0	UCGAUAAACCUCUGCAUCCAG	UCGAUAAACCUCUGCAUCCAG	cpa-miR162a
csi-miR162	c61164_g3_i1	3	0	0	2	464	550	-256.4	-31.6	-0.902	0	UCGAUAAACCUCUGCAUCCAG	UCGAUAAACCUCUGCAUCCAG	csi-miR162
csi-miR162	c61164_g4_i1	3	0	0	2	74	147	-203.9	-30.3	-0.891	0	UCGAUAAACCUCUGCAUCCAG	UCGAUAAACCUCUGCAUCCAG	csi-miR162
csi-miR166a	c64506_g2_i1	3	0	0	2	204	336	-232.7	-43.8	-0.73	0	UCGGACCAGGCUUCAUUCCCCC	UCGGACCAGGCUUCAUUCCCCC	csi-miR166a
csi-miR166a	c64506_g2_i2	3	0	0	2	204	336	-270.7	-46.8	-0.754	0	UCGGACCAGGCUUCAUUCCCCC	UCGGACCAGGCUUCAUUCCCCC	csi-miR166a
csi-miR166c	c64506_g2_i1	3	0	0	2	206	334	-232.7	-38	-0.678	0	UCGGACCAGGCUUCAUUCCC	UCGGACCAGGCUUCAUUCCC	csi-miR166c
csi-miR166c	c64506_g2_i2	3	0	0	2	206	334	-270.7	-41	-0.706	0	UCGGACCAGGCUUCAUUCCC	UCGGACCAGGCUUCAUUCCC	csi-miR166c
csi-miR166e	c64506_g2_i1	3	0	0	2	205	335	-232.7	-40.9	-0.705	0	UCGGACCAGGCUUCAUUCCCC	UCGGACCAGGCUUCAUUCCCC	csi-miR166e
csi-miR166e	c64506_g2_i2	3	0	0	2	205	335	-270.7	-43.9	-0.731	0	UCGGACCAGGCUUCAUUCCCC	UCGGACCAGGCUUCAUUCCCC	csi-miR166e
csi-miR172a	c69213_g1_i5	3	0	0	2	373	461	-440.4	-23.7	-0.677	0	AGAAUCUUGAUGAUGCUGCA	AGAAUCUUGAUGAUGCUGCA	csi-miR172a
csi-miR394	c63483_g1_i7	3	0	0	2	202	282	-182.004	-30.1	-0.813	0	UUGGCAUUCUGUCCACCUCC	UUGGCAUUCUGUCCACCUCC	csi-miR394
ghr-miR162a	c61164_g3_i1	3	0	0	2	464	550	-256.4	-31.6	-0.902	0	UCGAUAAACCUCUGCAUCCAG	UCGAUAAACCUCUGCAUCCAG	ghr-miR162a
ghr-miR162a	c61164_g4_i1	3	0	0	2	74	147	-203.9	-30.3	-0.891	0	UCGAUAAACCUCUGCAUCCAG	UCGAUAAACCUCUGCAUCCAG	ghr-miR162a
ghr-miR166b	c64506_g2_i1	3	0	0	2	205	335	-232.7	-40.9	-0.705	0	UCGGACCAGGCUUCAUUCCCC	UCGGACCAGGCUUCAUUCCCC	ghr-miR166b
ghr-miR166b	c64506_g2_i2	3	0	0	2	205	335	-270.7	-43.9	-0.731	0	UCGGACCAGGCUUCAUUCCCC	UCGGACCAGGCUUCAUUCCCC	ghr-miR166b
ghr-miR394a	c63483_g1_i7	3	0	0	2	202	282	-182.004	-30.1	-0.813	0	UUGGCAUUCUGUCCACCUCC	UUGGCAUUCUGUCCACCUCC	ghr-miR394a
ghr-miR394b	c63483_g1_i7	3	0	0	2	202	282	-182.004	-30.1	-0.813	0	UUGGCAUUCUGUCCACCUCC	UUGGCAUUCUGUCCACCUCC	ghr-miR394b
gma-miR162	c61164_g3_i1	3	0	0	2	465	549	-256.4	-27.8	-0.842	0	UCGAUAAACCUCUGCAUCCA	UCGAUAAACCUCUGCAUCCA	gma-miR162
gma-miR162	c61164_g4_i1	3	0	0	2	75	146	-203.9	-26.5	-0.828	0	UCGAUAAACCUCUGCAUCCA	UCGAUAAACCUCUGCAUCCA	gma-miR162
gma-miR162b	c61164_g3_i1	3	0	0	2	464	550	-256.4	-31.6	-0.902	0	UCGAUAAACCUCUGCAUCCAG	UCGAUAAACCUCUGCAUCCAG	gma-miR162b
gma-miR162b	c61164_g4_i1	3	0	0	2	74	147	-203.9	-30.3	-0.891	0	UCGAUAAACCUCUGCAUCCAG	UCGAUAAACCUCUGCAUCCAG	gma-miR162b
gma-miR162c	c61164_g3_i1	3	0	0	2	464	550	-256.4	-31.6	-0.902	0	UCGAUAAACCUCUGCAUCCAG	UCGAUAAACCUCUGCAUCCAG	gma-miR162c
gma-miR162c	c61164_g4_i1	3	0	0	2	74	147	-203.9	-30.3	-0.891	0	UCGAUAAACCUCUGCAUCCAG	UCGAUAAACCUCUGCAUCCAG	gma-miR162c
gma-miR166a-3p	c64506_g2_i1	3	0	0	2	205	335	-232.7	-40.9	-0.705	0	UCGGACCAGGCUUCAUUCCCC	UCGGACCAGGCUUCAUUCCCC	gma-miR166a-3p
gma-miR166a-3p	c64506_g2_i2	3	0	0	2	205	335	-270.7	-43.9	-0.731	0	UCGGACCAGGCUUCAUUCCCC	UCGGACCAGGCUUCAUUCCCC	gma-miR166a-3p
gma-miR166b	c64506_g2_i1	3	0	0	2	205	335	-232.7	-40.9	-0.705	0	UCGGACCAGGCUUCAUUCCCC	UCGGACCAGGCUUCAUUCCCC	gma-miR166b
gma-miR166b	c64506_g2_i2	3	0	0	2	205	335	-270.7	-43.9	-0.731	0	UCGGACCAGGCUUCAUUCCCC	UCGGACCAGGCUUCAUUCCCC	gma-miR166b
gma-miR166c	c64506_g2_i1	3	0	0	2	205	335	-232.7	-40.9	-0.705	0	UCGGACCAGGCUUCAUUCCCC	UCGGACCAGGCUUCAUUCCCC	gma-miR166c
gma-miR166c	c64506_g2_i2	3	0	0	2	205	335	-270.7	-43.9	-0.731	0	UCGGACCAGGCUUCAUUCCCC	UCGGACCAGGCUUCAUUCCCC	gma-miR166c
gma-miR166d	c64506_g2_i1	3	0	0	2	205	335	-232.7	-40.9	-0.705	0	UCGGACCAGGCUUCAUUCCCC	UCGGACCAGGCUUCAUUCCCC	gma-miR166d
gma-miR166d	c64506_g2_i2	3	0	0	2	205	335	-270.7	-43.9	-0.731	0	UCGGACCAGGCUUCAUUCCCC	UCGGACCAGGCUUCAUUCCCC	gma-miR166d
gma-miR166e	c64506_g2_i1	3	0	0	2	205	335	-232.7	-40.9	-0.705	0	UCGGACCAGGCUUCAUUCCCC	UCGGACCAGGCUUCAUUCCCC	gma-miR166e
gma-miR166e	c64506_g2_i2	3	0	0	2	205	335	-270.7	-43.9	-0.731	0	UCGGACCAGGCUUCAUUCCCC	UCGGACCAGGCUUCAUUCCCC	gma-miR166e
gma-miR166f	c64506_g2_i1	3	0	0	2	205	335	-232.7	-40.9	-0.705	0	UCGGACCAGGCUUCAUUCCCC	UCGGACCAGGCUUCAUUCCCC	gma-miR166f
gma-miR166f	c64506_g2_i2	3	0	0	2	205	335	-270.7	-43.9	-0.731	0	UCGGACCAGGCUUCAUUCCCC	UCGGACCAGGCUUCAUUCCCC	gma-miR166f
gma-miR166g	c64506_g2_i1	3	0	0	2	205	335	-232.7	-40.9	-0.705	0	UCGGACCAGGCUUCAUUCCCC	UCGGACCAGGCUUCAUUCCCC	gma-miR166g
gma-miR166g	c64506_g2_i2	3	0	0	2	205	335	-270.7	-43.9	-0.731	0	UCGGACCAGGCUUCAUUCCCC	UCGGACCAGGCUUCAUUCCCC	gma-miR166g
gma-miR166i-3p	c64506_g2_i1	3	0	0	2	205	335	-232.7	-40.9	-0.705	0	UCGGACCAGGCUUCAUUCCCC	UCGGACCAGGCUUCAUUCCCC	gma-miR166i-3p
gma-miR166i-3p	c64506_g2_i2	3	0	0	2	205	335	-270.7	-43.9	-0.731	0	UCGGACCAGGCUUCAUUCCCC	UCGGACCAGGCUUCAUUCCCC	gma-miR166i-3p
gma-miR172f	c69213_g1_i5	3	0	0	2	373	461	-440.4	-23.7	-0.677	0	AGAAUCUUGAUGAUGCUGCA	AGAAUCUUGAUGAUGCUGCA	gma-miR172f
gma-miR394c-5p	c63483_g1_i7	3	0	0	2	202	282	-182.004	-30.1	-0.813	0	UUGGCAUUCUGUCCACCUCC	UUGGCAUUCUGUCCACCUCC	gma-miR394c-5p
hvu-miR166	c64506_g2_i1	3	0	0	2	205	335	-232.7	-40.9	-0.705	0	UCGGACCAGGCUUCAUUCCCC	UCGGACCAGGCUUCAUUCCCC	hvu-miR166
hvu-miR166	c64506_g2_i2	3	0	0	2	205	335	-270.7	-43.9	-0.731	0	UCGGACCAGGCUUCAUUCCCC	UCGGACCAGGCUUCAUUCCCC	hvu-miR166
hvu-miR166b	c64506_g2_i1	3	0	0	2	205	335	-232.7	-40.9	-0.705	0	UCGGACCAGGCUUCAUUCCCC	UCGGACCAGGCUUCAUUCCCC	hvu-miR166b
hvu-miR166b	c64506_g2_i2	3	0	0	2	205	335	-270.7	-43.9	-0.731	0	UCGGACCAGGCUUCAUUCCCC	UCGGACCAGGCUUCAUUCCCC	hvu-miR166b
hvu-miR166c	c64506_g2_i1	3	0	0	2	205	335	-232.7	-40.9	-0.705	0	UCGGACCAGGCUUCAUUCCCC	UCGGACCAGGCUUCAUUCCCC	hvu-miR166c
hvu-miR166c	c64506_g2_i2	3	0	0	2	205	335	-270.7	-43.9	-0.731	0	UCGGACCAGGCUUCAUUCCCC	UCGGACCAGGCUUCAUUCCCC	hvu-miR166c
mtr-miR162	c61164_g3_i1	3	0	0	2	464	550	-256.4	-31.6	-0.902	0	UCGAUAAACCUCUGCAUCCAG	UCGAUAAACCUCUGCAUCCAG	mtr-miR162
mtr-miR162	c61164_g4_i1	3	0	0	2	74	147	-203.9	-30.3	-0.891	0	UCGAUAAACCUCUGCAUCCAG	UCGAUAAACCUCUGCAUCCAG	mtr-miR162
mtr-miR166	c64506_g2_i1	3	0	0	2	205	335	-232.7	-40.9	-0.705	0	UCGGACCAGGCUUCAUUCCCC	UCGGACCAGGCUUCAUUCCCC	mtr-miR166
mtr-miR166	c64506_g2_i2	3	0	0	2	205	335	-270.7	-43.9	-0.731	0	UCGGACCAGGCUUCAUUCCCC	UCGGACCAGGCUUCAUUCCCC	mtr-miR166
mtr-miR166e	c64506_g2_i1	3	0	0	2	205	335	-232.7	-40.9	-0.705	0	UCGGACCAGGCUUCAUUCCCC	UCGGACCAGGCUUCAUUCCCC	mtr-miR166e
mtr-miR166e	c64506_g2_i2	3	0	0	2	205	335	-270.7	-43.9	-0.731	0	UCGGACCAGGCUUCAUUCCCC	UCGGACCAGGCUUCAUUCCCC	mtr-miR166e
mtr-miR166g	c64506_g2_i1	3	0	0	2	205	335	-232.7	-40.9	-0.705	0	UCGGACCAGGCUUCAUUCCCC	UCGGACCAGGCUUCAUUCCCC	mtr-miR166g
mtr-miR166g	c64506_g2_i2	3	0	0	2	205	335	-270.7	-43.9	-0.731	0	UCGGACCAGGCUUCAUUCCCC	UCGGACCAGGCUUCAUUCCCC	mtr-miR166g
mtr-miR166h	c64506_g2_i1	3	0	0	2	205	335	-232.7	-40.9	-0.705	0	UCGGACCAGGCUUCAUUCCCC	UCGGACCAGGCUUCAUUCCCC	mtr-miR166h
mtr-miR166h	c64506_g2_i2	3	0	0	2	205	335	-270.7	-43.9	-0.731	0	UCGGACCAGGCUUCAUUCCCC	UCGGACCAGGCUUCAUUCCCC	mtr-miR166h
osa-miR162a	c61164_g3_i1	3	0	0	2	464	550	-256.4	-31.6	-0.902	0	UCGAUAAACCUCUGCAUCCAG	UCGAUAAACCUCUGCAUCCAG	osa-miR162a
osa-miR162a	c61164_g4_i1	3	0	0	2	74	147	-203.9	-30.3	-0.891	0	UCGAUAAACCUCUGCAUCCAG	UCGAUAAACCUCUGCAUCCAG	osa-miR162a
osa-miR166a	c64506_g2_i1	3	0	0	2	205	335	-232.7	-40.9	-0.705	0	UCGGACCAGGCUUCAUUCCCC	UCGGACCAGGCUUCAUUCCCC	osa-miR166a
osa-miR166a	c64506_g2_i2	3	0	0	2	205	335	-270.7	-43.9	-0.731	0	UCGGACCAGGCUUCAUUCCCC	UCGGACCAGGCUUCAUUCCCC	osa-miR166a
osa-miR166b	c64506_g2_i1	3	0	0	2	205	335	-232.7	-40.9	-0.705	0	UCGGACCAGGCUUCAUUCCCC	UCGGACCAGGCUUCAUUCCCC	osa-miR166b
osa-miR166b	c64506_g2_i2	3	0	0	2	205	335	-270.7	-43.9	-0.731	0	UCGGACCAGGCUUCAUUCCCC	UCGGACCAGGCUUCAUUCCCC	osa-miR166b
osa-miR166c	c64506_g2_i1	3	0	0	2	205	335	-232.7	-40.9	-0.705	0	UCGGACCAGGCUUCAUUCCCC	UCGGACCAGGCUUCAUUCCCC	osa-miR166c
osa-miR166c	c64506_g2_i2	3	0	0	2	205	335	-270.7	-43.9	-0.731	0	UCGGACCAGGCUUCAUUCCCC	UCGGACCAGGCUUCAUUCCCC	osa-miR166c
osa-miR166d	c64506_g2_i1	3	0	0	2	205	335	-232.7	-40.9	-0.705	0	UCGGACCAGGCUUCAUUCCCC	UCGGACCAGGCUUCAUUCCCC	osa-miR166d
osa-miR166d	c64506_g2_i2	3	0	0	2	205	335	-270.7	-43.9	-0.731	0	UCGGACCAGGCUUCAUUCCCC	UCGGACCAGGCUUCAUUCCCC	osa-miR166d
osa-miR166f	c64506_g2_i1	3	0	0	2	205	335	-232.7	-40.9	-0.705	0	UCGGACCAGGCUUCAUUCCCC	UCGGACCAGGCUUCAUUCCCC	osa-miR166f
osa-miR166f	c64506_g2_i2	3	0	0	2	205	335	-270.7	-43.9	-0.731	0	UCGGACCAGGCUUCAUUCCCC	UCGGACCAGGCUUCAUUCCCC	osa-miR166f
osa-miR166n	c64506_g2_i1	3	0	0	2	205	335	-232.7	-40.9	-0.705	0	UCGGACCAGGCUUCAUUCCCC	UCGGACCAGGCUUCAUUCCCC	osa-miR166n
osa-miR166n	c64506_g2_i2	3	0	0	2	205	335	-270.7	-43.9	-0.731	0	UCGGACCAGGCUUCAUUCCCC	UCGGACCAGGCUUCAUUCCCC	osa-miR166n
osa-miR394	c63483_g1_i7	3	0	0	2	202	282	-182.004	-30.1	-0.813	0	UUGGCAUUCUGUCCACCUCC	UUGGCAUUCUGUCCACCUCC	osa-miR394
ppt-miR166a	c64506_g2_i1	3	0	0	2	205	335	-232.7	-40.9	-0.705	0	UCGGACCAGGCUUCAUUCCCC	UCGGACCAGGCUUCAUUCCCC	ppt-miR166a
ppt-miR166a	c64506_g2_i2	3	0	0	2	205	335	-270.7	-43.9	-0.731	0	UCGGACCAGGCUUCAUUCCCC	UCGGACCAGGCUUCAUUCCCC	ppt-miR166a
ppt-miR166b	c64506_g2_i1	3	0	0	2	205	335	-232.7	-40.9	-0.705	0	UCGGACCAGGCUUCAUUCCCC	UCGGACCAGGCUUCAUUCCCC	ppt-miR166b
ppt-miR166b	c64506_g2_i2	3	0	0	2	205	335	-270.7	-43.9	-0.731	0	UCGGACCAGGCUUCAUUCCCC	UCGGACCAGGCUUCAUUCCCC	ppt-miR166b
ppt-miR166c	c64506_g2_i1	3	0	0	2	205	335	-232.7	-40.9	-0.705	0	UCGGACCAGGCUUCAUUCCCC	UCGGACCAGGCUUCAUUCCCC	ppt-miR166c
ppt-miR166c	c64506_g2_i2	3	0	0	2	205	335	-270.7	-43.9	-0.731	0	UCGGACCAGGCUUCAUUCCCC	UCGGACCAGGCUUCAUUCCCC	ppt-miR166c
ppt-miR166d	c64506_g2_i1	3	0	0	2	205	335	-232.7	-40.9	-0.705	0	UCGGACCAGGCUUCAUUCCCC	UCGGACCAGGCUUCAUUCCCC	ppt-miR166d
ppt-miR166d	c64506_g2_i2	3	0	0	2	205	335	-270.7	-43.9	-0.731	0	UCGGACCAGGCUUCAUUCCCC	UCGGACCAGGCUUCAUUCCCC	ppt-miR166d
ppt-miR166e	c64506_g2_i1	3	0	0	2	205	335	-232.7	-40.9	-0.705	0	UCGGACCAGGCUUCAUUCCCC	UCGGACCAGGCUUCAUUCCCC	ppt-miR166e
ppt-miR166e	c64506_g2_i2	3	0	0	2	205	335	-270.7	-43.9	-0.731	0	UCGGACCAGGCUUCAUUCCCC	UCGGACCAGGCUUCAUUCCCC	ppt-miR166e
ppt-miR166f	c64506_g2_i1	3	0	0	2	205	335	-232.7	-40.9	-0.705	0	UCGGACCAGGCUUCAUUCCCC	UCGGACCAGGCUUCAUUCCCC	ppt-miR166f
ppt-miR166f	c64506_g2_i2	3	0	0	2	205	335	-270.7	-43.9	-0.731	0	UCGGACCAGGCUUCAUUCCCC	UCGGACCAGGCUUCAUUCCCC	ppt-miR166f
ppt-miR166g	c64506_g2_i1	3	0	0	2	205	335	-232.7	-40.9	-0.705	0	UCGGACCAGGCUUCAUUCCCC	UCGGACCAGGCUUCAUUCCCC	ppt-miR166g
ppt-miR166g	c64506_g2_i2	3	0	0	2	205	335	-270.7	-43.9	-0.731	0	UCGGACCAGGCUUCAUUCCCC	UCGGACCAGGCUUCAUUCCCC	ppt-miR166g
ppt-miR166h	c64506_g2_i1	3	0	0	2	205	335	-232.7	-40.9	-0.705	0	UCGGACCAGGCUUCAUUCCCC	UCGGACCAGGCUUCAUUCCCC	ppt-miR166h
ppt-miR166h	c64506_g2_i2	3	0	0	2	205	335	-270.7	-43.9	-0.731	0	UCGGACCAGGCUUCAUUCCCC	UCGGACCAGGCUUCAUUCCCC	ppt-miR166h
ppt-miR166i	c64506_g2_i1	3	0	0	2	205	335	-232.7	-40.9	-0.705	0	UCGGACCAGGCUUCAUUCCCC	UCGGACCAGGCUUCAUUCCCC	ppt-miR166i
ppt-miR166i	c64506_g2_i2	3	0	0	2	205	335	-270.7	-43.9	-0.731	0	UCGGACCAGGCUUCAUUCCCC	UCGGACCAGGCUUCAUUCCCC	ppt-miR166i
pta-miR166a	c64506_g2_i1	3	0	0	2	205	335	-232.7	-40.9	-0.705	0	UCGGACCAGGCUUCAUUCCCC	UCGGACCAGGCUUCAUUCCCC	pta-miR166a
pta-miR166a	c64506_g2_i2	3	0	0	2	205	335	-270.7	-43.9	-0.731	0	UCGGACCAGGCUUCAUUCCCC	UCGGACCAGGCUUCAUUCCCC	pta-miR166a
pta-miR166b	c64506_g2_i1	3	0	0	2	205	335	-232.7	-40.9	-0.705	0	UCGGACCAGGCUUCAUUCCCC	UCGGACCAGGCUUCAUUCCCC	pta-miR166b
pta-miR166b	c64506_g2_i2	3	0	0	2	205	335	-270.7	-43.9	-0.731	0	UCGGACCAGGCUUCAUUCCCC	UCGGACCAGGCUUCAUUCCCC	pta-miR166b
ptc-miR162a	c61164_g3_i1	3	0	0	2	464	550	-256.4	-31.6	-0.902	0	UCGAUAAACCUCUGCAUCCAG	UCGAUAAACCUCUGCAUCCAG	ptc-miR162a
ptc-miR162a	c61164_g4_i1	3	0	0	2	74	147	-203.9	-30.3	-0.891	0	UCGAUAAACCUCUGCAUCCAG	UCGAUAAACCUCUGCAUCCAG	ptc-miR162a
ptc-miR162b	c61164_g3_i1	3	0	0	2	464	550	-256.4	-31.6	-0.902	0	UCGAUAAACCUCUGCAUCCAG	UCGAUAAACCUCUGCAUCCAG	ptc-miR162b
ptc-miR162b	c61164_g4_i1	3	0	0	2	74	147	-203.9	-30.3	-0.891	0	UCGAUAAACCUCUGCAUCCAG	UCGAUAAACCUCUGCAUCCAG	ptc-miR162b
ptc-miR162c	c61164_g3_i1	3	0	0	2	464	550	-256.4	-31.6	-0.902	0	UCGAUAAACCUCUGCAUCCAG	UCGAUAAACCUCUGCAUCCAG	ptc-miR162c
ptc-miR162c	c61164_g4_i1	3	0	0	2	74	147	-203.9	-30.3	-0.891	0	UCGAUAAACCUCUGCAUCCAG	UCGAUAAACCUCUGCAUCCAG	ptc-miR162c
ptc-miR166a	c64506_g2_i1	3	0	0	2	205	335	-232.7	-40.9	-0.705	0	UCGGACCAGGCUUCAUUCCCC	UCGGACCAGGCUUCAUUCCCC	ptc-miR166a
ptc-miR166a	c64506_g2_i2	3	0	0	2	205	335	-270.7	-43.9	-0.731	0	UCGGACCAGGCUUCAUUCCCC	UCGGACCAGGCUUCAUUCCCC	ptc-miR166a
ptc-miR166b	c64506_g2_i1	3	0	0	2	205	335	-232.7	-40.9	-0.705	0	UCGGACCAGGCUUCAUUCCCC	UCGGACCAGGCUUCAUUCCCC	ptc-miR166b
ptc-miR166b	c64506_g2_i2	3	0	0	2	205	335	-270.7	-43.9	-0.731	0	UCGGACCAGGCUUCAUUCCCC	UCGGACCAGGCUUCAUUCCCC	ptc-miR166b
ptc-miR166c	c64506_g2_i1	3	0	0	2	205	335	-232.7	-40.9	-0.705	0	UCGGACCAGGCUUCAUUCCCC	UCGGACCAGGCUUCAUUCCCC	ptc-miR166c
ptc-miR166c	c64506_g2_i2	3	0	0	2	205	335	-270.7	-43.9	-0.731	0	UCGGACCAGGCUUCAUUCCCC	UCGGACCAGGCUUCAUUCCCC	ptc-miR166c
ptc-miR166d	c64506_g2_i1	3	0	0	2	205	335	-232.7	-40.9	-0.705	0	UCGGACCAGGCUUCAUUCCCC	UCGGACCAGGCUUCAUUCCCC	ptc-miR166d
ptc-miR166d	c64506_g2_i2	3	0	0	2	205	335	-270.7	-43.9	-0.731	0	UCGGACCAGGCUUCAUUCCCC	UCGGACCAGGCUUCAUUCCCC	ptc-miR166d
ptc-miR166e	c64506_g2_i1	3	0	0	2	205	335	-232.7	-40.9	-0.705	0	UCGGACCAGGCUUCAUUCCCC	UCGGACCAGGCUUCAUUCCCC	ptc-miR166e
ptc-miR166e	c64506_g2_i2	3	0	0	2	205	335	-270.7	-43.9	-0.731	0	UCGGACCAGGCUUCAUUCCCC	UCGGACCAGGCUUCAUUCCCC	ptc-miR166e
ptc-miR166f	c64506_g2_i1	3	0	0	2	205	335	-232.7	-40.9	-0.705	0	UCGGACCAGGCUUCAUUCCCC	UCGGACCAGGCUUCAUUCCCC	ptc-miR166f
ptc-miR166f	c64506_g2_i2	3	0	0	2	205	335	-270.7	-43.9	-0.731	0	UCGGACCAGGCUUCAUUCCCC	UCGGACCAGGCUUCAUUCCCC	ptc-miR166f
ptc-miR166g	c64506_g2_i1	3	0	0	2	205	335	-232.7	-40.9	-0.705	0	UCGGACCAGGCUUCAUUCCCC	UCGGACCAGGCUUCAUUCCCC	ptc-miR166g
ptc-miR166g	c64506_g2_i2	3	0	0	2	205	335	-270.7	-43.9	-0.731	0	UCGGACCAGGCUUCAUUCCCC	UCGGACCAGGCUUCAUUCCCC	ptc-miR166g
ptc-miR166h	c64506_g2_i1	3	0	0	2	205	335	-232.7	-40.9	-0.705	0	UCGGACCAGGCUUCAUUCCCC	UCGGACCAGGCUUCAUUCCCC	ptc-miR166h
ptc-miR166h	c64506_g2_i2	3	0	0	2	205	335	-270.7	-43.9	-0.731	0	UCGGACCAGGCUUCAUUCCCC	UCGGACCAGGCUUCAUUCCCC	ptc-miR166h
ptc-miR166i	c64506_g2_i1	3	0	0	2	205	335	-232.7	-40.9	-0.705	0	UCGGACCAGGCUUCAUUCCCC	UCGGACCAGGCUUCAUUCCCC	ptc-miR166i
ptc-miR166i	c64506_g2_i2	3	0	0	2	205	335	-270.7	-43.9	-0.731	0	UCGGACCAGGCUUCAUUCCCC	UCGGACCAGGCUUCAUUCCCC	ptc-miR166i
ptc-miR166j	c64506_g2_i1	3	0	0	2	205	335	-232.7	-40.9	-0.705	0	UCGGACCAGGCUUCAUUCCCC	UCGGACCAGGCUUCAUUCCCC	ptc-miR166j
ptc-miR166j	c64506_g2_i2	3	0	0	2	205	335	-270.7	-43.9	-0.731	0	UCGGACCAGGCUUCAUUCCCC	UCGGACCAGGCUUCAUUCCCC	ptc-miR166j
ptc-miR166k	c64506_g2_i1	3	0	0	2	205	335	-232.7	-40.9	-0.705	0	UCGGACCAGGCUUCAUUCCCC	UCGGACCAGGCUUCAUUCCCC	ptc-miR166k
ptc-miR166k	c64506_g2_i2	3	0	0	2	205	335	-270.7	-43.9	-0.731	0	UCGGACCAGGCUUCAUUCCCC	UCGGACCAGGCUUCAUUCCCC	ptc-miR166k
ptc-miR166l	c64506_g2_i1	3	0	0	2	205	335	-232.7	-40.9	-0.705	0	UCGGACCAGGCUUCAUUCCCC	UCGGACCAGGCUUCAUUCCCC	ptc-miR166l
ptc-miR166l	c64506_g2_i2	3	0	0	2	205	335	-270.7	-43.9	-0.731	0	UCGGACCAGGCUUCAUUCCCC	UCGGACCAGGCUUCAUUCCCC	ptc-miR166l
ptc-miR166m	c64506_g2_i1	3	0	0	2	205	335	-232.7	-40.9	-0.705	0	UCGGACCAGGCUUCAUUCCCC	UCGGACCAGGCUUCAUUCCCC	ptc-miR166m
ptc-miR166m	c64506_g2_i2	3	0	0	2	205	335	-270.7	-43.9	-0.731	0	UCGGACCAGGCUUCAUUCCCC	UCGGACCAGGCUUCAUUCCCC	ptc-miR166m
ptc-miR394a-5p	c63483_g1_i7	3	0	0	2	202	282	-182.004	-30.1	-0.813	0	UUGGCAUUCUGUCCACCUCC	UUGGCAUUCUGUCCACCUCC	ptc-miR394a-5p
ptc-miR394b-5p	c63483_g1_i7	3	0	0	2	202	282	-182.004	-30.1	-0.813	0	UUGGCAUUCUGUCCACCUCC	UUGGCAUUCUGUCCACCUCC	ptc-miR394b-5p
pvu-miR166a	c64506_g2_i1	3	0	0	2	205	335	-232.7	-40.9	-0.705	0	UCGGACCAGGCUUCAUUCCCC	UCGGACCAGGCUUCAUUCCCC	pvu-miR166a
pvu-miR166a	c64506_g2_i2	3	0	0	2	205	335	-270.7	-43.9	-0.731	0	UCGGACCAGGCUUCAUUCCCC	UCGGACCAGGCUUCAUUCCCC	pvu-miR166a
rco-miR162	c61164_g3_i1	3	0	0	2	464	550	-256.4	-31.6	-0.902	0	UCGAUAAACCUCUGCAUCCAG	UCGAUAAACCUCUGCAUCCAG	rco-miR162
rco-miR162	c61164_g4_i1	3	0	0	2	74	147	-203.9	-30.3	-0.891	0	UCGAUAAACCUCUGCAUCCAG	UCGAUAAACCUCUGCAUCCAG	rco-miR162
rco-miR166a	c64506_g2_i1	3	0	0	2	205	335	-232.7	-40.9	-0.705	0	UCGGACCAGGCUUCAUUCCCC	UCGGACCAGGCUUCAUUCCCC	rco-miR166a
rco-miR166a	c64506_g2_i2	3	0	0	2	205	335	-270.7	-43.9	-0.731	0	UCGGACCAGGCUUCAUUCCCC	UCGGACCAGGCUUCAUUCCCC	rco-miR166a
rco-miR166b	c64506_g2_i1	3	0	0	2	205	335	-232.7	-40.9	-0.705	0	UCGGACCAGGCUUCAUUCCCC	UCGGACCAGGCUUCAUUCCCC	rco-miR166b
rco-miR166b	c64506_g2_i2	3	0	0	2	205	335	-270.7	-43.9	-0.731	0	UCGGACCAGGCUUCAUUCCCC	UCGGACCAGGCUUCAUUCCCC	rco-miR166b
rco-miR166c	c64506_g2_i1	3	0	0	2	205	335	-232.7	-40.9	-0.705	0	UCGGACCAGGCUUCAUUCCCC	UCGGACCAGGCUUCAUUCCCC	rco-miR166c
rco-miR166c	c64506_g2_i2	3	0	0	2	205	335	-270.7	-43.9	-0.731	0	UCGGACCAGGCUUCAUUCCCC	UCGGACCAGGCUUCAUUCCCC	rco-miR166c
rco-miR166d	c64506_g2_i1	3	0	0	2	205	335	-232.7	-40.9	-0.705	0	UCGGACCAGGCUUCAUUCCCC	UCGGACCAGGCUUCAUUCCCC	rco-miR166d
rco-miR166d	c64506_g2_i2	3	0	0	2	205	335	-270.7	-43.9	-0.731	0	UCGGACCAGGCUUCAUUCCCC	UCGGACCAGGCUUCAUUCCCC	rco-miR166d
rco-miR166e	c64506_g2_i1	3	0	0	2	205	335	-232.7	-40.9	-0.705	0	UCGGACCAGGCUUCAUUCCCC	UCGGACCAGGCUUCAUUCCCC	rco-miR166e
rco-miR166e	c64506_g2_i2	3	0	0	2	205	335	-270.7	-43.9	-0.731	0	UCGGACCAGGCUUCAUUCCCC	UCGGACCAGGCUUCAUUCCCC	rco-miR166e
sbi-miR162	c61164_g3_i1	3	0	0	2	464	550	-256.4	-31.6	-0.902	0	UCGAUAAACCUCUGCAUCCAG	UCGAUAAACCUCUGCAUCCAG	sbi-miR162
sbi-miR162	c61164_g4_i1	3	0	0	2	74	147	-203.9	-30.3	-0.891	0	UCGAUAAACCUCUGCAUCCAG	UCGAUAAACCUCUGCAUCCAG	sbi-miR162
sbi-miR166a	c64506_g2_i1	3	0	0	2	206	334	-232.7	-38	-0.678	0	UCGGACCAGGCUUCAUUCCC	UCGGACCAGGCUUCAUUCCC	sbi-miR166a
sbi-miR166a	c64506_g2_i2	3	0	0	2	206	334	-270.7	-41	-0.706	0	UCGGACCAGGCUUCAUUCCC	UCGGACCAGGCUUCAUUCCC	sbi-miR166a
sbi-miR166b	c64506_g2_i1	3	0	0	2	206	334	-232.7	-38	-0.678	0	UCGGACCAGGCUUCAUUCCC	UCGGACCAGGCUUCAUUCCC	sbi-miR166b
sbi-miR166b	c64506_g2_i2	3	0	0	2	206	334	-270.7	-41	-0.706	0	UCGGACCAGGCUUCAUUCCC	UCGGACCAGGCUUCAUUCCC	sbi-miR166b
sbi-miR166c	c64506_g2_i1	3	0	0	2	206	334	-232.7	-38	-0.678	0	UCGGACCAGGCUUCAUUCCC	UCGGACCAGGCUUCAUUCCC	sbi-miR166c
sbi-miR166c	c64506_g2_i2	3	0	0	2	206	334	-270.7	-41	-0.706	0	UCGGACCAGGCUUCAUUCCC	UCGGACCAGGCUUCAUUCCC	sbi-miR166c
sbi-miR166d	c64506_g2_i1	3	0	0	2	206	334	-232.7	-38	-0.678	0	UCGGACCAGGCUUCAUUCCC	UCGGACCAGGCUUCAUUCCC	sbi-miR166d
sbi-miR166d	c64506_g2_i2	3	0	0	2	206	334	-270.7	-41	-0.706	0	UCGGACCAGGCUUCAUUCCC	UCGGACCAGGCUUCAUUCCC	sbi-miR166d
sbi-miR166h	c64506_g2_i1	3	0	0	2	206	334	-232.7	-38	-0.678	0	UCGGACCAGGCUUCAUUCCC	UCGGACCAGGCUUCAUUCCC	sbi-miR166h
sbi-miR166h	c64506_g2_i2	3	0	0	2	206	334	-270.7	-41	-0.706	0	UCGGACCAGGCUUCAUUCCC	UCGGACCAGGCUUCAUUCCC	sbi-miR166h
sbi-miR166i	c64506_g2_i1	3	0	0	2	206	334	-232.7	-38	-0.678	0	UCGGACCAGGCUUCAUUCCC	UCGGACCAGGCUUCAUUCCC	sbi-miR166i
sbi-miR166i	c64506_g2_i2	3	0	0	2	206	334	-270.7	-41	-0.706	0	UCGGACCAGGCUUCAUUCCC	UCGGACCAGGCUUCAUUCCC	sbi-miR166i
sbi-miR166j	c64506_g2_i1	3	0	0	2	206	334	-232.7	-38	-0.678	0	UCGGACCAGGCUUCAUUCCC	UCGGACCAGGCUUCAUUCCC	sbi-miR166j
sbi-miR166j	c64506_g2_i2	3	0	0	2	206	334	-270.7	-41	-0.706	0	UCGGACCAGGCUUCAUUCCC	UCGGACCAGGCUUCAUUCCC	sbi-miR166j
sbi-miR172a	c69213_g1_i5	3	0	0	2	373	461	-440.4	-23.7	-0.677	0	AGAAUCUUGAUGAUGCUGCA	AGAAUCUUGAUGAUGCUGCA	sbi-miR172a
sbi-miR172c	c69213_g1_i5	3	0	0	2	373	461	-440.4	-23.7	-0.677	0	AGAAUCUUGAUGAUGCUGCA	AGAAUCUUGAUGAUGCUGCA	sbi-miR172c
sbi-miR172d	c69213_g1_i5	3	0	0	2	373	461	-440.4	-23.7	-0.677	0	AGAAUCUUGAUGAUGCUGCA	AGAAUCUUGAUGAUGCUGCA	sbi-miR172d
sbi-miR394a	c63483_g1_i7	3	0	0	2	202	282	-182.004	-30.1	-0.813	0	UUGGCAUUCUGUCCACCUCC	UUGGCAUUCUGUCCACCUCC	sbi-miR394a
sbi-miR394b	c63483_g1_i7	3	0	0	2	202	282	-182.004	-30.1	-0.813	0	UUGGCAUUCUGUCCACCUCC	UUGGCAUUCUGUCCACCUCC	sbi-miR394b
sly-miR162	c61164_g3_i1	3	0	0	2	464	550	-256.4	-31.6	-0.902	0	UCGAUAAACCUCUGCAUCCAG	UCGAUAAACCUCUGCAUCCAG	sly-miR162
sly-miR162	c61164_g4_i1	3	0	0	2	74	147	-203.9	-30.3	-0.891	0	UCGAUAAACCUCUGCAUCCAG	UCGAUAAACCUCUGCAUCCAG	sly-miR162
sly-miR166a	c64506_g2_i1	3	0	0	2	205	335	-232.7	-40.9	-0.705	0	UCGGACCAGGCUUCAUUCCCC	UCGGACCAGGCUUCAUUCCCC	sly-miR166a
sly-miR166a	c64506_g2_i2	3	0	0	2	205	335	-270.7	-43.9	-0.731	0	UCGGACCAGGCUUCAUUCCCC	UCGGACCAGGCUUCAUUCCCC	sly-miR166a
sly-miR166b	c64506_g2_i1	3	0	0	2	205	335	-232.7	-40.9	-0.705	0	UCGGACCAGGCUUCAUUCCCC	UCGGACCAGGCUUCAUUCCCC	sly-miR166b
sly-miR166b	c64506_g2_i2	3	0	0	2	205	335	-270.7	-43.9	-0.731	0	UCGGACCAGGCUUCAUUCCCC	UCGGACCAGGCUUCAUUCCCC	sly-miR166b
smo-miR166a	c64506_g2_i1	3	0	0	2	205	335	-232.7	-40.9	-0.705	0	UCGGACCAGGCUUCAUUCCCC	UCGGACCAGGCUUCAUUCCCC	smo-miR166a
smo-miR166a	c64506_g2_i2	3	0	0	2	205	335	-270.7	-43.9	-0.731	0	UCGGACCAGGCUUCAUUCCCC	UCGGACCAGGCUUCAUUCCCC	smo-miR166a
smo-miR166b	c64506_g2_i1	3	0	0	2	205	335	-232.7	-40.9	-0.705	0	UCGGACCAGGCUUCAUUCCCC	UCGGACCAGGCUUCAUUCCCC	smo-miR166b
smo-miR166b	c64506_g2_i2	3	0	0	2	205	335	-270.7	-43.9	-0.731	0	UCGGACCAGGCUUCAUUCCCC	UCGGACCAGGCUUCAUUCCCC	smo-miR166b
smo-miR166c	c64506_g2_i1	3	0	0	2	205	335	-232.7	-40.9	-0.705	0	UCGGACCAGGCUUCAUUCCCC	UCGGACCAGGCUUCAUUCCCC	smo-miR166c
smo-miR166c	c64506_g2_i2	3	0	0	2	205	335	-270.7	-43.9	-0.731	0	UCGGACCAGGCUUCAUUCCCC	UCGGACCAGGCUUCAUUCCCC	smo-miR166c
ssl-miR166b	c64506_g2_i1	3	0	0	2	205	335	-232.7	-40.9	-0.705	0	UCGGACCAGGCUUCAUUCCCC	UCGGACCAGGCUUCAUUCCCC	ssl-miR166b
ssl-miR166b	c64506_g2_i2	3	0	0	2	205	335	-270.7	-43.9	-0.731	0	UCGGACCAGGCUUCAUUCCCC	UCGGACCAGGCUUCAUUCCCC	ssl-miR166b
ssl-miR394	c63483_g1_i7	3	0	0	2	202	282	-182.004	-30.1	-0.813	0	UUGGCAUUCUGUCCACCUCC	UUGGCAUUCUGUCCACCUCC	ssl-miR394
tcc-miR162	c61164_g3_i1	3	0	0	2	464	550	-256.4	-31.6	-0.902	0	UCGAUAAACCUCUGCAUCCAG	UCGAUAAACCUCUGCAUCCAG	tcc-miR162
tcc-miR162	c61164_g4_i1	3	0	0	2	74	147	-203.9	-30.3	-0.891	0	UCGAUAAACCUCUGCAUCCAG	UCGAUAAACCUCUGCAUCCAG	tcc-miR162
tcc-miR166a	c64506_g2_i1	3	0	0	2	205	335	-232.7	-40.9	-0.705	0	UCGGACCAGGCUUCAUUCCCC	UCGGACCAGGCUUCAUUCCCC	tcc-miR166a
tcc-miR166a	c64506_g2_i2	3	0	0	2	205	335	-270.7	-43.9	-0.731	0	UCGGACCAGGCUUCAUUCCCC	UCGGACCAGGCUUCAUUCCCC	tcc-miR166a
tcc-miR166b	c64506_g2_i1	3	0	0	2	206	334	-232.7	-38	-0.678	0	UCGGACCAGGCUUCAUUCCC	UCGGACCAGGCUUCAUUCCC	tcc-miR166b
tcc-miR166b	c64506_g2_i2	3	0	0	2	206	334	-270.7	-41	-0.706	0	UCGGACCAGGCUUCAUUCCC	UCGGACCAGGCUUCAUUCCC	tcc-miR166b
tcc-miR166d	c64506_g2_i1	3	0	0	2	205	335	-232.7	-40.9	-0.705	0	UCGGACCAGGCUUCAUUCCCC	UCGGACCAGGCUUCAUUCCCC	tcc-miR166d
tcc-miR166d	c64506_g2_i2	3	0	0	2	205	335	-270.7	-43.9	-0.731	0	UCGGACCAGGCUUCAUUCCCC	UCGGACCAGGCUUCAUUCCCC	tcc-miR166d
tcc-miR394a	c63483_g1_i7	3	0	0	2	202	282	-182.004	-30.1	-0.813	0	UUGGCAUUCUGUCCACCUCC	UUGGCAUUCUGUCCACCUCC	tcc-miR394a
tcc-miR394b	c63483_g1_i7	3	0	0	2	202	282	-182.004	-30.1	-0.813	0	UUGGCAUUCUGUCCACCUCC	UUGGCAUUCUGUCCACCUCC	tcc-miR394b
vun-miR162	c61164_g3_i1	3	0	0	2	464	550	-256.4	-31.6	-0.902	0	UCGAUAAACCUCUGCAUCCAG	UCGAUAAACCUCUGCAUCCAG	vun-miR162
vun-miR162	c61164_g4_i1	3	0	0	2	74	147	-203.9	-30.3	-0.891	0	UCGAUAAACCUCUGCAUCCAG	UCGAUAAACCUCUGCAUCCAG	vun-miR162
vvi-miR162	c61164_g3_i1	3	0	0	2	464	550	-256.4	-31.6	-0.902	0	UCGAUAAACCUCUGCAUCCAG	UCGAUAAACCUCUGCAUCCAG	vvi-miR162
vvi-miR162	c61164_g4_i1	3	0	0	2	74	147	-203.9	-30.3	-0.891	0	UCGAUAAACCUCUGCAUCCAG	UCGAUAAACCUCUGCAUCCAG	vvi-miR162
vvi-miR166a	c64506_g2_i1	3	0	0	2	207	333	-232.7	-35	-0.648	0	UCGGACCAGGCUUCAUUCC	UCGGACCAGGCUUCAUUCC	vvi-miR166a
vvi-miR166a	c64506_g2_i2	3	0	0	2	207	333	-270.7	-38	-0.678	0	UCGGACCAGGCUUCAUUCC	UCGGACCAGGCUUCAUUCC	vvi-miR166a
vvi-miR166b	c64506_g2_i1	3	0	0	2	207	333	-232.7	-35	-0.648	0	UCGGACCAGGCUUCAUUCC	UCGGACCAGGCUUCAUUCC	vvi-miR166b
vvi-miR166b	c64506_g2_i2	3	0	0	2	207	333	-270.7	-38	-0.678	0	UCGGACCAGGCUUCAUUCC	UCGGACCAGGCUUCAUUCC	vvi-miR166b
vvi-miR166c	c64506_g2_i1	3	0	0	2	205	335	-232.7	-40.9	-0.705	0	UCGGACCAGGCUUCAUUCCCC	UCGGACCAGGCUUCAUUCCCC	vvi-miR166c
vvi-miR166c	c64506_g2_i2	3	0	0	2	205	335	-270.7	-43.9	-0.731	0	UCGGACCAGGCUUCAUUCCCC	UCGGACCAGGCUUCAUUCCCC	vvi-miR166c
vvi-miR166d	c64506_g2_i1	3	0	0	2	205	335	-232.7	-40.9	-0.705	0	UCGGACCAGGCUUCAUUCCCC	UCGGACCAGGCUUCAUUCCCC	vvi-miR166d
vvi-miR166d	c64506_g2_i2	3	0	0	2	205	335	-270.7	-43.9	-0.731	0	UCGGACCAGGCUUCAUUCCCC	UCGGACCAGGCUUCAUUCCCC	vvi-miR166d
vvi-miR166e	c64506_g2_i1	3	0	0	2	205	335	-232.7	-40.9	-0.705	0	UCGGACCAGGCUUCAUUCCCC	UCGGACCAGGCUUCAUUCCCC	vvi-miR166e
vvi-miR166e	c64506_g2_i2	3	0	0	2	205	335	-270.7	-43.9	-0.731	0	UCGGACCAGGCUUCAUUCCCC	UCGGACCAGGCUUCAUUCCCC	vvi-miR166e
vvi-miR166f	c64506_g2_i1	3	0	0	2	205	335	-232.7	-40.9	-0.705	0	UCGGACCAGGCUUCAUUCCCC	UCGGACCAGGCUUCAUUCCCC	vvi-miR166f
vvi-miR166f	c64506_g2_i2	3	0	0	2	205	335	-270.7	-43.9	-0.731	0	UCGGACCAGGCUUCAUUCCCC	UCGGACCAGGCUUCAUUCCCC	vvi-miR166f
vvi-miR166g	c64506_g2_i1	3	0	0	2	205	335	-232.7	-40.9	-0.705	0	UCGGACCAGGCUUCAUUCCCC	UCGGACCAGGCUUCAUUCCCC	vvi-miR166g
vvi-miR166g	c64506_g2_i2	3	0	0	2	205	335	-270.7	-43.9	-0.731	0	UCGGACCAGGCUUCAUUCCCC	UCGGACCAGGCUUCAUUCCCC	vvi-miR166g
vvi-miR166h	c64506_g2_i1	3	0	0	2	205	335	-232.7	-40.9	-0.705	0	UCGGACCAGGCUUCAUUCCCC	UCGGACCAGGCUUCAUUCCCC	vvi-miR166h
vvi-miR166h	c64506_g2_i2	3	0	0	2	205	335	-270.7	-43.9	-0.731	0	UCGGACCAGGCUUCAUUCCCC	UCGGACCAGGCUUCAUUCCCC	vvi-miR166h
vvi-miR394b	c63483_g1_i7	3	0	0	2	202	282	-182.004	-30.1	-0.813	0	UUGGCAUUCUGUCCACCUCC	UUGGCAUUCUGUCCACCUCC	vvi-miR394b
zma-miR162	c61164_g3_i1	3	0	0	2	465	549	-256.4	-27.8	-0.842	0	UCGAUAAACCUCUGCAUCCA	UCGAUAAACCUCUGCAUCCA	zma-miR162
zma-miR162	c61164_g4_i1	3	0	0	2	75	146	-203.9	-26.5	-0.828	0	UCGAUAAACCUCUGCAUCCA	UCGAUAAACCUCUGCAUCCA	zma-miR162
zma-miR166a	c64506_g2_i1	3	0	0	2	205	335	-232.7	-40.9	-0.705	0	UCGGACCAGGCUUCAUUCCCC	UCGGACCAGGCUUCAUUCCCC	zma-miR166a
zma-miR166a	c64506_g2_i2	3	0	0	2	205	335	-270.7	-43.9	-0.731	0	UCGGACCAGGCUUCAUUCCCC	UCGGACCAGGCUUCAUUCCCC	zma-miR166a
zma-miR166b	c64506_g2_i1	3	0	0	2	206	334	-232.7	-38	-0.678	0	UCGGACCAGGCUUCAUUCCC	UCGGACCAGGCUUCAUUCCC	zma-miR166b
zma-miR166b	c64506_g2_i2	3	0	0	2	206	334	-270.7	-41	-0.706	0	UCGGACCAGGCUUCAUUCCC	UCGGACCAGGCUUCAUUCCC	zma-miR166b
zma-miR166c	c64506_g2_i1	3	0	0	2	206	334	-232.7	-38	-0.678	0	UCGGACCAGGCUUCAUUCCC	UCGGACCAGGCUUCAUUCCC	zma-miR166c
zma-miR166c	c64506_g2_i2	3	0	0	2	206	334	-270.7	-41	-0.706	0	UCGGACCAGGCUUCAUUCCC	UCGGACCAGGCUUCAUUCCC	zma-miR166c
zma-miR166d	c64506_g2_i1	3	0	0	2	206	334	-232.7	-38	-0.678	0	UCGGACCAGGCUUCAUUCCC	UCGGACCAGGCUUCAUUCCC	zma-miR166d
zma-miR166d	c64506_g2_i2	3	0	0	2	206	334	-270.7	-41	-0.706	0	UCGGACCAGGCUUCAUUCCC	UCGGACCAGGCUUCAUUCCC	zma-miR166d
zma-miR166e	c64506_g2_i1	3	0	0	2	206	334	-232.7	-38	-0.678	0	UCGGACCAGGCUUCAUUCCC	UCGGACCAGGCUUCAUUCCC	zma-miR166e
zma-miR166e	c64506_g2_i2	3	0	0	2	206	334	-270.7	-41	-0.706	0	UCGGACCAGGCUUCAUUCCC	UCGGACCAGGCUUCAUUCCC	zma-miR166e
zma-miR166f	c64506_g2_i1	3	0	0	2	206	334	-232.7	-38	-0.678	0	UCGGACCAGGCUUCAUUCCC	UCGGACCAGGCUUCAUUCCC	zma-miR166f
zma-miR166f	c64506_g2_i2	3	0	0	2	206	334	-270.7	-41	-0.706	0	UCGGACCAGGCUUCAUUCCC	UCGGACCAGGCUUCAUUCCC	zma-miR166f
zma-miR166g	c64506_g2_i1	3	0	0	2	206	334	-232.7	-38	-0.678	0	UCGGACCAGGCUUCAUUCCC	UCGGACCAGGCUUCAUUCCC	zma-miR166g
zma-miR166g	c64506_g2_i2	3	0	0	2	206	334	-270.7	-41	-0.706	0	UCGGACCAGGCUUCAUUCCC	UCGGACCAGGCUUCAUUCCC	zma-miR166g
zma-miR166h	c64506_g2_i1	3	0	0	2	206	334	-232.7	-38	-0.678	0	UCGGACCAGGCUUCAUUCCC	UCGGACCAGGCUUCAUUCCC	zma-miR166h
zma-miR166h	c64506_g2_i2	3	0	0	2	206	334	-270.7	-41	-0.706	0	UCGGACCAGGCUUCAUUCCC	UCGGACCAGGCUUCAUUCCC	zma-miR166h
zma-miR166i	c64506_g2_i1	3	0	0	2	206	334	-232.7	-38	-0.678	0	UCGGACCAGGCUUCAUUCCC	UCGGACCAGGCUUCAUUCCC	zma-miR166i
zma-miR166i	c64506_g2_i2	3	0	0	2	206	334	-270.7	-41	-0.706	0	UCGGACCAGGCUUCAUUCCC	UCGGACCAGGCUUCAUUCCC	zma-miR166i
zma-miR172a	c69213_g1_i5	3	0	0	2	373	461	-440.4	-23.7	-0.677	0	AGAAUCUUGAUGAUGCUGCA	AGAAUCUUGAUGAUGCUGCA	zma-miR172a
zma-miR172b	c69213_g1_i5	3	0	0	2	373	461	-440.4	-23.7	-0.677	0	AGAAUCUUGAUGAUGCUGCA	AGAAUCUUGAUGAUGCUGCA	zma-miR172b
zma-miR172c	c69213_g1_i5	3	0	0	2	373	461	-440.4	-23.7	-0.677	0	AGAAUCUUGAUGAUGCUGCA	AGAAUCUUGAUGAUGCUGCA	zma-miR172c
zma-miR172d	c69213_g1_i5	3	0	0	2	373	461	-440.4	-23.7	-0.677	0	AGAAUCUUGAUGAUGCUGCA	AGAAUCUUGAUGAUGCUGCA	zma-miR172d
zma-miR394a	c63483_g1_i7	3	0	0	2	202	282	-182.004	-30.1	-0.813	0	UUGGCAUUCUGUCCACCUCC	UUGGCAUUCUGUCCACCUCC	zma-miR394a
zma-miR394b	c63483_g1_i7	3	0	0	2	202	282	-182.004	-30.1	-0.813	0	UUGGCAUUCUGUCCACCUCC	UUGGCAUUCUGUCCACCUCC	zma-miR394b
ahy-miR156a	c67882_g1_i1	4	0	0	2	193	570	-445.937	-101	-0.531	0	UGACAGAAGAGAGAGAGCAC	UGACAGAAGAGAGAGAGCAC	ahy-miR156a
ahy-miR156a	c67882_g1_i15	4	0	0	2	45	470	-335.1	-123.5	-0.611	0	UGACAGAAGAGAGAGAGCAC	UGACAGAAGAGAGAGAGCAC	ahy-miR156a
ahy-miR156a	c67882_g1_i23	4	0	0	2	279	680	-425.6	-114.3	-0.595	0	UGACAGAAGAGAGAGAGCAC	UGACAGAAGAGAGAGAGCAC	ahy-miR156a
ahy-miR156a	c67882_g1_i5	4	0	0	2	15	416	-328.8	-114.3	-0.595	0	UGACAGAAGAGAGAGAGCAC	UGACAGAAGAGAGAGAGCAC	ahy-miR156a
ahy-miR156a	c67882_g1_i7	4	0	0	2	45	470	-383.7	-123.5	-0.611	0	UGACAGAAGAGAGAGAGCAC	UGACAGAAGAGAGAGAGCAC	ahy-miR156a
ahy-miR156a	c70531_g4_i8	4	0	0	2	59	1138	-452.4	-251.3	-0.58	0	UGACAGAAGAGAGAGAGCAC	UGACAGAAGAGAGAGAGCAC	ahy-miR156a
ahy-miR156c	c67882_g1_i1	4	0	0	2	192	571	-445.937	-101.9	-0.533	0	UUGACAGAAGAGAGAGAGCAC	UUGACAGAAGAGAGAGAGCAC	ahy-miR156c
ahy-miR156c	c67882_g1_i15	4	0	0	2	44	471	-335.1	-124.4	-0.612	0	UUGACAGAAGAGAGAGAGCAC	UUGACAGAAGAGAGAGAGCAC	ahy-miR156c
ahy-miR156c	c67882_g1_i23	4	0	0	2	278	681	-425.6	-115.2	-0.596	0	UUGACAGAAGAGAGAGAGCAC	UUGACAGAAGAGAGAGAGCAC	ahy-miR156c
ahy-miR156c	c67882_g1_i5	4	0	0	2	14	417	-328.8	-115.2	-0.596	0	UUGACAGAAGAGAGAGAGCAC	UUGACAGAAGAGAGAGAGCAC	ahy-miR156c
ahy-miR156c	c67882_g1_i7	4	0	0	2	44	471	-383.7	-124.4	-0.612	0	UUGACAGAAGAGAGAGAGCAC	UUGACAGAAGAGAGAGAGCAC	ahy-miR156c
ahy-miR156c	c70531_g4_i8	4	0	0	2	59	1138	-452.4	-251.3	-0.58	0	UUGACAGAAGAGAGAGAGCAC	UUGACAGAAGAGAGAGAGCAC	ahy-miR156c
ahy-miR408-3p	c67007_g1_i1	4	0	0	2	262	350	-426.337	-29.8	-0.726	0	AUGCACUGCCUCUUCCCUGGC	AUGCACUGCCUCUUCCCUGGC	ahy-miR408-3p
ahy-miR408-3p	c67007_g1_i2	4	0	0	2	262	350	-414.537	-29.8	-0.726	0	AUGCACUGCCUCUUCCCUGGC	AUGCACUGCCUCUUCCCUGGC	ahy-miR408-3p
aly-miR166a	c57202_g1_i2	4	0	0	2	153	265	-288	-42.7	-0.871	0	UCGGACCAGGCUUCAUUCCCC	UCGGACCAGGCUUCAUUCCCC	aly-miR166a
aly-miR166b	c57202_g1_i2	4	0	0	2	153	265	-288	-42.7	-0.871	0	UCGGACCAGGCUUCAUUCCCC	UCGGACCAGGCUUCAUUCCCC	aly-miR166b
aly-miR166c	c57202_g1_i2	4	0	0	2	153	265	-288	-42.7	-0.871	0	UCGGACCAGGCUUCAUUCCCC	UCGGACCAGGCUUCAUUCCCC	aly-miR166c
aly-miR166d	c57202_g1_i2	4	0	0	2	153	265	-288	-42.7	-0.871	0	UCGGACCAGGCUUCAUUCCCC	UCGGACCAGGCUUCAUUCCCC	aly-miR166d
aly-miR166e	c57202_g1_i2	4	0	0	2	153	265	-288	-42.7	-0.871	0	UCGGACCAGGCUUCAUUCCCC	UCGGACCAGGCUUCAUUCCCC	aly-miR166e
aly-miR166f	c57202_g1_i2	4	0	0	2	153	265	-288	-42.7	-0.871	0	UCGGACCAGGCUUCAUUCCCC	UCGGACCAGGCUUCAUUCCCC	aly-miR166f
aly-miR166g	c57202_g1_i2	4	0	0	2	153	265	-288	-42.7	-0.871	0	UCGGACCAGGCUUCAUUCCCC	UCGGACCAGGCUUCAUUCCCC	aly-miR166g
aly-miR408	c67007_g1_i1	4	0	0	2	262	350	-426.337	-29.8	-0.726	0	AUGCACUGCCUCUUCCCUGGC	AUGCACUGCCUCUUCCCUGGC	aly-miR408
aly-miR408	c67007_g1_i2	4	0	0	2	262	350	-414.537	-29.8	-0.726	0	AUGCACUGCCUCUUCCCUGGC	AUGCACUGCCUCUUCCCUGGC	aly-miR408
aqc-miR166b	c57202_g1_i2	4	0	0	2	153	265	-288	-42.7	-0.871	0	UCGGACCAGGCUUCAUUCCCC	UCGGACCAGGCUUCAUUCCCC	aqc-miR166b
aqc-miR166e	c57202_g1_i2	4	0	0	2	153	265	-288	-42.7	-0.871	0	UCGGACCAGGCUUCAUUCCCC	UCGGACCAGGCUUCAUUCCCC	aqc-miR166e
ath-miR156j	c67882_g1_i1	4	0	0	2	193	570	-445.937	-101	-0.531	0	UGACAGAAGAGAGAGAGCAC	UGACAGAAGAGAGAGAGCAC	ath-miR156j
ath-miR156j	c67882_g1_i15	4	0	0	2	45	470	-335.1	-123.5	-0.611	0	UGACAGAAGAGAGAGAGCAC	UGACAGAAGAGAGAGAGCAC	ath-miR156j
ath-miR156j	c67882_g1_i23	4	0	0	2	279	680	-425.6	-114.3	-0.595	0	UGACAGAAGAGAGAGAGCAC	UGACAGAAGAGAGAGAGCAC	ath-miR156j
ath-miR156j	c67882_g1_i5	4	0	0	2	15	416	-328.8	-114.3	-0.595	0	UGACAGAAGAGAGAGAGCAC	UGACAGAAGAGAGAGAGCAC	ath-miR156j
ath-miR156j	c67882_g1_i7	4	0	0	2	45	470	-383.7	-123.5	-0.611	0	UGACAGAAGAGAGAGAGCAC	UGACAGAAGAGAGAGAGCAC	ath-miR156j
ath-miR156j	c70531_g4_i8	4	0	0	2	59	1138	-452.4	-251.3	-0.58	0	UGACAGAAGAGAGAGAGCAC	UGACAGAAGAGAGAGAGCAC	ath-miR156j
ath-miR165a	c35122_g2_i2	4	0	0	2	141	254	-143.063	-32.7	-0.797	0	UCGGACCAGGCUUCAUCCCCC	UCGGACCAGGCUUCAUCCCCC	ath-miR165a
ath-miR165b	c35122_g2_i2	4	0	0	2	141	254	-143.063	-32.7	-0.797	0	UCGGACCAGGCUUCAUCCCCC	UCGGACCAGGCUUCAUCCCCC	ath-miR165b
ath-miR166a	c57202_g1_i2	4	0	0	2	153	265	-288	-42.7	-0.871	0	UCGGACCAGGCUUCAUUCCCC	UCGGACCAGGCUUCAUUCCCC	ath-miR166a
ath-miR166b	c57202_g1_i2	4	0	0	2	153	265	-288	-42.7	-0.871	0	UCGGACCAGGCUUCAUUCCCC	UCGGACCAGGCUUCAUUCCCC	ath-miR166b
ath-miR166c	c57202_g1_i2	4	0	0	2	153	265	-288	-42.7	-0.871	0	UCGGACCAGGCUUCAUUCCCC	UCGGACCAGGCUUCAUUCCCC	ath-miR166c
ath-miR166d	c57202_g1_i2	4	0	0	2	153	265	-288	-42.7	-0.871	0	UCGGACCAGGCUUCAUUCCCC	UCGGACCAGGCUUCAUUCCCC	ath-miR166d
ath-miR166e	c57202_g1_i2	4	0	0	2	153	265	-288	-42.7	-0.871	0	UCGGACCAGGCUUCAUUCCCC	UCGGACCAGGCUUCAUUCCCC	ath-miR166e
ath-miR166f	c57202_g1_i2	4	0	0	2	153	265	-288	-42.7	-0.871	0	UCGGACCAGGCUUCAUUCCCC	UCGGACCAGGCUUCAUUCCCC	ath-miR166f
ath-miR166g	c57202_g1_i2	4	0	0	2	153	265	-288	-42.7	-0.871	0	UCGGACCAGGCUUCAUUCCCC	UCGGACCAGGCUUCAUUCCCC	ath-miR166g
ath-miR408	c67007_g1_i1	4	0	0	2	262	350	-426.337	-29.8	-0.726	0	AUGCACUGCCUCUUCCCUGGC	AUGCACUGCCUCUUCCCUGGC	ath-miR408
ath-miR408	c67007_g1_i2	4	0	0	2	262	350	-414.537	-29.8	-0.726	0	AUGCACUGCCUCUUCCCUGGC	AUGCACUGCCUCUUCCCUGGC	ath-miR408
bdi-miR166a	c57202_g1_i2	4	0	0	2	153	265	-288	-42.7	-0.871	0	UCGGACCAGGCUUCAUUCCCC	UCGGACCAGGCUUCAUUCCCC	bdi-miR166a
bdi-miR166b	c57202_g1_i2	4	0	0	2	153	265	-288	-42.7	-0.871	0	UCGGACCAGGCUUCAUUCCCC	UCGGACCAGGCUUCAUUCCCC	bdi-miR166b
bdi-miR166c	c57202_g1_i2	4	0	0	2	153	265	-288	-42.7	-0.871	0	UCGGACCAGGCUUCAUUCCCC	UCGGACCAGGCUUCAUUCCCC	bdi-miR166c
bdi-miR166d	c57202_g1_i2	4	0	0	2	153	265	-288	-42.7	-0.871	0	UCGGACCAGGCUUCAUUCCCC	UCGGACCAGGCUUCAUUCCCC	bdi-miR166d
bna-miR166a	c57202_g1_i2	4	0	0	2	153	265	-288	-42.7	-0.871	0	UCGGACCAGGCUUCAUUCCCC	UCGGACCAGGCUUCAUUCCCC	bna-miR166a
bna-miR166b	c57202_g1_i2	4	0	0	2	153	265	-288	-42.7	-0.871	0	UCGGACCAGGCUUCAUUCCCC	UCGGACCAGGCUUCAUUCCCC	bna-miR166b
bna-miR166c	c57202_g1_i2	4	0	0	2	153	265	-288	-42.7	-0.871	0	UCGGACCAGGCUUCAUUCCCC	UCGGACCAGGCUUCAUUCCCC	bna-miR166c
bna-miR166d	c57202_g1_i2	4	0	0	2	153	265	-288	-42.7	-0.871	0	UCGGACCAGGCUUCAUUCCCC	UCGGACCAGGCUUCAUUCCCC	bna-miR166d
csi-miR166a	c57202_g1_i2	4	0	0	2	152	266	-288	-45.6	-0.894	0	UCGGACCAGGCUUCAUUCCCCC	UCGGACCAGGCUUCAUUCCCCC	csi-miR166a
csi-miR166c	c57202_g1_i2	4	0	0	2	154	264	-288	-39.8	-0.846	0	UCGGACCAGGCUUCAUUCCC	UCGGACCAGGCUUCAUUCCC	csi-miR166c
csi-miR166e	c57202_g1_i2	4	0	0	2	153	265	-288	-42.7	-0.871	0	UCGGACCAGGCUUCAUUCCCC	UCGGACCAGGCUUCAUUCCCC	csi-miR166e
csi-miR408	c67007_g1_i1	4	0	0	2	262	350	-426.337	-29.8	-0.726	0	AUGCACUGCCUCUUCCCUGGC	AUGCACUGCCUCUUCCCUGGC	csi-miR408
csi-miR408	c67007_g1_i2	4	0	0	2	262	350	-414.537	-29.8	-0.726	0	AUGCACUGCCUCUUCCCUGGC	AUGCACUGCCUCUUCCCUGGC	csi-miR408
far-miR156b	c67882_g1_i1	4	0	0	2	192	571	-445.937	-101.9	-0.533	0	UUGACAGAAGAGAGAGAGCAC	UUGACAGAAGAGAGAGAGCAC	far-miR156b
far-miR156b	c67882_g1_i15	4	0	0	2	44	471	-335.1	-124.4	-0.612	0	UUGACAGAAGAGAGAGAGCAC	UUGACAGAAGAGAGAGAGCAC	far-miR156b
far-miR156b	c67882_g1_i23	4	0	0	2	278	681	-425.6	-115.2	-0.596	0	UUGACAGAAGAGAGAGAGCAC	UUGACAGAAGAGAGAGAGCAC	far-miR156b
far-miR156b	c67882_g1_i5	4	0	0	2	14	417	-328.8	-115.2	-0.596	0	UUGACAGAAGAGAGAGAGCAC	UUGACAGAAGAGAGAGAGCAC	far-miR156b
far-miR156b	c67882_g1_i7	4	0	0	2	44	471	-383.7	-124.4	-0.612	0	UUGACAGAAGAGAGAGAGCAC	UUGACAGAAGAGAGAGAGCAC	far-miR156b
far-miR156b	c70531_g4_i8	4	0	0	2	59	1138	-452.4	-251.3	-0.58	0	UUGACAGAAGAGAGAGAGCAC	UUGACAGAAGAGAGAGAGCAC	far-miR156b
ghr-miR166b	c57202_g1_i2	4	0	0	2	153	265	-288	-42.7	-0.871	0	UCGGACCAGGCUUCAUUCCCC	UCGGACCAGGCUUCAUUCCCC	ghr-miR166b
gma-miR164b	c51733_g1_i3	4	0	0	2	95	245	-179.1	-47.9	-0.704	0	UGGAGAAGCAGGGCACGUGC	UGGAGAAGCAGGGCACGUGC	gma-miR164b
gma-miR164b	c51733_g1_i4	4	0	0	2	95	228	-209.6	-42.2	-0.703	0	UGGAGAAGCAGGGCACGUGC	UGGAGAAGCAGGGCACGUGC	gma-miR164b
gma-miR164c	c51733_g1_i3	4	0	0	2	95	245	-179.1	-47.9	-0.704	0	UGGAGAAGCAGGGCACGUGC	UGGAGAAGCAGGGCACGUGC	gma-miR164c
gma-miR164c	c51733_g1_i4	4	0	0	2	95	228	-209.6	-42.2	-0.703	0	UGGAGAAGCAGGGCACGUGC	UGGAGAAGCAGGGCACGUGC	gma-miR164c
gma-miR164d	c51733_g1_i3	4	0	0	2	95	245	-179.1	-47.9	-0.704	0	UGGAGAAGCAGGGCACGUGC	UGGAGAAGCAGGGCACGUGC	gma-miR164d
gma-miR164d	c51733_g1_i4	4	0	0	2	95	228	-209.6	-42.2	-0.703	0	UGGAGAAGCAGGGCACGUGC	UGGAGAAGCAGGGCACGUGC	gma-miR164d
gma-miR166a-3p	c57202_g1_i2	4	0	0	2	153	265	-288	-42.7	-0.871	0	UCGGACCAGGCUUCAUUCCCC	UCGGACCAGGCUUCAUUCCCC	gma-miR166a-3p
gma-miR166a-5p	c64506_g2_i1	4	0	0	2	205	335	-232.7	-40.9	-0.705	0	GGAAUGUUGUCUGGCUCGAGG	GGAAUGUUGUCUGGCUCGAGG	gma-miR166a-5p
gma-miR166a-5p	c64506_g2_i2	4	0	0	2	205	335	-270.7	-43.9	-0.731	0	GGAAUGUUGUCUGGCUCGAGG	GGAAUGUUGUCUGGCUCGAGG	gma-miR166a-5p
gma-miR166b	c57202_g1_i2	4	0	0	2	153	265	-288	-42.7	-0.871	0	UCGGACCAGGCUUCAUUCCCC	UCGGACCAGGCUUCAUUCCCC	gma-miR166b
gma-miR166c	c57202_g1_i2	4	0	0	2	153	265	-288	-42.7	-0.871	0	UCGGACCAGGCUUCAUUCCCC	UCGGACCAGGCUUCAUUCCCC	gma-miR166c
gma-miR166d	c57202_g1_i2	4	0	0	2	153	265	-288	-42.7	-0.871	0	UCGGACCAGGCUUCAUUCCCC	UCGGACCAGGCUUCAUUCCCC	gma-miR166d
gma-miR166e	c57202_g1_i2	4	0	0	2	153	265	-288	-42.7	-0.871	0	UCGGACCAGGCUUCAUUCCCC	UCGGACCAGGCUUCAUUCCCC	gma-miR166e
gma-miR166f	c57202_g1_i2	4	0	0	2	153	265	-288	-42.7	-0.871	0	UCGGACCAGGCUUCAUUCCCC	UCGGACCAGGCUUCAUUCCCC	gma-miR166f
gma-miR166g	c57202_g1_i2	4	0	0	2	153	265	-288	-42.7	-0.871	0	UCGGACCAGGCUUCAUUCCCC	UCGGACCAGGCUUCAUUCCCC	gma-miR166g
gma-miR166i-3p	c57202_g1_i2	4	0	0	2	153	265	-288	-42.7	-0.871	0	UCGGACCAGGCUUCAUUCCCC	UCGGACCAGGCUUCAUUCCCC	gma-miR166i-3p
gma-miR408	c67007_g1_i1	4	0	0	2	262	350	-426.337	-29.8	-0.726	0	UGCACUGCCUCUUCCCUGGC	UGCACUGCCUCUUCCCUGGC	gma-miR408
gma-miR408	c67007_g1_i2	4	0	0	2	262	350	-414.537	-29.8	-0.726	0	UGCACUGCCUCUUCCCUGGC	UGCACUGCCUCUUCCCUGGC	gma-miR408
gma-miR408a	c67007_g1_i1	4	0	0	2	262	350	-426.337	-29.8	-0.726	0	AUGCACUGCCUCUUCCCUGGC	AUGCACUGCCUCUUCCCUGGC	gma-miR408a
gma-miR408a	c67007_g1_i2	4	0	0	2	262	350	-414.537	-29.8	-0.726	0	AUGCACUGCCUCUUCCCUGGC	AUGCACUGCCUCUUCCCUGGC	gma-miR408a
gma-miR408b-3p	c67007_g1_i1	4	0	0	2	262	350	-426.337	-29.8	-0.726	0	AUGCACUGCCUCUUCCCUGGC	AUGCACUGCCUCUUCCCUGGC	gma-miR408b-3p
gma-miR408b-3p	c67007_g1_i2	4	0	0	2	262	350	-414.537	-29.8	-0.726	0	AUGCACUGCCUCUUCCCUGGC	AUGCACUGCCUCUUCCCUGGC	gma-miR408b-3p
gma-miR408c	c67007_g1_i1	4	0	0	2	262	350	-426.337	-29.8	-0.726	0	AUGCACUGCCUCUUCCCUGGC	AUGCACUGCCUCUUCCCUGGC	gma-miR408c
gma-miR408c	c67007_g1_i2	4	0	0	2	262	350	-414.537	-29.8	-0.726	0	AUGCACUGCCUCUUCCCUGGC	AUGCACUGCCUCUUCCCUGGC	gma-miR408c
hvu-miR166	c57202_g1_i2	4	0	0	2	153	265	-288	-42.7	-0.871	0	UCGGACCAGGCUUCAUUCCCC	UCGGACCAGGCUUCAUUCCCC	hvu-miR166
hvu-miR166b	c57202_g1_i2	4	0	0	2	153	265	-288	-42.7	-0.871	0	UCGGACCAGGCUUCAUUCCCC	UCGGACCAGGCUUCAUUCCCC	hvu-miR166b
hvu-miR166c	c57202_g1_i2	4	0	0	2	153	265	-288	-42.7	-0.871	0	UCGGACCAGGCUUCAUUCCCC	UCGGACCAGGCUUCAUUCCCC	hvu-miR166c
mtr-miR166	c57202_g1_i2	4	0	0	2	153	265	-288	-42.7	-0.871	0	UCGGACCAGGCUUCAUUCCCC	UCGGACCAGGCUUCAUUCCCC	mtr-miR166
mtr-miR166e	c57202_g1_i2	4	0	0	2	153	265	-288	-42.7	-0.871	0	UCGGACCAGGCUUCAUUCCCC	UCGGACCAGGCUUCAUUCCCC	mtr-miR166e
mtr-miR166g	c57202_g1_i2	4	0	0	2	153	265	-288	-42.7	-0.871	0	UCGGACCAGGCUUCAUUCCCC	UCGGACCAGGCUUCAUUCCCC	mtr-miR166g
mtr-miR166h	c57202_g1_i2	4	0	0	2	153	265	-288	-42.7	-0.871	0	UCGGACCAGGCUUCAUUCCCC	UCGGACCAGGCUUCAUUCCCC	mtr-miR166h
mtr-miR408	c67007_g1_i1	4	0	0	2	262	350	-426.337	-29.8	-0.726	0	AUGCACUGCCUCUUCCCUGGC	AUGCACUGCCUCUUCCCUGGC	mtr-miR408
mtr-miR408	c67007_g1_i2	4	0	0	2	262	350	-414.537	-29.8	-0.726	0	AUGCACUGCCUCUUCCCUGGC	AUGCACUGCCUCUUCCCUGGC	mtr-miR408
osa-miR166a	c57202_g1_i2	4	0	0	2	153	265	-288	-42.7	-0.871	0	UCGGACCAGGCUUCAUUCCCC	UCGGACCAGGCUUCAUUCCCC	osa-miR166a
osa-miR166b	c57202_g1_i2	4	0	0	2	153	265	-288	-42.7	-0.871	0	UCGGACCAGGCUUCAUUCCCC	UCGGACCAGGCUUCAUUCCCC	osa-miR166b
osa-miR166c	c57202_g1_i2	4	0	0	2	153	265	-288	-42.7	-0.871	0	UCGGACCAGGCUUCAUUCCCC	UCGGACCAGGCUUCAUUCCCC	osa-miR166c
osa-miR166d	c57202_g1_i2	4	0	0	2	153	265	-288	-42.7	-0.871	0	UCGGACCAGGCUUCAUUCCCC	UCGGACCAGGCUUCAUUCCCC	osa-miR166d
osa-miR166f	c57202_g1_i2	4	0	0	2	153	265	-288	-42.7	-0.871	0	UCGGACCAGGCUUCAUUCCCC	UCGGACCAGGCUUCAUUCCCC	osa-miR166f
osa-miR166n	c57202_g1_i2	4	0	0	2	153	265	-288	-42.7	-0.871	0	UCGGACCAGGCUUCAUUCCCC	UCGGACCAGGCUUCAUUCCCC	osa-miR166n
ppt-miR166a	c57202_g1_i2	4	0	0	2	153	265	-288	-42.7	-0.871	0	UCGGACCAGGCUUCAUUCCCC	UCGGACCAGGCUUCAUUCCCC	ppt-miR166a
ppt-miR166b	c57202_g1_i2	4	0	0	2	153	265	-288	-42.7	-0.871	0	UCGGACCAGGCUUCAUUCCCC	UCGGACCAGGCUUCAUUCCCC	ppt-miR166b
ppt-miR166c	c57202_g1_i2	4	0	0	2	153	265	-288	-42.7	-0.871	0	UCGGACCAGGCUUCAUUCCCC	UCGGACCAGGCUUCAUUCCCC	ppt-miR166c
ppt-miR166d	c57202_g1_i2	4	0	0	2	153	265	-288	-42.7	-0.871	0	UCGGACCAGGCUUCAUUCCCC	UCGGACCAGGCUUCAUUCCCC	ppt-miR166d
ppt-miR166e	c57202_g1_i2	4	0	0	2	153	265	-288	-42.7	-0.871	0	UCGGACCAGGCUUCAUUCCCC	UCGGACCAGGCUUCAUUCCCC	ppt-miR166e
ppt-miR166f	c57202_g1_i2	4	0	0	2	153	265	-288	-42.7	-0.871	0	UCGGACCAGGCUUCAUUCCCC	UCGGACCAGGCUUCAUUCCCC	ppt-miR166f
ppt-miR166g	c57202_g1_i2	4	0	0	2	153	265	-288	-42.7	-0.871	0	UCGGACCAGGCUUCAUUCCCC	UCGGACCAGGCUUCAUUCCCC	ppt-miR166g
ppt-miR166h	c57202_g1_i2	4	0	0	2	153	265	-288	-42.7	-0.871	0	UCGGACCAGGCUUCAUUCCCC	UCGGACCAGGCUUCAUUCCCC	ppt-miR166h
ppt-miR166i	c57202_g1_i2	4	0	0	2	153	265	-288	-42.7	-0.871	0	UCGGACCAGGCUUCAUUCCCC	UCGGACCAGGCUUCAUUCCCC	ppt-miR166i
pta-miR166a	c57202_g1_i2	4	0	0	2	153	265	-288	-42.7	-0.871	0	UCGGACCAGGCUUCAUUCCCC	UCGGACCAGGCUUCAUUCCCC	pta-miR166a
pta-miR166b	c57202_g1_i2	4	0	0	2	153	265	-288	-42.7	-0.871	0	UCGGACCAGGCUUCAUUCCCC	UCGGACCAGGCUUCAUUCCCC	pta-miR166b
pta-miR408	c67007_g1_i1	4	0	0	2	262	350	-426.337	-29.8	-0.726	0	AUGCACUGCCUCUUCCCUGGC	AUGCACUGCCUCUUCCCUGGC	pta-miR408
pta-miR408	c67007_g1_i2	4	0	0	2	262	350	-414.537	-29.8	-0.726	0	AUGCACUGCCUCUUCCCUGGC	AUGCACUGCCUCUUCCCUGGC	pta-miR408
ptc-miR166a	c57202_g1_i2	4	0	0	2	153	265	-288	-42.7	-0.871	0	UCGGACCAGGCUUCAUUCCCC	UCGGACCAGGCUUCAUUCCCC	ptc-miR166a
ptc-miR166b	c57202_g1_i2	4	0	0	2	153	265	-288	-42.7	-0.871	0	UCGGACCAGGCUUCAUUCCCC	UCGGACCAGGCUUCAUUCCCC	ptc-miR166b
ptc-miR166c	c57202_g1_i2	4	0	0	2	153	265	-288	-42.7	-0.871	0	UCGGACCAGGCUUCAUUCCCC	UCGGACCAGGCUUCAUUCCCC	ptc-miR166c
ptc-miR166d	c57202_g1_i2	4	0	0	2	153	265	-288	-42.7	-0.871	0	UCGGACCAGGCUUCAUUCCCC	UCGGACCAGGCUUCAUUCCCC	ptc-miR166d
ptc-miR166e	c57202_g1_i2	4	0	0	2	153	265	-288	-42.7	-0.871	0	UCGGACCAGGCUUCAUUCCCC	UCGGACCAGGCUUCAUUCCCC	ptc-miR166e
ptc-miR166f	c57202_g1_i2	4	0	0	2	153	265	-288	-42.7	-0.871	0	UCGGACCAGGCUUCAUUCCCC	UCGGACCAGGCUUCAUUCCCC	ptc-miR166f
ptc-miR166g	c57202_g1_i2	4	0	0	2	153	265	-288	-42.7	-0.871	0	UCGGACCAGGCUUCAUUCCCC	UCGGACCAGGCUUCAUUCCCC	ptc-miR166g
ptc-miR166h	c57202_g1_i2	4	0	0	2	153	265	-288	-42.7	-0.871	0	UCGGACCAGGCUUCAUUCCCC	UCGGACCAGGCUUCAUUCCCC	ptc-miR166h
ptc-miR166i	c57202_g1_i2	4	0	0	2	153	265	-288	-42.7	-0.871	0	UCGGACCAGGCUUCAUUCCCC	UCGGACCAGGCUUCAUUCCCC	ptc-miR166i
ptc-miR166j	c57202_g1_i2	4	0	0	2	153	265	-288	-42.7	-0.871	0	UCGGACCAGGCUUCAUUCCCC	UCGGACCAGGCUUCAUUCCCC	ptc-miR166j
ptc-miR166k	c57202_g1_i2	4	0	0	2	153	265	-288	-42.7	-0.871	0	UCGGACCAGGCUUCAUUCCCC	UCGGACCAGGCUUCAUUCCCC	ptc-miR166k
ptc-miR166l	c57202_g1_i2	4	0	0	2	153	265	-288	-42.7	-0.871	0	UCGGACCAGGCUUCAUUCCCC	UCGGACCAGGCUUCAUUCCCC	ptc-miR166l
ptc-miR166m	c57202_g1_i2	4	0	0	2	153	265	-288	-42.7	-0.871	0	UCGGACCAGGCUUCAUUCCCC	UCGGACCAGGCUUCAUUCCCC	ptc-miR166m
ptc-miR408	c67007_g1_i1	4	0	0	2	262	350	-426.337	-29.8	-0.726	0	AUGCACUGCCUCUUCCCUGGC	AUGCACUGCCUCUUCCCUGGC	ptc-miR408
ptc-miR408	c67007_g1_i2	4	0	0	2	262	350	-414.537	-29.8	-0.726	0	AUGCACUGCCUCUUCCCUGGC	AUGCACUGCCUCUUCCCUGGC	ptc-miR408
pvu-miR166a	c57202_g1_i2	4	0	0	2	153	265	-288	-42.7	-0.871	0	UCGGACCAGGCUUCAUUCCCC	UCGGACCAGGCUUCAUUCCCC	pvu-miR166a
rco-miR166a	c57202_g1_i2	4	0	0	2	153	265	-288	-42.7	-0.871	0	UCGGACCAGGCUUCAUUCCCC	UCGGACCAGGCUUCAUUCCCC	rco-miR166a
rco-miR166b	c57202_g1_i2	4	0	0	2	153	265	-288	-42.7	-0.871	0	UCGGACCAGGCUUCAUUCCCC	UCGGACCAGGCUUCAUUCCCC	rco-miR166b
rco-miR166c	c57202_g1_i2	4	0	0	2	153	265	-288	-42.7	-0.871	0	UCGGACCAGGCUUCAUUCCCC	UCGGACCAGGCUUCAUUCCCC	rco-miR166c
rco-miR166d	c57202_g1_i2	4	0	0	2	153	265	-288	-42.7	-0.871	0	UCGGACCAGGCUUCAUUCCCC	UCGGACCAGGCUUCAUUCCCC	rco-miR166d
rco-miR166e	c57202_g1_i2	4	0	0	2	153	265	-288	-42.7	-0.871	0	UCGGACCAGGCUUCAUUCCCC	UCGGACCAGGCUUCAUUCCCC	rco-miR166e
sbi-miR166a	c57202_g1_i2	4	0	0	2	154	264	-288	-39.8	-0.846	0	UCGGACCAGGCUUCAUUCCC	UCGGACCAGGCUUCAUUCCC	sbi-miR166a
sbi-miR166b	c57202_g1_i2	4	0	0	2	154	264	-288	-39.8	-0.846	0	UCGGACCAGGCUUCAUUCCC	UCGGACCAGGCUUCAUUCCC	sbi-miR166b
sbi-miR166c	c57202_g1_i2	4	0	0	2	154	264	-288	-39.8	-0.846	0	UCGGACCAGGCUUCAUUCCC	UCGGACCAGGCUUCAUUCCC	sbi-miR166c
sbi-miR166d	c57202_g1_i2	4	0	0	2	154	264	-288	-39.8	-0.846	0	UCGGACCAGGCUUCAUUCCC	UCGGACCAGGCUUCAUUCCC	sbi-miR166d
sbi-miR166h	c57202_g1_i2	4	0	0	2	154	264	-288	-39.8	-0.846	0	UCGGACCAGGCUUCAUUCCC	UCGGACCAGGCUUCAUUCCC	sbi-miR166h
sbi-miR166i	c57202_g1_i2	4	0	0	2	154	264	-288	-39.8	-0.846	0	UCGGACCAGGCUUCAUUCCC	UCGGACCAGGCUUCAUUCCC	sbi-miR166i
sbi-miR166j	c57202_g1_i2	4	0	0	2	154	264	-288	-39.8	-0.846	0	UCGGACCAGGCUUCAUUCCC	UCGGACCAGGCUUCAUUCCC	sbi-miR166j
sly-miR166a	c57202_g1_i2	4	0	0	2	153	265	-288	-42.7	-0.871	0	UCGGACCAGGCUUCAUUCCCC	UCGGACCAGGCUUCAUUCCCC	sly-miR166a
sly-miR166b	c57202_g1_i2	4	0	0	2	153	265	-288	-42.7	-0.871	0	UCGGACCAGGCUUCAUUCCCC	UCGGACCAGGCUUCAUUCCCC	sly-miR166b
smo-miR166a	c57202_g1_i2	4	0	0	2	153	265	-288	-42.7	-0.871	0	UCGGACCAGGCUUCAUUCCCC	UCGGACCAGGCUUCAUUCCCC	smo-miR166a
smo-miR166b	c57202_g1_i2	4	0	0	2	153	265	-288	-42.7	-0.871	0	UCGGACCAGGCUUCAUUCCCC	UCGGACCAGGCUUCAUUCCCC	smo-miR166b
smo-miR166c	c57202_g1_i2	4	0	0	2	153	265	-288	-42.7	-0.871	0	UCGGACCAGGCUUCAUUCCCC	UCGGACCAGGCUUCAUUCCCC	smo-miR166c
ssl-miR166b	c57202_g1_i2	4	0	0	2	153	265	-288	-42.7	-0.871	0	UCGGACCAGGCUUCAUUCCCC	UCGGACCAGGCUUCAUUCCCC	ssl-miR166b
tcc-miR166a	c57202_g1_i2	4	0	0	2	153	265	-288	-42.7	-0.871	0	UCGGACCAGGCUUCAUUCCCC	UCGGACCAGGCUUCAUUCCCC	tcc-miR166a
tcc-miR166b	c57202_g1_i2	4	0	0	2	154	264	-288	-39.8	-0.846	0	UCGGACCAGGCUUCAUUCCC	UCGGACCAGGCUUCAUUCCC	tcc-miR166b
tcc-miR166d	c57202_g1_i2	4	0	0	2	153	265	-288	-42.7	-0.871	0	UCGGACCAGGCUUCAUUCCCC	UCGGACCAGGCUUCAUUCCCC	tcc-miR166d
vun-miR408	c67007_g1_i1	4	0	0	2	262	350	-426.337	-29.8	-0.726	0	AUGCACUGCCUCUUCCCUGGC	AUGCACUGCCUCUUCCCUGGC	vun-miR408
vun-miR408	c67007_g1_i2	4	0	0	2	262	350	-414.537	-29.8	-0.726	0	AUGCACUGCCUCUUCCCUGGC	AUGCACUGCCUCUUCCCUGGC	vun-miR408
vvi-miR166c	c57202_g1_i2	4	0	0	2	153	265	-288	-42.7	-0.871	0	UCGGACCAGGCUUCAUUCCCC	UCGGACCAGGCUUCAUUCCCC	vvi-miR166c
vvi-miR166d	c57202_g1_i2	4	0	0	2	153	265	-288	-42.7	-0.871	0	UCGGACCAGGCUUCAUUCCCC	UCGGACCAGGCUUCAUUCCCC	vvi-miR166d
vvi-miR166e	c57202_g1_i2	4	0	0	2	153	265	-288	-42.7	-0.871	0	UCGGACCAGGCUUCAUUCCCC	UCGGACCAGGCUUCAUUCCCC	vvi-miR166e
vvi-miR166f	c57202_g1_i2	4	0	0	2	153	265	-288	-42.7	-0.871	0	UCGGACCAGGCUUCAUUCCCC	UCGGACCAGGCUUCAUUCCCC	vvi-miR166f
vvi-miR166g	c57202_g1_i2	4	0	0	2	153	265	-288	-42.7	-0.871	0	UCGGACCAGGCUUCAUUCCCC	UCGGACCAGGCUUCAUUCCCC	vvi-miR166g
vvi-miR166h	c57202_g1_i2	4	0	0	2	153	265	-288	-42.7	-0.871	0	UCGGACCAGGCUUCAUUCCCC	UCGGACCAGGCUUCAUUCCCC	vvi-miR166h
vvi-miR408	c67007_g1_i1	4	0	0	2	262	350	-426.337	-29.8	-0.726	0	AUGCACUGCCUCUUCCCUGGC	AUGCACUGCCUCUUCCCUGGC	vvi-miR408
vvi-miR408	c67007_g1_i2	4	0	0	2	262	350	-414.537	-29.8	-0.726	0	AUGCACUGCCUCUUCCCUGGC	AUGCACUGCCUCUUCCCUGGC	vvi-miR408
zma-miR166a	c57202_g1_i2	4	0	0	2	153	265	-288	-42.7	-0.871	0	UCGGACCAGGCUUCAUUCCCC	UCGGACCAGGCUUCAUUCCCC	zma-miR166a
zma-miR166b	c57202_g1_i2	4	0	0	2	154	264	-288	-39.8	-0.846	0	UCGGACCAGGCUUCAUUCCC	UCGGACCAGGCUUCAUUCCC	zma-miR166b
zma-miR166c	c57202_g1_i2	4	0	0	2	154	264	-288	-39.8	-0.846	0	UCGGACCAGGCUUCAUUCCC	UCGGACCAGGCUUCAUUCCC	zma-miR166c
zma-miR166d	c57202_g1_i2	4	0	0	2	154	264	-288	-39.8	-0.846	0	UCGGACCAGGCUUCAUUCCC	UCGGACCAGGCUUCAUUCCC	zma-miR166d
zma-miR166e	c57202_g1_i2	4	0	0	2	154	264	-288	-39.8	-0.846	0	UCGGACCAGGCUUCAUUCCC	UCGGACCAGGCUUCAUUCCC	zma-miR166e
zma-miR166f	c57202_g1_i2	4	0	0	2	154	264	-288	-39.8	-0.846	0	UCGGACCAGGCUUCAUUCCC	UCGGACCAGGCUUCAUUCCC	zma-miR166f
zma-miR166g	c57202_g1_i2	4	0	0	2	154	264	-288	-39.8	-0.846	0	UCGGACCAGGCUUCAUUCCC	UCGGACCAGGCUUCAUUCCC	zma-miR166g
zma-miR166h	c57202_g1_i2	4	0	0	2	154	264	-288	-39.8	-0.846	0	UCGGACCAGGCUUCAUUCCC	UCGGACCAGGCUUCAUUCCC	zma-miR166h
zma-miR166i	c57202_g1_i2	4	0	0	2	154	264	-288	-39.8	-0.846	0	UCGGACCAGGCUUCAUUCCC	UCGGACCAGGCUUCAUUCCC	zma-miR166i
ahy-miR156b-5p	c398_g1_i1	0	1	1	2	98	245	-251.017	-43.1	-0.783	0	UUGACAGAAGAUAGAGAGCAC	UUGACAGAAGAUAGAGAGCAC	ahy-miR156b-5p
aly-miR156a	c64452_g1_i4	0	1	1	2	184	282	-214.1	-45.5	-1.034	0	UGACAGAAGAGAGUGAGCAC	UGACAGAAGAGAGUGAGCAC	aly-miR156a
aly-miR156a	c64452_g1_i6	0	1	1	2	148	246	-183.4	-45.5	-1.034	0	UGACAGAAGAGAGUGAGCAC	UGACAGAAGAGAGUGAGCAC	aly-miR156a
aly-miR156a	c64452_g2_i3	0	1	1	2	119	219	-199.9	-46.4	-1.079	0	UGACAGAAGAGAGUGAGCAC	UGACAGAAGAGAGUGAGCAC	aly-miR156a
aly-miR156b	c64452_g1_i4	0	1	1	2	184	282	-214.1	-45.5	-1.034	0	UGACAGAAGAGAGUGAGCAC	UGACAGAAGAGAGUGAGCAC	aly-miR156b
aly-miR156b	c64452_g1_i6	0	1	1	2	148	246	-183.4	-45.5	-1.034	0	UGACAGAAGAGAGUGAGCAC	UGACAGAAGAGAGUGAGCAC	aly-miR156b
aly-miR156b	c64452_g2_i3	0	1	1	2	119	219	-199.9	-46.4	-1.079	0	UGACAGAAGAGAGUGAGCAC	UGACAGAAGAGAGUGAGCAC	aly-miR156b
aly-miR156c	c64452_g1_i4	0	1	1	2	184	282	-214.1	-45.5	-1.034	0	UGACAGAAGAGAGUGAGCAC	UGACAGAAGAGAGUGAGCAC	aly-miR156c
aly-miR156c	c64452_g1_i6	0	1	1	2	148	246	-183.4	-45.5	-1.034	0	UGACAGAAGAGAGUGAGCAC	UGACAGAAGAGAGUGAGCAC	aly-miR156c
aly-miR156c	c64452_g2_i3	0	1	1	2	119	219	-199.9	-46.4	-1.079	0	UGACAGAAGAGAGUGAGCAC	UGACAGAAGAGAGUGAGCAC	aly-miR156c
aly-miR156d	c64452_g1_i4	0	1	1	2	184	282	-214.1	-45.5	-1.034	0	UGACAGAAGAGAGUGAGCAC	UGACAGAAGAGAGUGAGCAC	aly-miR156d
aly-miR156d	c64452_g1_i6	0	1	1	2	148	246	-183.4	-45.5	-1.034	0	UGACAGAAGAGAGUGAGCAC	UGACAGAAGAGAGUGAGCAC	aly-miR156d
aly-miR156d	c64452_g2_i3	0	1	1	2	119	219	-199.9	-46.4	-1.079	0	UGACAGAAGAGAGUGAGCAC	UGACAGAAGAGAGUGAGCAC	aly-miR156d
aly-miR156e	c64452_g1_i4	0	1	1	2	184	282	-214.1	-45.5	-1.034	0	UGACAGAAGAGAGUGAGCAC	UGACAGAAGAGAGUGAGCAC	aly-miR156e
aly-miR156e	c64452_g1_i6	0	1	1	2	148	246	-183.4	-45.5	-1.034	0	UGACAGAAGAGAGUGAGCAC	UGACAGAAGAGAGUGAGCAC	aly-miR156e
aly-miR156e	c64452_g2_i3	0	1	1	2	119	219	-199.9	-46.4	-1.079	0	UGACAGAAGAGAGUGAGCAC	UGACAGAAGAGAGUGAGCAC	aly-miR156e
aly-miR156f	c64452_g1_i4	0	1	1	2	184	282	-214.1	-45.5	-1.034	0	UGACAGAAGAGAGUGAGCAC	UGACAGAAGAGAGUGAGCAC	aly-miR156f
aly-miR156f	c64452_g1_i6	0	1	1	2	148	246	-183.4	-45.5	-1.034	0	UGACAGAAGAGAGUGAGCAC	UGACAGAAGAGAGUGAGCAC	aly-miR156f
aly-miR156f	c64452_g2_i3	0	1	1	2	119	219	-199.9	-46.4	-1.079	0	UGACAGAAGAGAGUGAGCAC	UGACAGAAGAGAGUGAGCAC	aly-miR156f
aly-miR157a	c398_g1_i1	0	1	1	2	98	245	-251.017	-43.1	-0.783	0	UUGACAGAAGAUAGAGAGCAC	UUGACAGAAGAUAGAGAGCAC	aly-miR157a
aly-miR157b	c398_g1_i1	0	1	1	2	98	245	-251.017	-43.1	-0.783	0	UUGACAGAAGAUAGAGAGCAC	UUGACAGAAGAUAGAGAGCAC	aly-miR157b
aly-miR157c	c398_g1_i1	0	1	1	2	98	245	-251.017	-43.1	-0.783	0	UUGACAGAAGAUAGAGAGCAC	UUGACAGAAGAUAGAGAGCAC	aly-miR157c
ath-miR156a	c64452_g1_i4	0	1	1	2	184	282	-214.1	-45.5	-1.034	0	UGACAGAAGAGAGUGAGCAC	UGACAGAAGAGAGUGAGCAC	ath-miR156a
ath-miR156a	c64452_g1_i6	0	1	1	2	148	246	-183.4	-45.5	-1.034	0	UGACAGAAGAGAGUGAGCAC	UGACAGAAGAGAGUGAGCAC	ath-miR156a
ath-miR156a	c64452_g2_i3	0	1	1	2	119	219	-199.9	-46.4	-1.079	0	UGACAGAAGAGAGUGAGCAC	UGACAGAAGAGAGUGAGCAC	ath-miR156a
ath-miR156b	c64452_g1_i4	0	1	1	2	184	282	-214.1	-45.5	-1.034	0	UGACAGAAGAGAGUGAGCAC	UGACAGAAGAGAGUGAGCAC	ath-miR156b
ath-miR156b	c64452_g1_i6	0	1	1	2	148	246	-183.4	-45.5	-1.034	0	UGACAGAAGAGAGUGAGCAC	UGACAGAAGAGAGUGAGCAC	ath-miR156b
ath-miR156b	c64452_g2_i3	0	1	1	2	119	219	-199.9	-46.4	-1.079	0	UGACAGAAGAGAGUGAGCAC	UGACAGAAGAGAGUGAGCAC	ath-miR156b
ath-miR156c	c64452_g1_i4	0	1	1	2	184	282	-214.1	-45.5	-1.034	0	UGACAGAAGAGAGUGAGCAC	UGACAGAAGAGAGUGAGCAC	ath-miR156c
ath-miR156c	c64452_g1_i6	0	1	1	2	148	246	-183.4	-45.5	-1.034	0	UGACAGAAGAGAGUGAGCAC	UGACAGAAGAGAGUGAGCAC	ath-miR156c
ath-miR156c	c64452_g2_i3	0	1	1	2	119	219	-199.9	-46.4	-1.079	0	UGACAGAAGAGAGUGAGCAC	UGACAGAAGAGAGUGAGCAC	ath-miR156c
ath-miR156d	c64452_g1_i4	0	1	1	2	184	282	-214.1	-45.5	-1.034	0	UGACAGAAGAGAGUGAGCAC	UGACAGAAGAGAGUGAGCAC	ath-miR156d
ath-miR156d	c64452_g1_i6	0	1	1	2	148	246	-183.4	-45.5	-1.034	0	UGACAGAAGAGAGUGAGCAC	UGACAGAAGAGAGUGAGCAC	ath-miR156d
ath-miR156d	c64452_g2_i3	0	1	1	2	119	219	-199.9	-46.4	-1.079	0	UGACAGAAGAGAGUGAGCAC	UGACAGAAGAGAGUGAGCAC	ath-miR156d
ath-miR156e	c64452_g1_i4	0	1	1	2	184	282	-214.1	-45.5	-1.034	0	UGACAGAAGAGAGUGAGCAC	UGACAGAAGAGAGUGAGCAC	ath-miR156e
ath-miR156e	c64452_g1_i6	0	1	1	2	148	246	-183.4	-45.5	-1.034	0	UGACAGAAGAGAGUGAGCAC	UGACAGAAGAGAGUGAGCAC	ath-miR156e
ath-miR156e	c64452_g2_i3	0	1	1	2	119	219	-199.9	-46.4	-1.079	0	UGACAGAAGAGAGUGAGCAC	UGACAGAAGAGAGUGAGCAC	ath-miR156e
ath-miR156f	c64452_g1_i4	0	1	1	2	184	282	-214.1	-45.5	-1.034	0	UGACAGAAGAGAGUGAGCAC	UGACAGAAGAGAGUGAGCAC	ath-miR156f
ath-miR156f	c64452_g1_i6	0	1	1	2	148	246	-183.4	-45.5	-1.034	0	UGACAGAAGAGAGUGAGCAC	UGACAGAAGAGAGUGAGCAC	ath-miR156f
ath-miR156f	c64452_g2_i3	0	1	1	2	119	219	-199.9	-46.4	-1.079	0	UGACAGAAGAGAGUGAGCAC	UGACAGAAGAGAGUGAGCAC	ath-miR156f
ath-miR157a	c398_g1_i1	0	1	1	2	98	245	-251.017	-43.1	-0.783	0	UUGACAGAAGAUAGAGAGCAC	UUGACAGAAGAUAGAGAGCAC	ath-miR157a
ath-miR157b	c398_g1_i1	0	1	1	2	98	245	-251.017	-43.1	-0.783	0	UUGACAGAAGAUAGAGAGCAC	UUGACAGAAGAUAGAGAGCAC	ath-miR157b
ath-miR157c	c398_g1_i1	0	1	1	2	98	245	-251.017	-43.1	-0.783	0	UUGACAGAAGAUAGAGAGCAC	UUGACAGAAGAUAGAGAGCAC	ath-miR157c
bdi-miR156b	c64452_g1_i4	0	1	1	2	184	282	-214.1	-45.5	-1.034	0	UGACAGAAGAGAGUGAGCAC	UGACAGAAGAGAGUGAGCAC	bdi-miR156b
bdi-miR156b	c64452_g1_i6	0	1	1	2	148	246	-183.4	-45.5	-1.034	0	UGACAGAAGAGAGUGAGCAC	UGACAGAAGAGAGUGAGCAC	bdi-miR156b
bdi-miR156b	c64452_g2_i3	0	1	1	2	119	219	-199.9	-46.4	-1.079	0	UGACAGAAGAGAGUGAGCAC	UGACAGAAGAGAGUGAGCAC	bdi-miR156b
bdi-miR156c	c64452_g1_i4	0	1	1	2	184	282	-214.1	-45.5	-1.034	0	UGACAGAAGAGAGUGAGCAC	UGACAGAAGAGAGUGAGCAC	bdi-miR156c
bdi-miR156c	c64452_g1_i6	0	1	1	2	148	246	-183.4	-45.5	-1.034	0	UGACAGAAGAGAGUGAGCAC	UGACAGAAGAGAGUGAGCAC	bdi-miR156c
bdi-miR156c	c64452_g2_i3	0	1	1	2	119	219	-199.9	-46.4	-1.079	0	UGACAGAAGAGAGUGAGCAC	UGACAGAAGAGAGUGAGCAC	bdi-miR156c
bdi-miR156d	c64452_g1_i4	0	1	1	2	184	282	-214.1	-45.5	-1.034	0	UGACAGAAGAGAGUGAGCAC	UGACAGAAGAGAGUGAGCAC	bdi-miR156d
bdi-miR156d	c64452_g1_i6	0	1	1	2	148	246	-183.4	-45.5	-1.034	0	UGACAGAAGAGAGUGAGCAC	UGACAGAAGAGAGUGAGCAC	bdi-miR156d
bdi-miR156d	c64452_g2_i3	0	1	1	2	119	219	-199.9	-46.4	-1.079	0	UGACAGAAGAGAGUGAGCAC	UGACAGAAGAGAGUGAGCAC	bdi-miR156d
bna-miR1140	c45416_g1_i1	0	1	1	2	138	259	-354.3	-49.1	-1.091	0	ACAGCCUAAACCAAUCGGAGC	ACAGCCUAAACCAAUCGGAGC	bna-miR1140
bna-miR156a	c64452_g1_i4	0	1	1	2	184	282	-214.1	-45.5	-1.034	0	UGACAGAAGAGAGUGAGCACA	UGACAGAAGAGAGUGAGCACA	bna-miR156a
bna-miR156a	c64452_g1_i6	0	1	1	2	148	246	-183.4	-45.5	-1.034	0	UGACAGAAGAGAGUGAGCACA	UGACAGAAGAGAGUGAGCACA	bna-miR156a
bna-miR156a	c64452_g2_i3	0	1	1	2	119	219	-199.9	-46.4	-1.079	0	UGACAGAAGAGAGUGAGCACA	UGACAGAAGAGAGUGAGCACA	bna-miR156a
bna-miR156b	c398_g1_i1	0	1	1	2	98	245	-251.017	-43.1	-0.783	0	UUGACAGAAGAUAGAGAGCAC	UUGACAGAAGAUAGAGAGCAC	bna-miR156b
bna-miR156c	c398_g1_i1	0	1	1	2	98	245	-251.017	-43.1	-0.783	0	UUGACAGAAGAUAGAGAGCAC	UUGACAGAAGAUAGAGAGCAC	bna-miR156c
bol-miR157a	c398_g1_i1	0	1	1	2	98	245	-251.017	-43.1	-0.783	0	UUGACAGAAGAUAGAGAGCAC	UUGACAGAAGAUAGAGAGCAC	bol-miR157a
bra-miR157a	c398_g1_i1	0	1	1	2	98	245	-251.017	-43.1	-0.783	0	UUGACAGAAGAUAGAGAGCAC	UUGACAGAAGAUAGAGAGCAC	bra-miR157a
csi-miR156	c64452_g1_i4	0	1	1	2	184	282	-214.1	-45.5	-1.034	0	UGACAGAAGAGAGUGAGCAC	UGACAGAAGAGAGUGAGCAC	csi-miR156
csi-miR156	c64452_g1_i6	0	1	1	2	148	246	-183.4	-45.5	-1.034	0	UGACAGAAGAGAGUGAGCAC	UGACAGAAGAGAGUGAGCAC	csi-miR156
csi-miR156	c64452_g2_i3	0	1	1	2	119	219	-199.9	-46.4	-1.079	0	UGACAGAAGAGAGUGAGCAC	UGACAGAAGAGAGUGAGCAC	csi-miR156
ghr-miR156a	c64452_g1_i4	0	1	1	2	184	282	-214.1	-45.5	-1.034	0	UGACAGAAGAGAGUGAGCAC	UGACAGAAGAGAGUGAGCAC	ghr-miR156a
ghr-miR156a	c64452_g1_i6	0	1	1	2	148	246	-183.4	-45.5	-1.034	0	UGACAGAAGAGAGUGAGCAC	UGACAGAAGAGAGUGAGCAC	ghr-miR156a
ghr-miR156a	c64452_g2_i3	0	1	1	2	119	219	-199.9	-46.4	-1.079	0	UGACAGAAGAGAGUGAGCAC	UGACAGAAGAGAGUGAGCAC	ghr-miR156a
ghr-miR156b	c64452_g1_i4	0	1	1	2	184	282	-214.1	-45.5	-1.034	0	UGACAGAAGAGAGUGAGCAC	UGACAGAAGAGAGUGAGCAC	ghr-miR156b
ghr-miR156b	c64452_g1_i6	0	1	1	2	148	246	-183.4	-45.5	-1.034	0	UGACAGAAGAGAGUGAGCAC	UGACAGAAGAGAGUGAGCAC	ghr-miR156b
ghr-miR156b	c64452_g2_i3	0	1	1	2	119	219	-199.9	-46.4	-1.079	0	UGACAGAAGAGAGUGAGCAC	UGACAGAAGAGAGUGAGCAC	ghr-miR156b
ghr-miR156d	c64452_g1_i4	0	1	1	2	184	282	-214.1	-45.5	-1.034	0	UGACAGAAGAGAGUGAGCAC	UGACAGAAGAGAGUGAGCAC	ghr-miR156d
ghr-miR156d	c64452_g1_i6	0	1	1	2	148	246	-183.4	-45.5	-1.034	0	UGACAGAAGAGAGUGAGCAC	UGACAGAAGAGAGUGAGCAC	ghr-miR156d
ghr-miR156d	c64452_g2_i3	0	1	1	2	119	219	-199.9	-46.4	-1.079	0	UGACAGAAGAGAGUGAGCAC	UGACAGAAGAGAGUGAGCAC	ghr-miR156d
gma-miR156a	c64452_g1_i4	0	1	1	2	184	282	-214.1	-45.5	-1.034	0	UGACAGAAGAGAGUGAGCAC	UGACAGAAGAGAGUGAGCAC	gma-miR156a
gma-miR156a	c64452_g1_i6	0	1	1	2	148	246	-183.4	-45.5	-1.034	0	UGACAGAAGAGAGUGAGCAC	UGACAGAAGAGAGUGAGCAC	gma-miR156a
gma-miR156a	c64452_g2_i3	0	1	1	2	119	219	-199.9	-46.4	-1.079	0	UGACAGAAGAGAGUGAGCAC	UGACAGAAGAGAGUGAGCAC	gma-miR156a
gma-miR156c	c398_g1_i1	0	1	1	2	98	245	-251.017	-43.1	-0.783	0	UUGACAGAAGAUAGAGAGCAC	UUGACAGAAGAUAGAGAGCAC	gma-miR156c
gma-miR156d	c398_g1_i1	0	1	1	2	98	245	-251.017	-43.1	-0.783	0	UUGACAGAAGAUAGAGAGCAC	UUGACAGAAGAUAGAGAGCAC	gma-miR156d
gma-miR156e	c398_g1_i1	0	1	1	2	98	245	-251.017	-43.1	-0.783	0	UUGACAGAAGAUAGAGAGCAC	UUGACAGAAGAUAGAGAGCAC	gma-miR156e
gma-miR156h	c64452_g1_i4	0	1	1	2	184	282	-214.1	-45.5	-1.034	0	UGACAGAAGAGAGUGAGCAC	UGACAGAAGAGAGUGAGCAC	gma-miR156h
gma-miR156h	c64452_g1_i6	0	1	1	2	148	246	-183.4	-45.5	-1.034	0	UGACAGAAGAGAGUGAGCAC	UGACAGAAGAGAGUGAGCAC	gma-miR156h
gma-miR156h	c64452_g2_i3	0	1	1	2	119	219	-199.9	-46.4	-1.079	0	UGACAGAAGAGAGUGAGCAC	UGACAGAAGAGAGUGAGCAC	gma-miR156h
gma-miR156i	c398_g1_i1	0	1	1	2	98	245	-251.017	-43.1	-0.783	0	UUGACAGAAGAUAGAGAGCAC	UUGACAGAAGAUAGAGAGCAC	gma-miR156i
gma-miR156j	c398_g1_i1	0	1	1	2	98	245	-251.017	-43.1	-0.783	0	UUGACAGAAGAUAGAGAGCAC	UUGACAGAAGAUAGAGAGCAC	gma-miR156j
gma-miR156l	c398_g1_i1	0	1	1	2	98	245	-251.017	-43.1	-0.783	0	UUGACAGAAGAUAGAGAGCAC	UUGACAGAAGAUAGAGAGCAC	gma-miR156l
gma-miR156m	c398_g1_i1	0	1	1	2	98	245	-251.017	-43.1	-0.783	0	UUGACAGAAGAUAGAGAGCAC	UUGACAGAAGAUAGAGAGCAC	gma-miR156m
gra-miR157a	c398_g1_i1	0	1	1	2	98	245	-251.017	-43.1	-0.783	0	UUGACAGAAGAUAGAGAGCAC	UUGACAGAAGAUAGAGAGCAC	gra-miR157a
gra-miR157b	c398_g1_i1	0	1	1	2	98	245	-251.017	-43.1	-0.783	0	UUGACAGAAGAUAGAGAGCAC	UUGACAGAAGAUAGAGAGCAC	gra-miR157b
hvu-miR156	c64452_g1_i4	0	1	1	2	184	282	-214.1	-45.5	-1.034	0	UGACAGAAGAGAGUGAGCACA	UGACAGAAGAGAGUGAGCACA	hvu-miR156
hvu-miR156	c64452_g1_i6	0	1	1	2	148	246	-183.4	-45.5	-1.034	0	UGACAGAAGAGAGUGAGCACA	UGACAGAAGAGAGUGAGCACA	hvu-miR156
hvu-miR156	c64452_g2_i3	0	1	1	2	119	219	-199.9	-46.4	-1.079	0	UGACAGAAGAGAGUGAGCACA	UGACAGAAGAGAGUGAGCACA	hvu-miR156
mtr-miR156b	c64452_g1_i4	0	1	1	2	184	282	-214.1	-45.5	-1.034	0	UGACAGAAGAGAGUGAGCAC	UGACAGAAGAGAGUGAGCAC	mtr-miR156b
mtr-miR156b	c64452_g1_i6	0	1	1	2	148	246	-183.4	-45.5	-1.034	0	UGACAGAAGAGAGUGAGCAC	UGACAGAAGAGAGUGAGCAC	mtr-miR156b
mtr-miR156b	c64452_g2_i3	0	1	1	2	119	219	-199.9	-46.4	-1.079	0	UGACAGAAGAGAGUGAGCAC	UGACAGAAGAGAGUGAGCAC	mtr-miR156b
mtr-miR156c	c64452_g1_i4	0	1	1	2	184	282	-214.1	-45.5	-1.034	0	UGACAGAAGAGAGUGAGCAC	UGACAGAAGAGAGUGAGCAC	mtr-miR156c
mtr-miR156c	c64452_g1_i6	0	1	1	2	148	246	-183.4	-45.5	-1.034	0	UGACAGAAGAGAGUGAGCAC	UGACAGAAGAGAGUGAGCAC	mtr-miR156c
mtr-miR156c	c64452_g2_i3	0	1	1	2	119	219	-199.9	-46.4	-1.079	0	UGACAGAAGAGAGUGAGCAC	UGACAGAAGAGAGUGAGCAC	mtr-miR156c
mtr-miR156d	c64452_g1_i4	0	1	1	2	184	282	-214.1	-45.5	-1.034	0	UGACAGAAGAGAGUGAGCAC	UGACAGAAGAGAGUGAGCAC	mtr-miR156d
mtr-miR156d	c64452_g1_i6	0	1	1	2	148	246	-183.4	-45.5	-1.034	0	UGACAGAAGAGAGUGAGCAC	UGACAGAAGAGAGUGAGCAC	mtr-miR156d
mtr-miR156d	c64452_g2_i3	0	1	1	2	119	219	-199.9	-46.4	-1.079	0	UGACAGAAGAGAGUGAGCAC	UGACAGAAGAGAGUGAGCAC	mtr-miR156d
mtr-miR156e	c398_g1_i1	0	1	1	2	98	245	-251.017	-43.1	-0.783	0	UUGACAGAAGAUAGAGAGCAC	UUGACAGAAGAUAGAGAGCAC	mtr-miR156e
mtr-miR156f	c398_g1_i1	0	1	1	2	98	245	-251.017	-43.1	-0.783	0	UUGACAGAAGAUAGAGAGCAC	UUGACAGAAGAUAGAGAGCAC	mtr-miR156f
mtr-miR156h	c398_g1_i1	0	1	1	2	98	245	-251.017	-43.1	-0.783	0	UUGACAGAAGAUAGAGAGCAC	UUGACAGAAGAUAGAGAGCAC	mtr-miR156h
mtr-miR156i	c64452_g1_i4	0	1	1	2	184	282	-214.1	-45.5	-1.034	0	UGACAGAAGAGAGUGAGCAC	UGACAGAAGAGAGUGAGCAC	mtr-miR156i
mtr-miR156i	c64452_g1_i6	0	1	1	2	148	246	-183.4	-45.5	-1.034	0	UGACAGAAGAGAGUGAGCAC	UGACAGAAGAGAGUGAGCAC	mtr-miR156i
mtr-miR156i	c64452_g2_i3	0	1	1	2	119	219	-199.9	-46.4	-1.079	0	UGACAGAAGAGAGUGAGCAC	UGACAGAAGAGAGUGAGCAC	mtr-miR156i
osa-miR156a	c64452_g1_i4	0	1	1	2	184	282	-214.1	-45.5	-1.034	0	UGACAGAAGAGAGUGAGCAC	UGACAGAAGAGAGUGAGCAC	osa-miR156a
osa-miR156a	c64452_g1_i6	0	1	1	2	148	246	-183.4	-45.5	-1.034	0	UGACAGAAGAGAGUGAGCAC	UGACAGAAGAGAGUGAGCAC	osa-miR156a
osa-miR156a	c64452_g2_i3	0	1	1	2	119	219	-199.9	-46.4	-1.079	0	UGACAGAAGAGAGUGAGCAC	UGACAGAAGAGAGUGAGCAC	osa-miR156a
osa-miR156b	c64452_g1_i4	0	1	1	2	184	282	-214.1	-45.5	-1.034	0	UGACAGAAGAGAGUGAGCAC	UGACAGAAGAGAGUGAGCAC	osa-miR156b
osa-miR156b	c64452_g1_i6	0	1	1	2	148	246	-183.4	-45.5	-1.034	0	UGACAGAAGAGAGUGAGCAC	UGACAGAAGAGAGUGAGCAC	osa-miR156b
osa-miR156b	c64452_g2_i3	0	1	1	2	119	219	-199.9	-46.4	-1.079	0	UGACAGAAGAGAGUGAGCAC	UGACAGAAGAGAGUGAGCAC	osa-miR156b
osa-miR156c	c64452_g1_i4	0	1	1	2	184	282	-214.1	-45.5	-1.034	0	UGACAGAAGAGAGUGAGCAC	UGACAGAAGAGAGUGAGCAC	osa-miR156c
osa-miR156c	c64452_g1_i6	0	1	1	2	148	246	-183.4	-45.5	-1.034	0	UGACAGAAGAGAGUGAGCAC	UGACAGAAGAGAGUGAGCAC	osa-miR156c
osa-miR156c	c64452_g2_i3	0	1	1	2	119	219	-199.9	-46.4	-1.079	0	UGACAGAAGAGAGUGAGCAC	UGACAGAAGAGAGUGAGCAC	osa-miR156c
osa-miR156d	c64452_g1_i4	0	1	1	2	184	282	-214.1	-45.5	-1.034	0	UGACAGAAGAGAGUGAGCAC	UGACAGAAGAGAGUGAGCAC	osa-miR156d
osa-miR156d	c64452_g1_i6	0	1	1	2	148	246	-183.4	-45.5	-1.034	0	UGACAGAAGAGAGUGAGCAC	UGACAGAAGAGAGUGAGCAC	osa-miR156d
osa-miR156d	c64452_g2_i3	0	1	1	2	119	219	-199.9	-46.4	-1.079	0	UGACAGAAGAGAGUGAGCAC	UGACAGAAGAGAGUGAGCAC	osa-miR156d
osa-miR156e	c64452_g1_i4	0	1	1	2	184	282	-214.1	-45.5	-1.034	0	UGACAGAAGAGAGUGAGCAC	UGACAGAAGAGAGUGAGCAC	osa-miR156e
osa-miR156e	c64452_g1_i6	0	1	1	2	148	246	-183.4	-45.5	-1.034	0	UGACAGAAGAGAGUGAGCAC	UGACAGAAGAGAGUGAGCAC	osa-miR156e
osa-miR156e	c64452_g2_i3	0	1	1	2	119	219	-199.9	-46.4	-1.079	0	UGACAGAAGAGAGUGAGCAC	UGACAGAAGAGAGUGAGCAC	osa-miR156e
osa-miR156f	c64452_g1_i4	0	1	1	2	184	282	-214.1	-45.5	-1.034	0	UGACAGAAGAGAGUGAGCAC	UGACAGAAGAGAGUGAGCAC	osa-miR156f
osa-miR156f	c64452_g1_i6	0	1	1	2	148	246	-183.4	-45.5	-1.034	0	UGACAGAAGAGAGUGAGCAC	UGACAGAAGAGAGUGAGCAC	osa-miR156f
osa-miR156f	c64452_g2_i3	0	1	1	2	119	219	-199.9	-46.4	-1.079	0	UGACAGAAGAGAGUGAGCAC	UGACAGAAGAGAGUGAGCAC	osa-miR156f
osa-miR156g	c64452_g1_i4	0	1	1	2	184	282	-214.1	-45.5	-1.034	0	UGACAGAAGAGAGUGAGCAC	UGACAGAAGAGAGUGAGCAC	osa-miR156g
osa-miR156g	c64452_g1_i6	0	1	1	2	148	246	-183.4	-45.5	-1.034	0	UGACAGAAGAGAGUGAGCAC	UGACAGAAGAGAGUGAGCAC	osa-miR156g
osa-miR156g	c64452_g2_i3	0	1	1	2	119	219	-199.9	-46.4	-1.079	0	UGACAGAAGAGAGUGAGCAC	UGACAGAAGAGAGUGAGCAC	osa-miR156g
osa-miR156h	c64452_g1_i4	0	1	1	2	184	282	-214.1	-45.5	-1.034	0	UGACAGAAGAGAGUGAGCAC	UGACAGAAGAGAGUGAGCAC	osa-miR156h
osa-miR156h	c64452_g1_i6	0	1	1	2	148	246	-183.4	-45.5	-1.034	0	UGACAGAAGAGAGUGAGCAC	UGACAGAAGAGAGUGAGCAC	osa-miR156h
osa-miR156h	c64452_g2_i3	0	1	1	2	119	219	-199.9	-46.4	-1.079	0	UGACAGAAGAGAGUGAGCAC	UGACAGAAGAGAGUGAGCAC	osa-miR156h
osa-miR156i	c64452_g1_i4	0	1	1	2	184	282	-214.1	-45.5	-1.034	0	UGACAGAAGAGAGUGAGCAC	UGACAGAAGAGAGUGAGCAC	osa-miR156i
osa-miR156i	c64452_g1_i6	0	1	1	2	148	246	-183.4	-45.5	-1.034	0	UGACAGAAGAGAGUGAGCAC	UGACAGAAGAGAGUGAGCAC	osa-miR156i
osa-miR156i	c64452_g2_i3	0	1	1	2	119	219	-199.9	-46.4	-1.079	0	UGACAGAAGAGAGUGAGCAC	UGACAGAAGAGAGUGAGCAC	osa-miR156i
osa-miR156j	c64452_g1_i4	0	1	1	2	184	282	-214.1	-45.5	-1.034	0	UGACAGAAGAGAGUGAGCAC	UGACAGAAGAGAGUGAGCAC	osa-miR156j
osa-miR156j	c64452_g1_i6	0	1	1	2	148	246	-183.4	-45.5	-1.034	0	UGACAGAAGAGAGUGAGCAC	UGACAGAAGAGAGUGAGCAC	osa-miR156j
osa-miR156j	c64452_g2_i3	0	1	1	2	119	219	-199.9	-46.4	-1.079	0	UGACAGAAGAGAGUGAGCAC	UGACAGAAGAGAGUGAGCAC	osa-miR156j
ppt-miR156a	c64452_g1_i4	0	1	1	2	184	282	-214.1	-45.5	-1.034	0	UGACAGAAGAGAGUGAGCAC	UGACAGAAGAGAGUGAGCAC	ppt-miR156a
ppt-miR156a	c64452_g1_i6	0	1	1	2	148	246	-183.4	-45.5	-1.034	0	UGACAGAAGAGAGUGAGCAC	UGACAGAAGAGAGUGAGCAC	ppt-miR156a
ppt-miR156a	c64452_g2_i3	0	1	1	2	119	219	-199.9	-46.4	-1.079	0	UGACAGAAGAGAGUGAGCAC	UGACAGAAGAGAGUGAGCAC	ppt-miR156a
ppt-miR156b	c64452_g1_i4	0	1	1	2	184	282	-214.1	-45.5	-1.034	0	UGACAGAAGAGAGUGAGCAC	UGACAGAAGAGAGUGAGCAC	ppt-miR156b
ppt-miR156b	c64452_g1_i6	0	1	1	2	148	246	-183.4	-45.5	-1.034	0	UGACAGAAGAGAGUGAGCAC	UGACAGAAGAGAGUGAGCAC	ppt-miR156b
ppt-miR156b	c64452_g2_i3	0	1	1	2	119	219	-199.9	-46.4	-1.079	0	UGACAGAAGAGAGUGAGCAC	UGACAGAAGAGAGUGAGCAC	ppt-miR156b
ppt-miR156c	c64452_g1_i4	0	1	1	2	184	282	-214.1	-45.5	-1.034	0	UGACAGAAGAGAGUGAGCAC	UGACAGAAGAGAGUGAGCAC	ppt-miR156c
ppt-miR156c	c64452_g1_i6	0	1	1	2	148	246	-183.4	-45.5	-1.034	0	UGACAGAAGAGAGUGAGCAC	UGACAGAAGAGAGUGAGCAC	ppt-miR156c
ppt-miR156c	c64452_g2_i3	0	1	1	2	119	219	-199.9	-46.4	-1.079	0	UGACAGAAGAGAGUGAGCAC	UGACAGAAGAGAGUGAGCAC	ppt-miR156c
ptc-miR156a	c64452_g1_i4	0	1	1	2	184	282	-214.1	-45.5	-1.034	0	UGACAGAAGAGAGUGAGCAC	UGACAGAAGAGAGUGAGCAC	ptc-miR156a
ptc-miR156a	c64452_g1_i6	0	1	1	2	148	246	-183.4	-45.5	-1.034	0	UGACAGAAGAGAGUGAGCAC	UGACAGAAGAGAGUGAGCAC	ptc-miR156a
ptc-miR156a	c64452_g2_i3	0	1	1	2	119	219	-199.9	-46.4	-1.079	0	UGACAGAAGAGAGUGAGCAC	UGACAGAAGAGAGUGAGCAC	ptc-miR156a
ptc-miR156b	c64452_g1_i4	0	1	1	2	184	282	-214.1	-45.5	-1.034	0	UGACAGAAGAGAGUGAGCAC	UGACAGAAGAGAGUGAGCAC	ptc-miR156b
ptc-miR156b	c64452_g1_i6	0	1	1	2	148	246	-183.4	-45.5	-1.034	0	UGACAGAAGAGAGUGAGCAC	UGACAGAAGAGAGUGAGCAC	ptc-miR156b
ptc-miR156b	c64452_g2_i3	0	1	1	2	119	219	-199.9	-46.4	-1.079	0	UGACAGAAGAGAGUGAGCAC	UGACAGAAGAGAGUGAGCAC	ptc-miR156b
ptc-miR156c	c64452_g1_i4	0	1	1	2	184	282	-214.1	-45.5	-1.034	0	UGACAGAAGAGAGUGAGCAC	UGACAGAAGAGAGUGAGCAC	ptc-miR156c
ptc-miR156c	c64452_g1_i6	0	1	1	2	148	246	-183.4	-45.5	-1.034	0	UGACAGAAGAGAGUGAGCAC	UGACAGAAGAGAGUGAGCAC	ptc-miR156c
ptc-miR156c	c64452_g2_i3	0	1	1	2	119	219	-199.9	-46.4	-1.079	0	UGACAGAAGAGAGUGAGCAC	UGACAGAAGAGAGUGAGCAC	ptc-miR156c
ptc-miR156d	c64452_g1_i4	0	1	1	2	184	282	-214.1	-45.5	-1.034	0	UGACAGAAGAGAGUGAGCAC	UGACAGAAGAGAGUGAGCAC	ptc-miR156d
ptc-miR156d	c64452_g1_i6	0	1	1	2	148	246	-183.4	-45.5	-1.034	0	UGACAGAAGAGAGUGAGCAC	UGACAGAAGAGAGUGAGCAC	ptc-miR156d
ptc-miR156d	c64452_g2_i3	0	1	1	2	119	219	-199.9	-46.4	-1.079	0	UGACAGAAGAGAGUGAGCAC	UGACAGAAGAGAGUGAGCAC	ptc-miR156d
ptc-miR156e	c64452_g1_i4	0	1	1	2	184	282	-214.1	-45.5	-1.034	0	UGACAGAAGAGAGUGAGCAC	UGACAGAAGAGAGUGAGCAC	ptc-miR156e
ptc-miR156e	c64452_g1_i6	0	1	1	2	148	246	-183.4	-45.5	-1.034	0	UGACAGAAGAGAGUGAGCAC	UGACAGAAGAGAGUGAGCAC	ptc-miR156e
ptc-miR156e	c64452_g2_i3	0	1	1	2	119	219	-199.9	-46.4	-1.079	0	UGACAGAAGAGAGUGAGCAC	UGACAGAAGAGAGUGAGCAC	ptc-miR156e
ptc-miR156f	c64452_g1_i4	0	1	1	2	184	282	-214.1	-45.5	-1.034	0	UGACAGAAGAGAGUGAGCAC	UGACAGAAGAGAGUGAGCAC	ptc-miR156f
ptc-miR156f	c64452_g1_i6	0	1	1	2	148	246	-183.4	-45.5	-1.034	0	UGACAGAAGAGAGUGAGCAC	UGACAGAAGAGAGUGAGCAC	ptc-miR156f
ptc-miR156f	c64452_g2_i3	0	1	1	2	119	219	-199.9	-46.4	-1.079	0	UGACAGAAGAGAGUGAGCAC	UGACAGAAGAGAGUGAGCAC	ptc-miR156f
ptc-miR156g	c398_g1_i1	0	1	1	2	98	245	-251.017	-43.1	-0.783	0	UUGACAGAAGAUAGAGAGCAC	UUGACAGAAGAUAGAGAGCAC	ptc-miR156g
ptc-miR156h	c398_g1_i1	0	1	1	2	98	245	-251.017	-43.1	-0.783	0	UUGACAGAAGAUAGAGAGCAC	UUGACAGAAGAUAGAGAGCAC	ptc-miR156h
ptc-miR156i	c398_g1_i1	0	1	1	2	98	245	-251.017	-43.1	-0.783	0	UUGACAGAAGAUAGAGAGCAC	UUGACAGAAGAUAGAGAGCAC	ptc-miR156i
ptc-miR156j	c398_g1_i1	0	1	1	2	98	245	-251.017	-43.1	-0.783	0	UUGACAGAAGAUAGAGAGCAC	UUGACAGAAGAUAGAGAGCAC	ptc-miR156j
rco-miR156a	c64452_g1_i4	0	1	1	2	184	282	-214.1	-45.5	-1.034	0	UGACAGAAGAGAGUGAGCACA	UGACAGAAGAGAGUGAGCACA	rco-miR156a
rco-miR156a	c64452_g1_i6	0	1	1	2	148	246	-183.4	-45.5	-1.034	0	UGACAGAAGAGAGUGAGCACA	UGACAGAAGAGAGUGAGCACA	rco-miR156a
rco-miR156a	c64452_g2_i3	0	1	1	2	119	219	-199.9	-46.4	-1.079	0	UGACAGAAGAGAGUGAGCACA	UGACAGAAGAGAGUGAGCACA	rco-miR156a
rco-miR156b	c64452_g1_i4	0	1	1	2	184	282	-214.1	-45.5	-1.034	0	UGACAGAAGAGAGUGAGCACA	UGACAGAAGAGAGUGAGCACA	rco-miR156b
rco-miR156b	c64452_g1_i6	0	1	1	2	148	246	-183.4	-45.5	-1.034	0	UGACAGAAGAGAGUGAGCACA	UGACAGAAGAGAGUGAGCACA	rco-miR156b
rco-miR156b	c64452_g2_i3	0	1	1	2	119	219	-199.9	-46.4	-1.079	0	UGACAGAAGAGAGUGAGCACA	UGACAGAAGAGAGUGAGCACA	rco-miR156b
rco-miR156c	c64452_g1_i4	0	1	1	2	184	282	-214.1	-45.5	-1.034	0	UGACAGAAGAGAGUGAGCACA	UGACAGAAGAGAGUGAGCACA	rco-miR156c
rco-miR156c	c64452_g1_i6	0	1	1	2	148	246	-183.4	-45.5	-1.034	0	UGACAGAAGAGAGUGAGCACA	UGACAGAAGAGAGUGAGCACA	rco-miR156c
rco-miR156c	c64452_g2_i3	0	1	1	2	119	219	-199.9	-46.4	-1.079	0	UGACAGAAGAGAGUGAGCACA	UGACAGAAGAGAGUGAGCACA	rco-miR156c
rco-miR156d	c64452_g1_i4	0	1	1	2	184	282	-214.1	-45.5	-1.034	0	UGACAGAAGAGAGUGAGCACA	UGACAGAAGAGAGUGAGCACA	rco-miR156d
rco-miR156d	c64452_g1_i6	0	1	1	2	148	246	-183.4	-45.5	-1.034	0	UGACAGAAGAGAGUGAGCACA	UGACAGAAGAGAGUGAGCACA	rco-miR156d
rco-miR156d	c64452_g2_i3	0	1	1	2	119	219	-199.9	-46.4	-1.079	0	UGACAGAAGAGAGUGAGCACA	UGACAGAAGAGAGUGAGCACA	rco-miR156d
rco-miR156f	c398_g1_i1	0	1	1	2	98	245	-251.017	-43.1	-0.783	0	UUGACAGAAGAUAGAGAGCAC	UUGACAGAAGAUAGAGAGCAC	rco-miR156f
rco-miR156g	c398_g1_i1	0	1	1	2	98	245	-251.017	-43.1	-0.783	0	UUGACAGAAGAUAGAGAGCAC	UUGACAGAAGAUAGAGAGCAC	rco-miR156g
rco-miR156h	c398_g1_i1	0	1	1	2	98	245	-251.017	-43.1	-0.783	0	UUGACAGAAGAUAGAGAGCAC	UUGACAGAAGAUAGAGAGCAC	rco-miR156h
sbi-miR156a	c64452_g1_i4	0	1	1	2	184	282	-214.1	-45.5	-1.034	0	UGACAGAAGAGAGUGAGCAC	UGACAGAAGAGAGUGAGCAC	sbi-miR156a
sbi-miR156a	c64452_g1_i6	0	1	1	2	148	246	-183.4	-45.5	-1.034	0	UGACAGAAGAGAGUGAGCAC	UGACAGAAGAGAGUGAGCAC	sbi-miR156a
sbi-miR156a	c64452_g2_i3	0	1	1	2	119	219	-199.9	-46.4	-1.079	0	UGACAGAAGAGAGUGAGCAC	UGACAGAAGAGAGUGAGCAC	sbi-miR156a
sbi-miR156b	c64452_g1_i4	0	1	1	2	184	282	-214.1	-45.5	-1.034	0	UGACAGAAGAGAGUGAGCAC	UGACAGAAGAGAGUGAGCAC	sbi-miR156b
sbi-miR156b	c64452_g1_i6	0	1	1	2	148	246	-183.4	-45.5	-1.034	0	UGACAGAAGAGAGUGAGCAC	UGACAGAAGAGAGUGAGCAC	sbi-miR156b
sbi-miR156b	c64452_g2_i3	0	1	1	2	119	219	-199.9	-46.4	-1.079	0	UGACAGAAGAGAGUGAGCAC	UGACAGAAGAGAGUGAGCAC	sbi-miR156b
sbi-miR156c	c64452_g1_i4	0	1	1	2	184	282	-214.1	-45.5	-1.034	0	UGACAGAAGAGAGUGAGCAC	UGACAGAAGAGAGUGAGCAC	sbi-miR156c
sbi-miR156c	c64452_g1_i6	0	1	1	2	148	246	-183.4	-45.5	-1.034	0	UGACAGAAGAGAGUGAGCAC	UGACAGAAGAGAGUGAGCAC	sbi-miR156c
sbi-miR156c	c64452_g2_i3	0	1	1	2	119	219	-199.9	-46.4	-1.079	0	UGACAGAAGAGAGUGAGCAC	UGACAGAAGAGAGUGAGCAC	sbi-miR156c
sbi-miR156f	c64452_g1_i4	0	1	1	2	184	282	-214.1	-45.5	-1.034	0	UGACAGAAGAGAGUGAGCAC	UGACAGAAGAGAGUGAGCAC	sbi-miR156f
sbi-miR156f	c64452_g1_i6	0	1	1	2	148	246	-183.4	-45.5	-1.034	0	UGACAGAAGAGAGUGAGCAC	UGACAGAAGAGAGUGAGCAC	sbi-miR156f
sbi-miR156f	c64452_g2_i3	0	1	1	2	119	219	-199.9	-46.4	-1.079	0	UGACAGAAGAGAGUGAGCAC	UGACAGAAGAGAGUGAGCAC	sbi-miR156f
sbi-miR156g	c64452_g1_i4	0	1	1	2	184	282	-214.1	-45.5	-1.034	0	UGACAGAAGAGAGUGAGCAC	UGACAGAAGAGAGUGAGCAC	sbi-miR156g
sbi-miR156g	c64452_g1_i6	0	1	1	2	148	246	-183.4	-45.5	-1.034	0	UGACAGAAGAGAGUGAGCAC	UGACAGAAGAGAGUGAGCAC	sbi-miR156g
sbi-miR156g	c64452_g2_i3	0	1	1	2	119	219	-199.9	-46.4	-1.079	0	UGACAGAAGAGAGUGAGCAC	UGACAGAAGAGAGUGAGCAC	sbi-miR156g
sbi-miR156h	c64452_g1_i4	0	1	1	2	184	282	-214.1	-45.5	-1.034	0	UGACAGAAGAGAGUGAGCAC	UGACAGAAGAGAGUGAGCAC	sbi-miR156h
sbi-miR156h	c64452_g1_i6	0	1	1	2	148	246	-183.4	-45.5	-1.034	0	UGACAGAAGAGAGUGAGCAC	UGACAGAAGAGAGUGAGCAC	sbi-miR156h
sbi-miR156h	c64452_g2_i3	0	1	1	2	119	219	-199.9	-46.4	-1.079	0	UGACAGAAGAGAGUGAGCAC	UGACAGAAGAGAGUGAGCAC	sbi-miR156h
sbi-miR156i	c64452_g1_i4	0	1	1	2	184	282	-214.1	-45.5	-1.034	0	UGACAGAAGAGAGUGAGCAC	UGACAGAAGAGAGUGAGCAC	sbi-miR156i
sbi-miR156i	c64452_g1_i6	0	1	1	2	148	246	-183.4	-45.5	-1.034	0	UGACAGAAGAGAGUGAGCAC	UGACAGAAGAGAGUGAGCAC	sbi-miR156i
sbi-miR156i	c64452_g2_i3	0	1	1	2	119	219	-199.9	-46.4	-1.079	0	UGACAGAAGAGAGUGAGCAC	UGACAGAAGAGAGUGAGCAC	sbi-miR156i
sly-miR156a	c398_g1_i1	0	1	1	2	98	245	-251.017	-43.1	-0.783	0	UUGACAGAAGAUAGAGAGCAC	UUGACAGAAGAUAGAGAGCAC	sly-miR156a
sly-miR156b	c398_g1_i1	0	1	1	2	98	245	-251.017	-43.1	-0.783	0	UUGACAGAAGAUAGAGAGCAC	UUGACAGAAGAUAGAGAGCAC	sly-miR156b
sly-miR156c	c398_g1_i1	0	1	1	2	98	245	-251.017	-43.1	-0.783	0	UUGACAGAAGAUAGAGAGCAC	UUGACAGAAGAUAGAGAGCAC	sly-miR156c
sof-miR156	c64452_g1_i4	0	1	1	2	184	282	-214.1	-45.5	-1.034	0	UGACAGAAGAGAGUGAGCAC	UGACAGAAGAGAGUGAGCAC	sof-miR156
sof-miR156	c64452_g1_i6	0	1	1	2	148	246	-183.4	-45.5	-1.034	0	UGACAGAAGAGAGUGAGCAC	UGACAGAAGAGAGUGAGCAC	sof-miR156
sof-miR156	c64452_g2_i3	0	1	1	2	119	219	-199.9	-46.4	-1.079	0	UGACAGAAGAGAGUGAGCAC	UGACAGAAGAGAGUGAGCAC	sof-miR156
ssl-miR156	c64452_g1_i4	0	1	1	2	184	282	-214.1	-45.5	-1.034	0	UGACAGAAGAGAGUGAGCACA	UGACAGAAGAGAGUGAGCACA	ssl-miR156
ssl-miR156	c64452_g1_i6	0	1	1	2	148	246	-183.4	-45.5	-1.034	0	UGACAGAAGAGAGUGAGCACA	UGACAGAAGAGAGUGAGCACA	ssl-miR156
ssl-miR156	c64452_g2_i3	0	1	1	2	119	219	-199.9	-46.4	-1.079	0	UGACAGAAGAGAGUGAGCACA	UGACAGAAGAGAGUGAGCACA	ssl-miR156
ssp-miR156	c64452_g1_i4	0	1	1	2	184	282	-214.1	-45.5	-1.034	0	UGACAGAAGAGAGUGAGCACA	UGACAGAAGAGAGUGAGCACA	ssp-miR156
ssp-miR156	c64452_g1_i6	0	1	1	2	148	246	-183.4	-45.5	-1.034	0	UGACAGAAGAGAGUGAGCACA	UGACAGAAGAGAGUGAGCACA	ssp-miR156
ssp-miR156	c64452_g2_i3	0	1	1	2	119	219	-199.9	-46.4	-1.079	0	UGACAGAAGAGAGUGAGCACA	UGACAGAAGAGAGUGAGCACA	ssp-miR156
tae-miR156	c64452_g1_i4	0	1	1	2	184	282	-214.1	-45.5	-1.034	0	UGACAGAAGAGAGUGAGCACA	UGACAGAAGAGAGUGAGCACA	tae-miR156
tae-miR156	c64452_g1_i6	0	1	1	2	148	246	-183.4	-45.5	-1.034	0	UGACAGAAGAGAGUGAGCACA	UGACAGAAGAGAGUGAGCACA	tae-miR156
tae-miR156	c64452_g2_i3	0	1	1	2	119	219	-199.9	-46.4	-1.079	0	UGACAGAAGAGAGUGAGCACA	UGACAGAAGAGAGUGAGCACA	tae-miR156
tcc-miR156b	c64452_g1_i4	0	1	1	2	184	282	-214.1	-45.5	-1.034	0	UGACAGAAGAGAGUGAGCAC	UGACAGAAGAGAGUGAGCAC	tcc-miR156b
tcc-miR156b	c64452_g1_i6	0	1	1	2	148	246	-183.4	-45.5	-1.034	0	UGACAGAAGAGAGUGAGCAC	UGACAGAAGAGAGUGAGCAC	tcc-miR156b
tcc-miR156b	c64452_g2_i3	0	1	1	2	119	219	-199.9	-46.4	-1.079	0	UGACAGAAGAGAGUGAGCAC	UGACAGAAGAGAGUGAGCAC	tcc-miR156b
tcc-miR156c	c64452_g1_i4	0	1	1	2	184	282	-214.1	-45.5	-1.034	0	UGACAGAAGAGAGUGAGCAC	UGACAGAAGAGAGUGAGCAC	tcc-miR156c
tcc-miR156c	c64452_g1_i6	0	1	1	2	148	246	-183.4	-45.5	-1.034	0	UGACAGAAGAGAGUGAGCAC	UGACAGAAGAGAGUGAGCAC	tcc-miR156c
tcc-miR156c	c64452_g2_i3	0	1	1	2	119	219	-199.9	-46.4	-1.079	0	UGACAGAAGAGAGUGAGCAC	UGACAGAAGAGAGUGAGCAC	tcc-miR156c
tcc-miR156d	c64452_g1_i4	0	1	1	2	184	282	-214.1	-45.5	-1.034	0	UGACAGAAGAGAGUGAGCAC	UGACAGAAGAGAGUGAGCAC	tcc-miR156d
tcc-miR156d	c64452_g1_i6	0	1	1	2	148	246	-183.4	-45.5	-1.034	0	UGACAGAAGAGAGUGAGCAC	UGACAGAAGAGAGUGAGCAC	tcc-miR156d
tcc-miR156d	c64452_g2_i3	0	1	1	2	119	219	-199.9	-46.4	-1.079	0	UGACAGAAGAGAGUGAGCAC	UGACAGAAGAGAGUGAGCAC	tcc-miR156d
tcc-miR156e	c398_g1_i1	0	1	1	2	98	245	-251.017	-43.1	-0.783	0	UUGACAGAAGAUAGAGAGCAC	UUGACAGAAGAUAGAGAGCAC	tcc-miR156e
tcc-miR156f	c398_g1_i1	0	1	1	2	98	245	-251.017	-43.1	-0.783	0	UUGACAGAAGAUAGAGAGCAC	UUGACAGAAGAUAGAGAGCAC	tcc-miR156f
tcc-miR156g	c64452_g1_i4	0	1	1	2	184	282	-214.1	-45.5	-1.034	0	UGACAGAAGAGAGUGAGCAC	UGACAGAAGAGAGUGAGCAC	tcc-miR156g
tcc-miR156g	c64452_g1_i6	0	1	1	2	148	246	-183.4	-45.5	-1.034	0	UGACAGAAGAGAGUGAGCAC	UGACAGAAGAGAGUGAGCAC	tcc-miR156g
tcc-miR156g	c64452_g2_i3	0	1	1	2	119	219	-199.9	-46.4	-1.079	0	UGACAGAAGAGAGUGAGCAC	UGACAGAAGAGAGUGAGCAC	tcc-miR156g
vun-miR156a	c64452_g1_i4	0	1	1	2	184	282	-214.1	-45.5	-1.034	0	UGACAGAAGAGAGUGAGCAC	UGACAGAAGAGAGUGAGCAC	vun-miR156a
vun-miR156a	c64452_g1_i6	0	1	1	2	148	246	-183.4	-45.5	-1.034	0	UGACAGAAGAGAGUGAGCAC	UGACAGAAGAGAGUGAGCAC	vun-miR156a
vun-miR156a	c64452_g2_i3	0	1	1	2	119	219	-199.9	-46.4	-1.079	0	UGACAGAAGAGAGUGAGCAC	UGACAGAAGAGAGUGAGCAC	vun-miR156a
vun-miR156b	c398_g1_i1	0	1	1	2	98	245	-251.017	-43.1	-0.783	0	UUGACAGAAGAUAGAGAGCAC	UUGACAGAAGAUAGAGAGCAC	vun-miR156b
vvi-miR156b	c64452_g1_i4	0	1	1	2	184	282	-214.1	-45.5	-1.034	0	UGACAGAAGAGAGUGAGCAC	UGACAGAAGAGAGUGAGCAC	vvi-miR156b
vvi-miR156b	c64452_g1_i6	0	1	1	2	148	246	-183.4	-45.5	-1.034	0	UGACAGAAGAGAGUGAGCAC	UGACAGAAGAGAGUGAGCAC	vvi-miR156b
vvi-miR156b	c64452_g2_i3	0	1	1	2	119	219	-199.9	-46.4	-1.079	0	UGACAGAAGAGAGUGAGCAC	UGACAGAAGAGAGUGAGCAC	vvi-miR156b
vvi-miR156c	c64452_g1_i4	0	1	1	2	184	282	-214.1	-45.5	-1.034	0	UGACAGAAGAGAGUGAGCAC	UGACAGAAGAGAGUGAGCAC	vvi-miR156c
vvi-miR156c	c64452_g1_i6	0	1	1	2	148	246	-183.4	-45.5	-1.034	0	UGACAGAAGAGAGUGAGCAC	UGACAGAAGAGAGUGAGCAC	vvi-miR156c
vvi-miR156c	c64452_g2_i3	0	1	1	2	119	219	-199.9	-46.4	-1.079	0	UGACAGAAGAGAGUGAGCAC	UGACAGAAGAGAGUGAGCAC	vvi-miR156c
vvi-miR156d	c64452_g1_i4	0	1	1	2	184	282	-214.1	-45.5	-1.034	0	UGACAGAAGAGAGUGAGCAC	UGACAGAAGAGAGUGAGCAC	vvi-miR156d
vvi-miR156d	c64452_g1_i6	0	1	1	2	148	246	-183.4	-45.5	-1.034	0	UGACAGAAGAGAGUGAGCAC	UGACAGAAGAGAGUGAGCAC	vvi-miR156d
vvi-miR156d	c64452_g2_i3	0	1	1	2	119	219	-199.9	-46.4	-1.079	0	UGACAGAAGAGAGUGAGCAC	UGACAGAAGAGAGUGAGCAC	vvi-miR156d
vvi-miR156f	c398_g1_i1	0	1	1	2	98	245	-251.017	-43.1	-0.783	0	UUGACAGAAGAUAGAGAGCAC	UUGACAGAAGAUAGAGAGCAC	vvi-miR156f
vvi-miR156g	c398_g1_i1	0	1	1	2	98	245	-251.017	-43.1	-0.783	0	UUGACAGAAGAUAGAGAGCAC	UUGACAGAAGAUAGAGAGCAC	vvi-miR156g
vvi-miR156i	c398_g1_i1	0	1	1	2	98	245	-251.017	-43.1	-0.783	0	UUGACAGAAGAUAGAGAGCAC	UUGACAGAAGAUAGAGAGCAC	vvi-miR156i
zma-miR156a	c64452_g1_i4	0	1	1	2	184	282	-214.1	-45.5	-1.034	0	UGACAGAAGAGAGUGAGCAC	UGACAGAAGAGAGUGAGCAC	zma-miR156a
zma-miR156a	c64452_g1_i6	0	1	1	2	148	246	-183.4	-45.5	-1.034	0	UGACAGAAGAGAGUGAGCAC	UGACAGAAGAGAGUGAGCAC	zma-miR156a
zma-miR156a	c64452_g2_i3	0	1	1	2	119	219	-199.9	-46.4	-1.079	0	UGACAGAAGAGAGUGAGCAC	UGACAGAAGAGAGUGAGCAC	zma-miR156a
zma-miR156b	c64452_g1_i4	0	1	1	2	184	282	-214.1	-45.5	-1.034	0	UGACAGAAGAGAGUGAGCAC	UGACAGAAGAGAGUGAGCAC	zma-miR156b
zma-miR156b	c64452_g1_i6	0	1	1	2	148	246	-183.4	-45.5	-1.034	0	UGACAGAAGAGAGUGAGCAC	UGACAGAAGAGAGUGAGCAC	zma-miR156b
zma-miR156b	c64452_g2_i3	0	1	1	2	119	219	-199.9	-46.4	-1.079	0	UGACAGAAGAGAGUGAGCAC	UGACAGAAGAGAGUGAGCAC	zma-miR156b
zma-miR156c	c64452_g1_i4	0	1	1	2	184	282	-214.1	-45.5	-1.034	0	UGACAGAAGAGAGUGAGCAC	UGACAGAAGAGAGUGAGCAC	zma-miR156c
zma-miR156c	c64452_g1_i6	0	1	1	2	148	246	-183.4	-45.5	-1.034	0	UGACAGAAGAGAGUGAGCAC	UGACAGAAGAGAGUGAGCAC	zma-miR156c
zma-miR156c	c64452_g2_i3	0	1	1	2	119	219	-199.9	-46.4	-1.079	0	UGACAGAAGAGAGUGAGCAC	UGACAGAAGAGAGUGAGCAC	zma-miR156c
zma-miR156d	c64452_g1_i4	0	1	1	2	184	282	-214.1	-45.5	-1.034	0	UGACAGAAGAGAGUGAGCAC	UGACAGAAGAGAGUGAGCAC	zma-miR156d
zma-miR156d	c64452_g1_i6	0	1	1	2	148	246	-183.4	-45.5	-1.034	0	UGACAGAAGAGAGUGAGCAC	UGACAGAAGAGAGUGAGCAC	zma-miR156d
zma-miR156d	c64452_g2_i3	0	1	1	2	119	219	-199.9	-46.4	-1.079	0	UGACAGAAGAGAGUGAGCAC	UGACAGAAGAGAGUGAGCAC	zma-miR156d
zma-miR156e	c64452_g1_i4	0	1	1	2	184	282	-214.1	-45.5	-1.034	0	UGACAGAAGAGAGUGAGCAC	UGACAGAAGAGAGUGAGCAC	zma-miR156e
zma-miR156e	c64452_g1_i6	0	1	1	2	148	246	-183.4	-45.5	-1.034	0	UGACAGAAGAGAGUGAGCAC	UGACAGAAGAGAGUGAGCAC	zma-miR156e
zma-miR156e	c64452_g2_i3	0	1	1	2	119	219	-199.9	-46.4	-1.079	0	UGACAGAAGAGAGUGAGCAC	UGACAGAAGAGAGUGAGCAC	zma-miR156e
zma-miR156f	c64452_g1_i4	0	1	1	2	184	282	-214.1	-45.5	-1.034	0	UGACAGAAGAGAGUGAGCAC	UGACAGAAGAGAGUGAGCAC	zma-miR156f
zma-miR156f	c64452_g1_i6	0	1	1	2	148	246	-183.4	-45.5	-1.034	0	UGACAGAAGAGAGUGAGCAC	UGACAGAAGAGAGUGAGCAC	zma-miR156f
zma-miR156f	c64452_g2_i3	0	1	1	2	119	219	-199.9	-46.4	-1.079	0	UGACAGAAGAGAGUGAGCAC	UGACAGAAGAGAGUGAGCAC	zma-miR156f
zma-miR156g	c64452_g1_i4	0	1	1	2	184	282	-214.1	-45.5	-1.034	0	UGACAGAAGAGAGUGAGCAC	UGACAGAAGAGAGUGAGCAC	zma-miR156g
zma-miR156g	c64452_g1_i6	0	1	1	2	148	246	-183.4	-45.5	-1.034	0	UGACAGAAGAGAGUGAGCAC	UGACAGAAGAGAGUGAGCAC	zma-miR156g
zma-miR156g	c64452_g2_i3	0	1	1	2	119	219	-199.9	-46.4	-1.079	0	UGACAGAAGAGAGUGAGCAC	UGACAGAAGAGAGUGAGCAC	zma-miR156g
zma-miR156h	c64452_g1_i4	0	1	1	2	184	282	-214.1	-45.5	-1.034	0	UGACAGAAGAGAGUGAGCAC	UGACAGAAGAGAGUGAGCAC	zma-miR156h
zma-miR156h	c64452_g1_i6	0	1	1	2	148	246	-183.4	-45.5	-1.034	0	UGACAGAAGAGAGUGAGCAC	UGACAGAAGAGAGUGAGCAC	zma-miR156h
zma-miR156h	c64452_g2_i3	0	1	1	2	119	219	-199.9	-46.4	-1.079	0	UGACAGAAGAGAGUGAGCAC	UGACAGAAGAGAGUGAGCAC	zma-miR156h
zma-miR156i	c64452_g1_i4	0	1	1	2	184	282	-214.1	-45.5	-1.034	0	UGACAGAAGAGAGUGAGCAC	UGACAGAAGAGAGUGAGCAC	zma-miR156i
zma-miR156i	c64452_g1_i6	0	1	1	2	148	246	-183.4	-45.5	-1.034	0	UGACAGAAGAGAGUGAGCAC	UGACAGAAGAGAGUGAGCAC	zma-miR156i
zma-miR156i	c64452_g2_i3	0	1	1	2	119	219	-199.9	-46.4	-1.079	0	UGACAGAAGAGAGUGAGCAC	UGACAGAAGAGAGUGAGCAC	zma-miR156i
zma-miR156l	c64452_g1_i4	0	1	1	2	184	282	-214.1	-45.5	-1.034	0	UGACAGAAGAGAGUGAGCAC	UGACAGAAGAGAGUGAGCAC	zma-miR156l
zma-miR156l	c64452_g1_i6	0	1	1	2	148	246	-183.4	-45.5	-1.034	0	UGACAGAAGAGAGUGAGCAC	UGACAGAAGAGAGUGAGCAC	zma-miR156l
zma-miR156l	c64452_g2_i3	0	1	1	2	119	219	-199.9	-46.4	-1.079	0	UGACAGAAGAGAGUGAGCAC	UGACAGAAGAGAGUGAGCAC	zma-miR156l
aly-miR156a	c64061_g2_i1	1	1	1	2	592	685	-556.1	-36.7	-1.112	0	UGACAGAAGAGAGUGAGCAC	UGACAGAAGAGAGUGAGCAC	aly-miR156a
aly-miR156b	c64061_g2_i1	1	1	1	2	592	685	-556.1	-36.7	-1.112	0	UGACAGAAGAGAGUGAGCAC	UGACAGAAGAGAGUGAGCAC	aly-miR156b
aly-miR156c	c64061_g2_i1	1	1	1	2	592	685	-556.1	-36.7	-1.112	0	UGACAGAAGAGAGUGAGCAC	UGACAGAAGAGAGUGAGCAC	aly-miR156c
aly-miR156d	c64061_g2_i1	1	1	1	2	592	685	-556.1	-36.7	-1.112	0	UGACAGAAGAGAGUGAGCAC	UGACAGAAGAGAGUGAGCAC	aly-miR156d
aly-miR156e	c64061_g2_i1	1	1	1	2	592	685	-556.1	-36.7	-1.112	0	UGACAGAAGAGAGUGAGCAC	UGACAGAAGAGAGUGAGCAC	aly-miR156e
aly-miR156f	c64061_g2_i1	1	1	1	2	592	685	-556.1	-36.7	-1.112	0	UGACAGAAGAGAGUGAGCAC	UGACAGAAGAGAGUGAGCAC	aly-miR156f
aly-miR156h	c58698_g1_i1	1	1	1	2	163	243	-221.639	-32.7	-0.817	0	UGACAGAAGAAAGAGAGCAC	UGACAGAAGAAAGAGAGCAC	aly-miR156h
aly-miR156h	c58698_g1_i2	1	1	1	2	47	132	-81.1	-35.1	-0.835	0	UGACAGAAGAAAGAGAGCAC	UGACAGAAGAAAGAGAGCAC	aly-miR156h
aly-miR156h	c58698_g1_i3	1	1	1	2	47	132	-97.8	-35.1	-0.835	0	UGACAGAAGAAAGAGAGCAC	UGACAGAAGAAAGAGAGCAC	aly-miR156h
aly-miR156h	c58698_g1_i4	1	1	1	2	163	243	-201.9	-32.7	-0.817	0	UGACAGAAGAAAGAGAGCAC	UGACAGAAGAAAGAGAGCAC	aly-miR156h
aly-miR393a	c60191_g11_i1	1	1	1	2	99	229	-93.1	-36	-0.857	0	UCCAAAGGGAUCGCAUUGAUCC	UCCAAAGGGAUCGCAUUGAUCC	aly-miR393a
aly-miR393b	c60191_g11_i1	1	1	1	2	99	229	-93.1	-36	-0.857	0	UCCAAAGGGAUCGCAUUGAUCC	UCCAAAGGGAUCGCAUUGAUCC	aly-miR393b
ath-miR156a	c64061_g2_i1	1	1	1	2	592	685	-556.1	-36.7	-1.112	0	UGACAGAAGAGAGUGAGCAC	UGACAGAAGAGAGUGAGCAC	ath-miR156a
ath-miR156b	c64061_g2_i1	1	1	1	2	592	685	-556.1	-36.7	-1.112	0	UGACAGAAGAGAGUGAGCAC	UGACAGAAGAGAGUGAGCAC	ath-miR156b
ath-miR156c	c64061_g2_i1	1	1	1	2	592	685	-556.1	-36.7	-1.112	0	UGACAGAAGAGAGUGAGCAC	UGACAGAAGAGAGUGAGCAC	ath-miR156c
ath-miR156d	c64061_g2_i1	1	1	1	2	592	685	-556.1	-36.7	-1.112	0	UGACAGAAGAGAGUGAGCAC	UGACAGAAGAGAGUGAGCAC	ath-miR156d
ath-miR156e	c64061_g2_i1	1	1	1	2	592	685	-556.1	-36.7	-1.112	0	UGACAGAAGAGAGUGAGCAC	UGACAGAAGAGAGUGAGCAC	ath-miR156e
ath-miR156f	c64061_g2_i1	1	1	1	2	592	685	-556.1	-36.7	-1.112	0	UGACAGAAGAGAGUGAGCAC	UGACAGAAGAGAGUGAGCAC	ath-miR156f
ath-miR156h	c58698_g1_i1	1	1	1	2	163	243	-221.639	-32.7	-0.817	0	UGACAGAAGAAAGAGAGCAC	UGACAGAAGAAAGAGAGCAC	ath-miR156h
ath-miR156h	c58698_g1_i2	1	1	1	2	47	132	-81.1	-35.1	-0.835	0	UGACAGAAGAAAGAGAGCAC	UGACAGAAGAAAGAGAGCAC	ath-miR156h
ath-miR156h	c58698_g1_i3	1	1	1	2	47	132	-97.8	-35.1	-0.835	0	UGACAGAAGAAAGAGAGCAC	UGACAGAAGAAAGAGAGCAC	ath-miR156h
ath-miR156h	c58698_g1_i4	1	1	1	2	163	243	-201.9	-32.7	-0.817	0	UGACAGAAGAAAGAGAGCAC	UGACAGAAGAAAGAGAGCAC	ath-miR156h
ath-miR393a	c60191_g11_i1	1	1	1	2	99	229	-93.1	-36	-0.857	0	UCCAAAGGGAUCGCAUUGAUCC	UCCAAAGGGAUCGCAUUGAUCC	ath-miR393a
ath-miR393b	c60191_g11_i1	1	1	1	2	99	229	-93.1	-36	-0.857	0	UCCAAAGGGAUCGCAUUGAUCC	UCCAAAGGGAUCGCAUUGAUCC	ath-miR393b
bdi-miR156b	c64061_g2_i1	1	1	1	2	592	685	-556.1	-36.7	-1.112	0	UGACAGAAGAGAGUGAGCAC	UGACAGAAGAGAGUGAGCAC	bdi-miR156b
bdi-miR156c	c64061_g2_i1	1	1	1	2	592	685	-556.1	-36.7	-1.112	0	UGACAGAAGAGAGUGAGCAC	UGACAGAAGAGAGUGAGCAC	bdi-miR156c
bdi-miR156d	c64061_g2_i1	1	1	1	2	592	685	-556.1	-36.7	-1.112	0	UGACAGAAGAGAGUGAGCAC	UGACAGAAGAGAGUGAGCAC	bdi-miR156d
bdi-miR393a	c60191_g11_i1	1	1	1	2	99	229	-93.1	-36	-0.857	0	UCCAAAGGGAUCGCAUUGAUC	UCCAAAGGGAUCGCAUUGAUC	bdi-miR393a
bdi-miR393b	c60191_g11_i1	1	1	1	2	99	229	-93.1	-36	-0.857	0	UCCAAAGGGAUCGCAUUGAUC	UCCAAAGGGAUCGCAUUGAUC	bdi-miR393b
bna-miR393	c60191_g11_i1	1	1	1	2	99	229	-93.1	-36	-0.857	0	UCCAAAGGGAUCGCAUUGAUC	UCCAAAGGGAUCGCAUUGAUC	bna-miR393
csi-miR156	c64061_g2_i1	1	1	1	2	592	685	-556.1	-36.7	-1.112	0	UGACAGAAGAGAGUGAGCAC	UGACAGAAGAGAGUGAGCAC	csi-miR156
ghr-miR156a	c64061_g2_i1	1	1	1	2	592	685	-556.1	-36.7	-1.112	0	UGACAGAAGAGAGUGAGCAC	UGACAGAAGAGAGUGAGCAC	ghr-miR156a
ghr-miR156b	c64061_g2_i1	1	1	1	2	592	685	-556.1	-36.7	-1.112	0	UGACAGAAGAGAGUGAGCAC	UGACAGAAGAGAGUGAGCAC	ghr-miR156b
ghr-miR156d	c64061_g2_i1	1	1	1	2	592	685	-556.1	-36.7	-1.112	0	UGACAGAAGAGAGUGAGCAC	UGACAGAAGAGAGUGAGCAC	ghr-miR156d
gma-miR156a	c64061_g2_i1	1	1	1	2	592	685	-556.1	-36.7	-1.112	0	UGACAGAAGAGAGUGAGCAC	UGACAGAAGAGAGUGAGCAC	gma-miR156a
gma-miR156h	c64061_g2_i1	1	1	1	2	592	685	-556.1	-36.7	-1.112	0	UGACAGAAGAGAGUGAGCAC	UGACAGAAGAGAGUGAGCAC	gma-miR156h
gma-miR393	c60191_g11_i1	1	1	1	2	99	229	-93.1	-36	-0.857	0	UCCAAAGGGAUCGCAUUGAUC	UCCAAAGGGAUCGCAUUGAUC	gma-miR393
mtr-miR156b	c64061_g2_i1	1	1	1	2	592	685	-556.1	-36.7	-1.112	0	UGACAGAAGAGAGUGAGCAC	UGACAGAAGAGAGUGAGCAC	mtr-miR156b
mtr-miR156c	c64061_g2_i1	1	1	1	2	592	685	-556.1	-36.7	-1.112	0	UGACAGAAGAGAGUGAGCAC	UGACAGAAGAGAGUGAGCAC	mtr-miR156c
mtr-miR156d	c64061_g2_i1	1	1	1	2	592	685	-556.1	-36.7	-1.112	0	UGACAGAAGAGAGUGAGCAC	UGACAGAAGAGAGUGAGCAC	mtr-miR156d
mtr-miR156i	c64061_g2_i1	1	1	1	2	592	685	-556.1	-36.7	-1.112	0	UGACAGAAGAGAGUGAGCAC	UGACAGAAGAGAGUGAGCAC	mtr-miR156i
mtr-miR393	c60191_g11_i1	1	1	1	2	99	229	-93.1	-36	-0.857	0	UCCAAAGGGAUCGCAUUGAUC	UCCAAAGGGAUCGCAUUGAUC	mtr-miR393
mtr-miR393b	c60191_g11_i1	1	1	1	2	99	229	-93.1	-36	-0.857	0	UCCAAAGGGAUCGCAUUGAUC	UCCAAAGGGAUCGCAUUGAUC	mtr-miR393b
osa-miR156a	c64061_g2_i1	1	1	1	2	592	685	-556.1	-36.7	-1.112	0	UGACAGAAGAGAGUGAGCAC	UGACAGAAGAGAGUGAGCAC	osa-miR156a
osa-miR156b	c64061_g2_i1	1	1	1	2	592	685	-556.1	-36.7	-1.112	0	UGACAGAAGAGAGUGAGCAC	UGACAGAAGAGAGUGAGCAC	osa-miR156b
osa-miR156c	c64061_g2_i1	1	1	1	2	592	685	-556.1	-36.7	-1.112	0	UGACAGAAGAGAGUGAGCAC	UGACAGAAGAGAGUGAGCAC	osa-miR156c
osa-miR156d	c64061_g2_i1	1	1	1	2	592	685	-556.1	-36.7	-1.112	0	UGACAGAAGAGAGUGAGCAC	UGACAGAAGAGAGUGAGCAC	osa-miR156d
osa-miR156e	c64061_g2_i1	1	1	1	2	592	685	-556.1	-36.7	-1.112	0	UGACAGAAGAGAGUGAGCAC	UGACAGAAGAGAGUGAGCAC	osa-miR156e
osa-miR156f	c64061_g2_i1	1	1	1	2	592	685	-556.1	-36.7	-1.112	0	UGACAGAAGAGAGUGAGCAC	UGACAGAAGAGAGUGAGCAC	osa-miR156f
osa-miR156g	c64061_g2_i1	1	1	1	2	592	685	-556.1	-36.7	-1.112	0	UGACAGAAGAGAGUGAGCAC	UGACAGAAGAGAGUGAGCAC	osa-miR156g
osa-miR156h	c64061_g2_i1	1	1	1	2	592	685	-556.1	-36.7	-1.112	0	UGACAGAAGAGAGUGAGCAC	UGACAGAAGAGAGUGAGCAC	osa-miR156h
osa-miR156i	c64061_g2_i1	1	1	1	2	592	685	-556.1	-36.7	-1.112	0	UGACAGAAGAGAGUGAGCAC	UGACAGAAGAGAGUGAGCAC	osa-miR156i
osa-miR156j	c64061_g2_i1	1	1	1	2	592	685	-556.1	-36.7	-1.112	0	UGACAGAAGAGAGUGAGCAC	UGACAGAAGAGAGUGAGCAC	osa-miR156j
osa-miR393	c60191_g11_i1	1	1	1	2	99	229	-93.1	-36	-0.857	0	UCCAAAGGGAUCGCAUUGAUC	UCCAAAGGGAUCGCAUUGAUC	osa-miR393
ppt-miR156a	c64061_g2_i1	1	1	1	2	592	685	-556.1	-36.7	-1.112	0	UGACAGAAGAGAGUGAGCAC	UGACAGAAGAGAGUGAGCAC	ppt-miR156a
ppt-miR156b	c64061_g2_i1	1	1	1	2	592	685	-556.1	-36.7	-1.112	0	UGACAGAAGAGAGUGAGCAC	UGACAGAAGAGAGUGAGCAC	ppt-miR156b
ppt-miR156c	c64061_g2_i1	1	1	1	2	592	685	-556.1	-36.7	-1.112	0	UGACAGAAGAGAGUGAGCAC	UGACAGAAGAGAGUGAGCAC	ppt-miR156c
ptc-miR156a	c64061_g2_i1	1	1	1	2	592	685	-556.1	-36.7	-1.112	0	UGACAGAAGAGAGUGAGCAC	UGACAGAAGAGAGUGAGCAC	ptc-miR156a
ptc-miR156b	c64061_g2_i1	1	1	1	2	592	685	-556.1	-36.7	-1.112	0	UGACAGAAGAGAGUGAGCAC	UGACAGAAGAGAGUGAGCAC	ptc-miR156b
ptc-miR156c	c64061_g2_i1	1	1	1	2	592	685	-556.1	-36.7	-1.112	0	UGACAGAAGAGAGUGAGCAC	UGACAGAAGAGAGUGAGCAC	ptc-miR156c
ptc-miR156d	c64061_g2_i1	1	1	1	2	592	685	-556.1	-36.7	-1.112	0	UGACAGAAGAGAGUGAGCAC	UGACAGAAGAGAGUGAGCAC	ptc-miR156d
ptc-miR156e	c64061_g2_i1	1	1	1	2	592	685	-556.1	-36.7	-1.112	0	UGACAGAAGAGAGUGAGCAC	UGACAGAAGAGAGUGAGCAC	ptc-miR156e
ptc-miR156f	c64061_g2_i1	1	1	1	2	592	685	-556.1	-36.7	-1.112	0	UGACAGAAGAGAGUGAGCAC	UGACAGAAGAGAGUGAGCAC	ptc-miR156f
ptc-miR393a	c60191_g11_i1	1	1	1	2	99	229	-93.1	-36	-0.857	0	UCCAAAGGGAUCGCAUUGAUC	UCCAAAGGGAUCGCAUUGAUC	ptc-miR393a
ptc-miR393b	c60191_g11_i1	1	1	1	2	99	229	-93.1	-36	-0.857	0	UCCAAAGGGAUCGCAUUGAUC	UCCAAAGGGAUCGCAUUGAUC	ptc-miR393b
ptc-miR393c	c60191_g11_i1	1	1	1	2	99	229	-93.1	-36	-0.857	0	UCCAAAGGGAUCGCAUUGAUC	UCCAAAGGGAUCGCAUUGAUC	ptc-miR393c
ptc-miR393d	c60191_g11_i1	1	1	1	2	99	229	-93.1	-36	-0.857	0	UCCAAAGGGAUCGCAUUGAUC	UCCAAAGGGAUCGCAUUGAUC	ptc-miR393d
rco-miR393	c60191_g11_i1	1	1	1	2	99	229	-93.1	-36	-0.857	0	UCCAAAGGGAUCGCAUUGAUC	UCCAAAGGGAUCGCAUUGAUC	rco-miR393
sbi-miR156a	c64061_g2_i1	1	1	1	2	592	685	-556.1	-36.7	-1.112	0	UGACAGAAGAGAGUGAGCAC	UGACAGAAGAGAGUGAGCAC	sbi-miR156a
sbi-miR156b	c64061_g2_i1	1	1	1	2	592	685	-556.1	-36.7	-1.112	0	UGACAGAAGAGAGUGAGCAC	UGACAGAAGAGAGUGAGCAC	sbi-miR156b
sbi-miR156c	c64061_g2_i1	1	1	1	2	592	685	-556.1	-36.7	-1.112	0	UGACAGAAGAGAGUGAGCAC	UGACAGAAGAGAGUGAGCAC	sbi-miR156c
sbi-miR156f	c64061_g2_i1	1	1	1	2	592	685	-556.1	-36.7	-1.112	0	UGACAGAAGAGAGUGAGCAC	UGACAGAAGAGAGUGAGCAC	sbi-miR156f
sbi-miR156g	c64061_g2_i1	1	1	1	2	592	685	-556.1	-36.7	-1.112	0	UGACAGAAGAGAGUGAGCAC	UGACAGAAGAGAGUGAGCAC	sbi-miR156g
sbi-miR156h	c64061_g2_i1	1	1	1	2	592	685	-556.1	-36.7	-1.112	0	UGACAGAAGAGAGUGAGCAC	UGACAGAAGAGAGUGAGCAC	sbi-miR156h
sbi-miR156i	c64061_g2_i1	1	1	1	2	592	685	-556.1	-36.7	-1.112	0	UGACAGAAGAGAGUGAGCAC	UGACAGAAGAGAGUGAGCAC	sbi-miR156i
sbi-miR393	c60191_g11_i1	1	1	1	2	99	229	-93.1	-36	-0.857	0	UCCAAAGGGAUCGCAUUGAUC	UCCAAAGGGAUCGCAUUGAUC	sbi-miR393
sbi-miR393b	c60191_g11_i1	1	1	1	2	99	229	-93.1	-36	-0.857	0	UCCAAAGGGAUCGCAUUGAUC	UCCAAAGGGAUCGCAUUGAUC	sbi-miR393b
smo-miR156c	c58698_g1_i1	1	1	1	2	162	243	-221.639	-32.9	-0.822	0	UUGACAGAAGAAAGAGAGCAC	UUGACAGAAGAAAGAGAGCAC	smo-miR156c
smo-miR156c	c58698_g1_i2	1	1	1	2	46	132	-81.1	-35.3	-0.84	0	UUGACAGAAGAAAGAGAGCAC	UUGACAGAAGAAAGAGAGCAC	smo-miR156c
smo-miR156c	c58698_g1_i3	1	1	1	2	46	132	-97.8	-35.3	-0.84	0	UUGACAGAAGAAAGAGAGCAC	UUGACAGAAGAAAGAGAGCAC	smo-miR156c
smo-miR156c	c58698_g1_i4	1	1	1	2	162	243	-201.9	-32.9	-0.822	0	UUGACAGAAGAAAGAGAGCAC	UUGACAGAAGAAAGAGAGCAC	smo-miR156c
sof-miR156	c64061_g2_i1	1	1	1	2	592	685	-556.1	-36.7	-1.112	0	UGACAGAAGAGAGUGAGCAC	UGACAGAAGAGAGUGAGCAC	sof-miR156
tcc-miR156b	c64061_g2_i1	1	1	1	2	592	685	-556.1	-36.7	-1.112	0	UGACAGAAGAGAGUGAGCAC	UGACAGAAGAGAGUGAGCAC	tcc-miR156b
tcc-miR156c	c64061_g2_i1	1	1	1	2	592	685	-556.1	-36.7	-1.112	0	UGACAGAAGAGAGUGAGCAC	UGACAGAAGAGAGUGAGCAC	tcc-miR156c
tcc-miR156d	c64061_g2_i1	1	1	1	2	592	685	-556.1	-36.7	-1.112	0	UGACAGAAGAGAGUGAGCAC	UGACAGAAGAGAGUGAGCAC	tcc-miR156d
tcc-miR156g	c64061_g2_i1	1	1	1	2	592	685	-556.1	-36.7	-1.112	0	UGACAGAAGAGAGUGAGCAC	UGACAGAAGAGAGUGAGCAC	tcc-miR156g
tcc-miR393a	c60191_g11_i1	1	1	1	2	99	229	-93.1	-36	-0.857	0	UCCAAAGGGAUCGCAUUGAUCC	UCCAAAGGGAUCGCAUUGAUCC	tcc-miR393a
tcc-miR393b	c60191_g11_i1	1	1	1	2	99	229	-93.1	-36	-0.857	0	UCCAAAGGGAUCGCAUUGAUC	UCCAAAGGGAUCGCAUUGAUC	tcc-miR393b
vun-miR156a	c64061_g2_i1	1	1	1	2	592	685	-556.1	-36.7	-1.112	0	UGACAGAAGAGAGUGAGCAC	UGACAGAAGAGAGUGAGCAC	vun-miR156a
vvi-miR156b	c64061_g2_i1	1	1	1	2	592	685	-556.1	-36.7	-1.112	0	UGACAGAAGAGAGUGAGCAC	UGACAGAAGAGAGUGAGCAC	vvi-miR156b
vvi-miR156c	c64061_g2_i1	1	1	1	2	592	685	-556.1	-36.7	-1.112	0	UGACAGAAGAGAGUGAGCAC	UGACAGAAGAGAGUGAGCAC	vvi-miR156c
vvi-miR156d	c64061_g2_i1	1	1	1	2	592	685	-556.1	-36.7	-1.112	0	UGACAGAAGAGAGUGAGCAC	UGACAGAAGAGAGUGAGCAC	vvi-miR156d
vvi-miR393a	c60191_g11_i1	1	1	1	2	99	229	-93.1	-36	-0.857	0	UCCAAAGGGAUCGCAUUGAUC	UCCAAAGGGAUCGCAUUGAUC	vvi-miR393a
vvi-miR393b	c60191_g11_i1	1	1	1	2	99	229	-93.1	-36	-0.857	0	UCCAAAGGGAUCGCAUUGAUC	UCCAAAGGGAUCGCAUUGAUC	vvi-miR393b
zma-miR156a	c64061_g2_i1	1	1	1	2	592	685	-556.1	-36.7	-1.112	0	UGACAGAAGAGAGUGAGCAC	UGACAGAAGAGAGUGAGCAC	zma-miR156a
zma-miR156b	c64061_g2_i1	1	1	1	2	592	685	-556.1	-36.7	-1.112	0	UGACAGAAGAGAGUGAGCAC	UGACAGAAGAGAGUGAGCAC	zma-miR156b
zma-miR156c	c64061_g2_i1	1	1	1	2	592	685	-556.1	-36.7	-1.112	0	UGACAGAAGAGAGUGAGCAC	UGACAGAAGAGAGUGAGCAC	zma-miR156c
zma-miR156d	c64061_g2_i1	1	1	1	2	592	685	-556.1	-36.7	-1.112	0	UGACAGAAGAGAGUGAGCAC	UGACAGAAGAGAGUGAGCAC	zma-miR156d
zma-miR156e	c64061_g2_i1	1	1	1	2	592	685	-556.1	-36.7	-1.112	0	UGACAGAAGAGAGUGAGCAC	UGACAGAAGAGAGUGAGCAC	zma-miR156e
zma-miR156f	c64061_g2_i1	1	1	1	2	592	685	-556.1	-36.7	-1.112	0	UGACAGAAGAGAGUGAGCAC	UGACAGAAGAGAGUGAGCAC	zma-miR156f
zma-miR156g	c64061_g2_i1	1	1	1	2	592	685	-556.1	-36.7	-1.112	0	UGACAGAAGAGAGUGAGCAC	UGACAGAAGAGAGUGAGCAC	zma-miR156g
zma-miR156h	c64061_g2_i1	1	1	1	2	592	685	-556.1	-36.7	-1.112	0	UGACAGAAGAGAGUGAGCAC	UGACAGAAGAGAGUGAGCAC	zma-miR156h
zma-miR156i	c64061_g2_i1	1	1	1	2	592	685	-556.1	-36.7	-1.112	0	UGACAGAAGAGAGUGAGCAC	UGACAGAAGAGAGUGAGCAC	zma-miR156i
zma-miR156l	c64061_g2_i1	1	1	1	2	592	685	-556.1	-36.7	-1.112	0	UGACAGAAGAGAGUGAGCAC	UGACAGAAGAGAGUGAGCAC	zma-miR156l
zma-miR393b	c60191_g11_i1	1	1	1	2	99	229	-93.1	-36	-0.857	0	UCCAAAGGGAUCGCAUUGAUCC	UCCAAAGGGAUCGCAUUGAUCC	zma-miR393b
ahy-miR156a	c70531_g4_i2	2	1	1	2	56	1161	-461.6	-263.7	-0.596	0	UGACAGAAGAGAGAGAGCAC	UGACAGAAGAGAGAGAGCAC	ahy-miR156a
aly-miR393a	c59669_g2_i2	2	1	1	2	50	171	-186.6	-41.7	-0.969	0	UCCAAAGGGAUCGCAUUGAUCC	UCCAAAGGGAUCGCAUUGAUCC	aly-miR393a
aly-miR393a	c60191_g3_i1	2	1	1	2	3	124	-77.2	-40.5	-0.88	0	UCCAAAGGGAUCGCAUUGAUCC	UCCAAAGGGAUCGCAUUGAUCC	aly-miR393a
aly-miR393a	c60191_g3_i2	2	1	1	2	3	124	-181.5	-40.5	-0.88	0	UCCAAAGGGAUCGCAUUGAUCC	UCCAAAGGGAUCGCAUUGAUCC	aly-miR393a
aly-miR393a	c60191_g4_i6	2	1	1	2	3	132	-151	-34	-0.755	0	UCCAAAGGGAUCGCAUUGAUCC	UCCAAAGGGAUCGCAUUGAUCC	aly-miR393a
aly-miR393b	c59669_g2_i2	2	1	1	2	50	171	-186.6	-41.7	-0.969	0	UCCAAAGGGAUCGCAUUGAUCC	UCCAAAGGGAUCGCAUUGAUCC	aly-miR393b
aly-miR393b	c60191_g3_i1	2	1	1	2	3	124	-77.2	-40.5	-0.88	0	UCCAAAGGGAUCGCAUUGAUCC	UCCAAAGGGAUCGCAUUGAUCC	aly-miR393b
aly-miR393b	c60191_g3_i2	2	1	1	2	3	124	-181.5	-40.5	-0.88	0	UCCAAAGGGAUCGCAUUGAUCC	UCCAAAGGGAUCGCAUUGAUCC	aly-miR393b
aly-miR393b	c60191_g4_i6	2	1	1	2	3	132	-151	-34	-0.755	0	UCCAAAGGGAUCGCAUUGAUCC	UCCAAAGGGAUCGCAUUGAUCC	aly-miR393b
ath-miR156j	c70531_g4_i2	2	1	1	2	56	1161	-461.6	-263.7	-0.596	0	UGACAGAAGAGAGAGAGCAC	UGACAGAAGAGAGAGAGCAC	ath-miR156j
ath-miR393a	c59669_g2_i2	2	1	1	2	50	171	-186.6	-41.7	-0.969	0	UCCAAAGGGAUCGCAUUGAUCC	UCCAAAGGGAUCGCAUUGAUCC	ath-miR393a
ath-miR393a	c60191_g3_i1	2	1	1	2	3	124	-77.2	-40.5	-0.88	0	UCCAAAGGGAUCGCAUUGAUCC	UCCAAAGGGAUCGCAUUGAUCC	ath-miR393a
ath-miR393a	c60191_g3_i2	2	1	1	2	3	124	-181.5	-40.5	-0.88	0	UCCAAAGGGAUCGCAUUGAUCC	UCCAAAGGGAUCGCAUUGAUCC	ath-miR393a
ath-miR393a	c60191_g4_i6	2	1	1	2	3	132	-151	-34	-0.755	0	UCCAAAGGGAUCGCAUUGAUCC	UCCAAAGGGAUCGCAUUGAUCC	ath-miR393a
ath-miR393b	c59669_g2_i2	2	1	1	2	50	171	-186.6	-41.7	-0.969	0	UCCAAAGGGAUCGCAUUGAUCC	UCCAAAGGGAUCGCAUUGAUCC	ath-miR393b
ath-miR393b	c60191_g3_i1	2	1	1	2	3	124	-77.2	-40.5	-0.88	0	UCCAAAGGGAUCGCAUUGAUCC	UCCAAAGGGAUCGCAUUGAUCC	ath-miR393b
ath-miR393b	c60191_g3_i2	2	1	1	2	3	124	-181.5	-40.5	-0.88	0	UCCAAAGGGAUCGCAUUGAUCC	UCCAAAGGGAUCGCAUUGAUCC	ath-miR393b
ath-miR393b	c60191_g4_i6	2	1	1	2	3	132	-151	-34	-0.755	0	UCCAAAGGGAUCGCAUUGAUCC	UCCAAAGGGAUCGCAUUGAUCC	ath-miR393b
bdi-miR393a	c59669_g2_i2	2	1	1	2	50	171	-186.6	-41.7	-0.969	0	UCCAAAGGGAUCGCAUUGAUC	UCCAAAGGGAUCGCAUUGAUC	bdi-miR393a
bdi-miR393a	c60191_g3_i1	2	1	1	2	3	124	-77.2	-40.5	-0.88	0	UCCAAAGGGAUCGCAUUGAUC	UCCAAAGGGAUCGCAUUGAUC	bdi-miR393a
bdi-miR393a	c60191_g3_i2	2	1	1	2	3	124	-181.5	-40.5	-0.88	0	UCCAAAGGGAUCGCAUUGAUC	UCCAAAGGGAUCGCAUUGAUC	bdi-miR393a
bdi-miR393a	c60191_g4_i6	2	1	1	2	3	132	-151	-34	-0.755	0	UCCAAAGGGAUCGCAUUGAUC	UCCAAAGGGAUCGCAUUGAUC	bdi-miR393a
bdi-miR393b	c59669_g2_i2	2	1	1	2	50	171	-186.6	-41.7	-0.969	0	UCCAAAGGGAUCGCAUUGAUC	UCCAAAGGGAUCGCAUUGAUC	bdi-miR393b
bdi-miR393b	c60191_g3_i1	2	1	1	2	3	124	-77.2	-40.5	-0.88	0	UCCAAAGGGAUCGCAUUGAUC	UCCAAAGGGAUCGCAUUGAUC	bdi-miR393b
bdi-miR393b	c60191_g3_i2	2	1	1	2	3	124	-181.5	-40.5	-0.88	0	UCCAAAGGGAUCGCAUUGAUC	UCCAAAGGGAUCGCAUUGAUC	bdi-miR393b
bdi-miR393b	c60191_g4_i6	2	1	1	2	3	132	-151	-34	-0.755	0	UCCAAAGGGAUCGCAUUGAUC	UCCAAAGGGAUCGCAUUGAUC	bdi-miR393b
bna-miR156a	c64061_g2_i1	2	1	1	2	592	685	-556.1	-36.7	-1.112	0	UGACAGAAGAGAGUGAGCACA	UGACAGAAGAGAGUGAGCACA	bna-miR156a
bna-miR393	c59669_g2_i2	2	1	1	2	50	171	-186.6	-41.7	-0.969	0	UCCAAAGGGAUCGCAUUGAUC	UCCAAAGGGAUCGCAUUGAUC	bna-miR393
bna-miR393	c60191_g3_i1	2	1	1	2	3	124	-77.2	-40.5	-0.88	0	UCCAAAGGGAUCGCAUUGAUC	UCCAAAGGGAUCGCAUUGAUC	bna-miR393
bna-miR393	c60191_g3_i2	2	1	1	2	3	124	-181.5	-40.5	-0.88	0	UCCAAAGGGAUCGCAUUGAUC	UCCAAAGGGAUCGCAUUGAUC	bna-miR393
bna-miR393	c60191_g4_i6	2	1	1	2	3	132	-151	-34	-0.755	0	UCCAAAGGGAUCGCAUUGAUC	UCCAAAGGGAUCGCAUUGAUC	bna-miR393
bra-miR1885	c70827_g2_i2	2	1	1	2	380	536	-597	-53.8	-1.015	0	CAUCAAUGAAAGGUAUGAUUCC	CAUCAAUGAAAGGUAUGAUUCC	bra-miR1885
bra-miR1885	c70827_g2_i7	2	1	1	2	380	536	-544.1	-53.8	-1.015	0	CAUCAAUGAAAGGUAUGAUUCC	CAUCAAUGAAAGGUAUGAUUCC	bra-miR1885
csi-miR393	c59669_g2_i2	2	1	1	2	49	172	-186.6	-42.1	-0.956	0	AUCCAAAGGGAUCGCAUUGAUC	AUCCAAAGGGAUCGCAUUGAUC	csi-miR393
csi-miR393	c60191_g3_i1	2	1	1	2	2	125	-77.2	-40.9	-0.87	0	AUCCAAAGGGAUCGCAUUGAUC	AUCCAAAGGGAUCGCAUUGAUC	csi-miR393
csi-miR393	c60191_g3_i2	2	1	1	2	2	125	-181.5	-40.9	-0.87	0	AUCCAAAGGGAUCGCAUUGAUC	AUCCAAAGGGAUCGCAUUGAUC	csi-miR393
csi-miR393	c60191_g4_i6	2	1	1	2	2	133	-151	-34.4	-0.747	0	AUCCAAAGGGAUCGCAUUGAUC	AUCCAAAGGGAUCGCAUUGAUC	csi-miR393
gma-miR393	c59669_g2_i2	2	1	1	2	50	171	-186.6	-41.7	-0.969	0	UCCAAAGGGAUCGCAUUGAUC	UCCAAAGGGAUCGCAUUGAUC	gma-miR393
gma-miR393	c60191_g3_i1	2	1	1	2	3	124	-77.2	-40.5	-0.88	0	UCCAAAGGGAUCGCAUUGAUC	UCCAAAGGGAUCGCAUUGAUC	gma-miR393
gma-miR393	c60191_g3_i2	2	1	1	2	3	124	-181.5	-40.5	-0.88	0	UCCAAAGGGAUCGCAUUGAUC	UCCAAAGGGAUCGCAUUGAUC	gma-miR393
gma-miR393	c60191_g4_i6	2	1	1	2	3	132	-151	-34	-0.755	0	UCCAAAGGGAUCGCAUUGAUC	UCCAAAGGGAUCGCAUUGAUC	gma-miR393
hvu-miR156	c64061_g2_i1	2	1	1	2	592	685	-556.1	-36.7	-1.112	0	UGACAGAAGAGAGUGAGCACA	UGACAGAAGAGAGUGAGCACA	hvu-miR156
mtr-miR393	c59669_g2_i2	2	1	1	2	50	171	-186.6	-41.7	-0.969	0	UCCAAAGGGAUCGCAUUGAUC	UCCAAAGGGAUCGCAUUGAUC	mtr-miR393
mtr-miR393	c60191_g3_i1	2	1	1	2	3	124	-77.2	-40.5	-0.88	0	UCCAAAGGGAUCGCAUUGAUC	UCCAAAGGGAUCGCAUUGAUC	mtr-miR393
mtr-miR393	c60191_g3_i2	2	1	1	2	3	124	-181.5	-40.5	-0.88	0	UCCAAAGGGAUCGCAUUGAUC	UCCAAAGGGAUCGCAUUGAUC	mtr-miR393
mtr-miR393	c60191_g4_i6	2	1	1	2	3	132	-151	-34	-0.755	0	UCCAAAGGGAUCGCAUUGAUC	UCCAAAGGGAUCGCAUUGAUC	mtr-miR393
mtr-miR393b	c59669_g2_i2	2	1	1	2	50	171	-186.6	-41.7	-0.969	0	UCCAAAGGGAUCGCAUUGAUC	UCCAAAGGGAUCGCAUUGAUC	mtr-miR393b
mtr-miR393b	c60191_g3_i1	2	1	1	2	3	124	-77.2	-40.5	-0.88	0	UCCAAAGGGAUCGCAUUGAUC	UCCAAAGGGAUCGCAUUGAUC	mtr-miR393b
mtr-miR393b	c60191_g3_i2	2	1	1	2	3	124	-181.5	-40.5	-0.88	0	UCCAAAGGGAUCGCAUUGAUC	UCCAAAGGGAUCGCAUUGAUC	mtr-miR393b
mtr-miR393b	c60191_g4_i6	2	1	1	2	3	132	-151	-34	-0.755	0	UCCAAAGGGAUCGCAUUGAUC	UCCAAAGGGAUCGCAUUGAUC	mtr-miR393b
osa-miR393	c59669_g2_i2	2	1	1	2	50	171	-186.6	-41.7	-0.969	0	UCCAAAGGGAUCGCAUUGAUC	UCCAAAGGGAUCGCAUUGAUC	osa-miR393
osa-miR393	c60191_g3_i1	2	1	1	2	3	124	-77.2	-40.5	-0.88	0	UCCAAAGGGAUCGCAUUGAUC	UCCAAAGGGAUCGCAUUGAUC	osa-miR393
osa-miR393	c60191_g3_i2	2	1	1	2	3	124	-181.5	-40.5	-0.88	0	UCCAAAGGGAUCGCAUUGAUC	UCCAAAGGGAUCGCAUUGAUC	osa-miR393
osa-miR393	c60191_g4_i6	2	1	1	2	3	132	-151	-34	-0.755	0	UCCAAAGGGAUCGCAUUGAUC	UCCAAAGGGAUCGCAUUGAUC	osa-miR393
ptc-miR393a	c59669_g2_i2	2	1	1	2	50	171	-186.6	-41.7	-0.969	0	UCCAAAGGGAUCGCAUUGAUC	UCCAAAGGGAUCGCAUUGAUC	ptc-miR393a
ptc-miR393a	c60191_g3_i1	2	1	1	2	3	124	-77.2	-40.5	-0.88	0	UCCAAAGGGAUCGCAUUGAUC	UCCAAAGGGAUCGCAUUGAUC	ptc-miR393a
ptc-miR393a	c60191_g3_i2	2	1	1	2	3	124	-181.5	-40.5	-0.88	0	UCCAAAGGGAUCGCAUUGAUC	UCCAAAGGGAUCGCAUUGAUC	ptc-miR393a
ptc-miR393a	c60191_g4_i6	2	1	1	2	3	132	-151	-34	-0.755	0	UCCAAAGGGAUCGCAUUGAUC	UCCAAAGGGAUCGCAUUGAUC	ptc-miR393a
ptc-miR393b	c59669_g2_i2	2	1	1	2	50	171	-186.6	-41.7	-0.969	0	UCCAAAGGGAUCGCAUUGAUC	UCCAAAGGGAUCGCAUUGAUC	ptc-miR393b
ptc-miR393b	c60191_g3_i1	2	1	1	2	3	124	-77.2	-40.5	-0.88	0	UCCAAAGGGAUCGCAUUGAUC	UCCAAAGGGAUCGCAUUGAUC	ptc-miR393b
ptc-miR393b	c60191_g3_i2	2	1	1	2	3	124	-181.5	-40.5	-0.88	0	UCCAAAGGGAUCGCAUUGAUC	UCCAAAGGGAUCGCAUUGAUC	ptc-miR393b
ptc-miR393b	c60191_g4_i6	2	1	1	2	3	132	-151	-34	-0.755	0	UCCAAAGGGAUCGCAUUGAUC	UCCAAAGGGAUCGCAUUGAUC	ptc-miR393b
ptc-miR393c	c59669_g2_i2	2	1	1	2	50	171	-186.6	-41.7	-0.969	0	UCCAAAGGGAUCGCAUUGAUC	UCCAAAGGGAUCGCAUUGAUC	ptc-miR393c
ptc-miR393c	c60191_g3_i1	2	1	1	2	3	124	-77.2	-40.5	-0.88	0	UCCAAAGGGAUCGCAUUGAUC	UCCAAAGGGAUCGCAUUGAUC	ptc-miR393c
ptc-miR393c	c60191_g3_i2	2	1	1	2	3	124	-181.5	-40.5	-0.88	0	UCCAAAGGGAUCGCAUUGAUC	UCCAAAGGGAUCGCAUUGAUC	ptc-miR393c
ptc-miR393c	c60191_g4_i6	2	1	1	2	3	132	-151	-34	-0.755	0	UCCAAAGGGAUCGCAUUGAUC	UCCAAAGGGAUCGCAUUGAUC	ptc-miR393c
ptc-miR393d	c59669_g2_i2	2	1	1	2	50	171	-186.6	-41.7	-0.969	0	UCCAAAGGGAUCGCAUUGAUC	UCCAAAGGGAUCGCAUUGAUC	ptc-miR393d
ptc-miR393d	c60191_g3_i1	2	1	1	2	3	124	-77.2	-40.5	-0.88	0	UCCAAAGGGAUCGCAUUGAUC	UCCAAAGGGAUCGCAUUGAUC	ptc-miR393d
ptc-miR393d	c60191_g3_i2	2	1	1	2	3	124	-181.5	-40.5	-0.88	0	UCCAAAGGGAUCGCAUUGAUC	UCCAAAGGGAUCGCAUUGAUC	ptc-miR393d
ptc-miR393d	c60191_g4_i6	2	1	1	2	3	132	-151	-34	-0.755	0	UCCAAAGGGAUCGCAUUGAUC	UCCAAAGGGAUCGCAUUGAUC	ptc-miR393d
rco-miR156a	c64061_g2_i1	2	1	1	2	592	685	-556.1	-36.7	-1.112	0	UGACAGAAGAGAGUGAGCACA	UGACAGAAGAGAGUGAGCACA	rco-miR156a
rco-miR156b	c64061_g2_i1	2	1	1	2	592	685	-556.1	-36.7	-1.112	0	UGACAGAAGAGAGUGAGCACA	UGACAGAAGAGAGUGAGCACA	rco-miR156b
rco-miR156c	c64061_g2_i1	2	1	1	2	592	685	-556.1	-36.7	-1.112	0	UGACAGAAGAGAGUGAGCACA	UGACAGAAGAGAGUGAGCACA	rco-miR156c
rco-miR156d	c64061_g2_i1	2	1	1	2	592	685	-556.1	-36.7	-1.112	0	UGACAGAAGAGAGUGAGCACA	UGACAGAAGAGAGUGAGCACA	rco-miR156d
rco-miR393	c59669_g2_i2	2	1	1	2	50	171	-186.6	-41.7	-0.969	0	UCCAAAGGGAUCGCAUUGAUC	UCCAAAGGGAUCGCAUUGAUC	rco-miR393
rco-miR393	c60191_g3_i1	2	1	1	2	3	124	-77.2	-40.5	-0.88	0	UCCAAAGGGAUCGCAUUGAUC	UCCAAAGGGAUCGCAUUGAUC	rco-miR393
rco-miR393	c60191_g3_i2	2	1	1	2	3	124	-181.5	-40.5	-0.88	0	UCCAAAGGGAUCGCAUUGAUC	UCCAAAGGGAUCGCAUUGAUC	rco-miR393
rco-miR393	c60191_g4_i6	2	1	1	2	3	132	-151	-34	-0.755	0	UCCAAAGGGAUCGCAUUGAUC	UCCAAAGGGAUCGCAUUGAUC	rco-miR393
sbi-miR393	c59669_g2_i2	2	1	1	2	50	171	-186.6	-41.7	-0.969	0	UCCAAAGGGAUCGCAUUGAUC	UCCAAAGGGAUCGCAUUGAUC	sbi-miR393
sbi-miR393	c60191_g3_i1	2	1	1	2	3	124	-77.2	-40.5	-0.88	0	UCCAAAGGGAUCGCAUUGAUC	UCCAAAGGGAUCGCAUUGAUC	sbi-miR393
sbi-miR393	c60191_g3_i2	2	1	1	2	3	124	-181.5	-40.5	-0.88	0	UCCAAAGGGAUCGCAUUGAUC	UCCAAAGGGAUCGCAUUGAUC	sbi-miR393
sbi-miR393	c60191_g4_i6	2	1	1	2	3	132	-151	-34	-0.755	0	UCCAAAGGGAUCGCAUUGAUC	UCCAAAGGGAUCGCAUUGAUC	sbi-miR393
sbi-miR393b	c59669_g2_i2	2	1	1	2	50	171	-186.6	-41.7	-0.969	0	UCCAAAGGGAUCGCAUUGAUC	UCCAAAGGGAUCGCAUUGAUC	sbi-miR393b
sbi-miR393b	c60191_g3_i1	2	1	1	2	3	124	-77.2	-40.5	-0.88	0	UCCAAAGGGAUCGCAUUGAUC	UCCAAAGGGAUCGCAUUGAUC	sbi-miR393b
sbi-miR393b	c60191_g3_i2	2	1	1	2	3	124	-181.5	-40.5	-0.88	0	UCCAAAGGGAUCGCAUUGAUC	UCCAAAGGGAUCGCAUUGAUC	sbi-miR393b
sbi-miR393b	c60191_g4_i6	2	1	1	2	3	132	-151	-34	-0.755	0	UCCAAAGGGAUCGCAUUGAUC	UCCAAAGGGAUCGCAUUGAUC	sbi-miR393b
ssl-miR156	c64061_g2_i1	2	1	1	2	592	685	-556.1	-36.7	-1.112	0	UGACAGAAGAGAGUGAGCACA	UGACAGAAGAGAGUGAGCACA	ssl-miR156
ssp-miR156	c64061_g2_i1	2	1	1	2	592	685	-556.1	-36.7	-1.112	0	UGACAGAAGAGAGUGAGCACA	UGACAGAAGAGAGUGAGCACA	ssp-miR156
tae-miR156	c64061_g2_i1	2	1	1	2	592	685	-556.1	-36.7	-1.112	0	UGACAGAAGAGAGUGAGCACA	UGACAGAAGAGAGUGAGCACA	tae-miR156
tcc-miR393a	c59669_g2_i2	2	1	1	2	50	171	-186.6	-41.7	-0.969	0	UCCAAAGGGAUCGCAUUGAUCC	UCCAAAGGGAUCGCAUUGAUCC	tcc-miR393a
tcc-miR393a	c60191_g3_i1	2	1	1	2	3	124	-77.2	-40.5	-0.88	0	UCCAAAGGGAUCGCAUUGAUCC	UCCAAAGGGAUCGCAUUGAUCC	tcc-miR393a
tcc-miR393a	c60191_g3_i2	2	1	1	2	3	124	-181.5	-40.5	-0.88	0	UCCAAAGGGAUCGCAUUGAUCC	UCCAAAGGGAUCGCAUUGAUCC	tcc-miR393a
tcc-miR393a	c60191_g4_i6	2	1	1	2	3	132	-151	-34	-0.755	0	UCCAAAGGGAUCGCAUUGAUCC	UCCAAAGGGAUCGCAUUGAUCC	tcc-miR393a
tcc-miR393b	c59669_g2_i2	2	1	1	2	50	171	-186.6	-41.7	-0.969	0	UCCAAAGGGAUCGCAUUGAUC	UCCAAAGGGAUCGCAUUGAUC	tcc-miR393b
tcc-miR393b	c60191_g3_i1	2	1	1	2	3	124	-77.2	-40.5	-0.88	0	UCCAAAGGGAUCGCAUUGAUC	UCCAAAGGGAUCGCAUUGAUC	tcc-miR393b
tcc-miR393b	c60191_g3_i2	2	1	1	2	3	124	-181.5	-40.5	-0.88	0	UCCAAAGGGAUCGCAUUGAUC	UCCAAAGGGAUCGCAUUGAUC	tcc-miR393b
tcc-miR393b	c60191_g4_i6	2	1	1	2	3	132	-151	-34	-0.755	0	UCCAAAGGGAUCGCAUUGAUC	UCCAAAGGGAUCGCAUUGAUC	tcc-miR393b
vvi-miR393a	c59669_g2_i2	2	1	1	2	50	171	-186.6	-41.7	-0.969	0	UCCAAAGGGAUCGCAUUGAUC	UCCAAAGGGAUCGCAUUGAUC	vvi-miR393a
vvi-miR393a	c60191_g3_i1	2	1	1	2	3	124	-77.2	-40.5	-0.88	0	UCCAAAGGGAUCGCAUUGAUC	UCCAAAGGGAUCGCAUUGAUC	vvi-miR393a
vvi-miR393a	c60191_g3_i2	2	1	1	2	3	124	-181.5	-40.5	-0.88	0	UCCAAAGGGAUCGCAUUGAUC	UCCAAAGGGAUCGCAUUGAUC	vvi-miR393a
vvi-miR393a	c60191_g4_i6	2	1	1	2	3	132	-151	-34	-0.755	0	UCCAAAGGGAUCGCAUUGAUC	UCCAAAGGGAUCGCAUUGAUC	vvi-miR393a
vvi-miR393b	c59669_g2_i2	2	1	1	2	50	171	-186.6	-41.7	-0.969	0	UCCAAAGGGAUCGCAUUGAUC	UCCAAAGGGAUCGCAUUGAUC	vvi-miR393b
vvi-miR393b	c60191_g3_i1	2	1	1	2	3	124	-77.2	-40.5	-0.88	0	UCCAAAGGGAUCGCAUUGAUC	UCCAAAGGGAUCGCAUUGAUC	vvi-miR393b
vvi-miR393b	c60191_g3_i2	2	1	1	2	3	124	-181.5	-40.5	-0.88	0	UCCAAAGGGAUCGCAUUGAUC	UCCAAAGGGAUCGCAUUGAUC	vvi-miR393b
vvi-miR393b	c60191_g4_i6	2	1	1	2	3	132	-151	-34	-0.755	0	UCCAAAGGGAUCGCAUUGAUC	UCCAAAGGGAUCGCAUUGAUC	vvi-miR393b
zma-miR393b	c59669_g2_i2	2	1	1	2	50	171	-186.6	-41.7	-0.969	0	UCCAAAGGGAUCGCAUUGAUCC	UCCAAAGGGAUCGCAUUGAUCC	zma-miR393b
zma-miR393b	c60191_g3_i1	2	1	1	2	3	124	-77.2	-40.5	-0.88	0	UCCAAAGGGAUCGCAUUGAUCC	UCCAAAGGGAUCGCAUUGAUCC	zma-miR393b
zma-miR393b	c60191_g3_i2	2	1	1	2	3	124	-181.5	-40.5	-0.88	0	UCCAAAGGGAUCGCAUUGAUCC	UCCAAAGGGAUCGCAUUGAUCC	zma-miR393b
zma-miR393b	c60191_g4_i6	2	1	1	2	3	132	-151	-34	-0.755	0	UCCAAAGGGAUCGCAUUGAUCC	UCCAAAGGGAUCGCAUUGAUCC	zma-miR393b
ahy-miR156a	c70531_g4_i5	3	1	1	2	1014	1081	-528.2	-17.2	-0.521	0	UGACAGAAGAGAGAGAGCAC	UGACAGAAGAGAGAGAGCAC	ahy-miR156a
ahy-miR156c	c70531_g4_i2	3	1	1	2	56	1161	-461.6	-263.7	-0.596	0	UUGACAGAAGAGAGAGAGCAC	UUGACAGAAGAGAGAGAGCAC	ahy-miR156c
ahy-miR156c	c70531_g4_i5	3	1	1	2	1013	1081	-528.2	-17.2	-0.521	0	UUGACAGAAGAGAGAGAGCAC	UUGACAGAAGAGAGAGAGCAC	ahy-miR156c
ath-miR156j	c70531_g4_i5	3	1	1	2	1014	1081	-528.2	-17.2	-0.521	0	UGACAGAAGAGAGAGAGCAC	UGACAGAAGAGAGAGAGCAC	ath-miR156j
bdi-miR156	c70531_g4_i5	3	1	1	2	1014	1081	-528.2	-17.2	-0.521	0	UGACAGAAGAGAGAGAGCACA	UGACAGAAGAGAGAGAGCACA	bdi-miR156
bdi-miR393a	c59669_g2_i1	3	1	1	2	50	130	-148.3	-18.6	-0.664	0	UCCAAAGGGAUCGCAUUGAUC	UCCAAAGGGAUCGCAUUGAUC	bdi-miR393a
bdi-miR393b	c59669_g2_i1	3	1	1	2	50	130	-148.3	-18.6	-0.664	0	UCCAAAGGGAUCGCAUUGAUC	UCCAAAGGGAUCGCAUUGAUC	bdi-miR393b
bna-miR393	c59669_g2_i1	3	1	1	2	50	130	-148.3	-18.6	-0.664	0	UCCAAAGGGAUCGCAUUGAUC	UCCAAAGGGAUCGCAUUGAUC	bna-miR393
far-miR156a	c70531_g4_i5	3	1	1	2	1014	1081	-528.2	-17.2	-0.521	0	UGACAGAAGAGAGAGAGCACA	UGACAGAAGAGAGAGAGCACA	far-miR156a
far-miR156b	c70531_g4_i2	3	1	1	2	56	1161	-461.6	-263.7	-0.596	0	UUGACAGAAGAGAGAGAGCAC	UUGACAGAAGAGAGAGAGCAC	far-miR156b
far-miR156b	c70531_g4_i5	3	1	1	2	1013	1081	-528.2	-17.2	-0.521	0	UUGACAGAAGAGAGAGAGCAC	UUGACAGAAGAGAGAGAGCAC	far-miR156b
gma-miR156b	c70531_g4_i5	3	1	1	2	1014	1081	-528.2	-17.2	-0.521	0	UGACAGAAGAGAGAGAGCACA	UGACAGAAGAGAGAGAGCACA	gma-miR156b
gma-miR156f	c70531_g4_i5	3	1	1	2	1013	1081	-528.2	-17.2	-0.521	0	UUGACAGAAGAGAGAGAGCACA	UUGACAGAAGAGAGAGAGCACA	gma-miR156f
gma-miR393	c59669_g2_i1	3	1	1	2	50	130	-148.3	-18.6	-0.664	0	UCCAAAGGGAUCGCAUUGAUC	UCCAAAGGGAUCGCAUUGAUC	gma-miR393
mtr-miR156	c70531_g4_i5	3	1	1	2	1014	1081	-528.2	-17.2	-0.521	0	UGACAGAAGAGAGAGAGCACA	UGACAGAAGAGAGAGAGCACA	mtr-miR156
mtr-miR393	c59669_g2_i1	3	1	1	2	50	130	-148.3	-18.6	-0.664	0	UCCAAAGGGAUCGCAUUGAUC	UCCAAAGGGAUCGCAUUGAUC	mtr-miR393
mtr-miR393b	c59669_g2_i1	3	1	1	2	50	130	-148.3	-18.6	-0.664	0	UCCAAAGGGAUCGCAUUGAUC	UCCAAAGGGAUCGCAUUGAUC	mtr-miR393b
osa-miR156k	c70531_g4_i5	3	1	1	2	1014	1081	-528.2	-17.2	-0.521	0	UGACAGAAGAGAGAGAGCACA	UGACAGAAGAGAGAGAGCACA	osa-miR156k
osa-miR393	c59669_g2_i1	3	1	1	2	50	130	-148.3	-18.6	-0.664	0	UCCAAAGGGAUCGCAUUGAUC	UCCAAAGGGAUCGCAUUGAUC	osa-miR393
ptc-miR393a	c59669_g2_i1	3	1	1	2	50	130	-148.3	-18.6	-0.664	0	UCCAAAGGGAUCGCAUUGAUC	UCCAAAGGGAUCGCAUUGAUC	ptc-miR393a
ptc-miR393b	c59669_g2_i1	3	1	1	2	50	130	-148.3	-18.6	-0.664	0	UCCAAAGGGAUCGCAUUGAUC	UCCAAAGGGAUCGCAUUGAUC	ptc-miR393b
ptc-miR393c	c59669_g2_i1	3	1	1	2	50	130	-148.3	-18.6	-0.664	0	UCCAAAGGGAUCGCAUUGAUC	UCCAAAGGGAUCGCAUUGAUC	ptc-miR393c
ptc-miR393d	c59669_g2_i1	3	1	1	2	50	130	-148.3	-18.6	-0.664	0	UCCAAAGGGAUCGCAUUGAUC	UCCAAAGGGAUCGCAUUGAUC	ptc-miR393d
rco-miR156e	c70531_g4_i5	3	1	1	2	1014	1081	-528.2	-17.2	-0.521	0	UGACAGAAGAGAGAGAGCACA	UGACAGAAGAGAGAGAGCACA	rco-miR156e
rco-miR393	c59669_g2_i1	3	1	1	2	50	130	-148.3	-18.6	-0.664	0	UCCAAAGGGAUCGCAUUGAUC	UCCAAAGGGAUCGCAUUGAUC	rco-miR393
sbi-miR156d	c70531_g4_i5	3	1	1	2	1014	1081	-528.2	-17.2	-0.521	0	UGACAGAAGAGAGAGAGCACA	UGACAGAAGAGAGAGAGCACA	sbi-miR156d
sbi-miR393	c59669_g2_i1	3	1	1	2	50	130	-148.3	-18.6	-0.664	0	UCCAAAGGGAUCGCAUUGAUC	UCCAAAGGGAUCGCAUUGAUC	sbi-miR393
sbi-miR393b	c59669_g2_i1	3	1	1	2	50	130	-148.3	-18.6	-0.664	0	UCCAAAGGGAUCGCAUUGAUC	UCCAAAGGGAUCGCAUUGAUC	sbi-miR393b
tcc-miR156a	c70531_g4_i5	3	1	1	2	1014	1081	-528.2	-17.2	-0.521	0	UGACAGAAGAGAGAGAGCACA	UGACAGAAGAGAGAGAGCACA	tcc-miR156a
tcc-miR393b	c59669_g2_i1	3	1	1	2	50	130	-148.3	-18.6	-0.664	0	UCCAAAGGGAUCGCAUUGAUC	UCCAAAGGGAUCGCAUUGAUC	tcc-miR393b
vvi-miR393a	c59669_g2_i1	3	1	1	2	50	130	-148.3	-18.6	-0.664	0	UCCAAAGGGAUCGCAUUGAUC	UCCAAAGGGAUCGCAUUGAUC	vvi-miR393a
vvi-miR393b	c59669_g2_i1	3	1	1	2	50	130	-148.3	-18.6	-0.664	0	UCCAAAGGGAUCGCAUUGAUC	UCCAAAGGGAUCGCAUUGAUC	vvi-miR393b
zma-miR156j	c70531_g4_i5	3	1	1	2	1014	1081	-528.2	-17.2	-0.521	0	UGACAGAAGAGAGAGAGCACA	UGACAGAAGAGAGAGAGCACA	zma-miR156j
aly-miR393a	c59669_g2_i1	4	1	1	2	50	130	-148.3	-18.6	-0.664	0	UCCAAAGGGAUCGCAUUGAUCC	UCCAAAGGGAUCGCAUUGAUCC	aly-miR393a
aly-miR393b	c59669_g2_i1	4	1	1	2	50	130	-148.3	-18.6	-0.664	0	UCCAAAGGGAUCGCAUUGAUCC	UCCAAAGGGAUCGCAUUGAUCC	aly-miR393b
ath-miR393a	c59669_g2_i1	4	1	1	2	50	130	-148.3	-18.6	-0.664	0	UCCAAAGGGAUCGCAUUGAUCC	UCCAAAGGGAUCGCAUUGAUCC	ath-miR393a
ath-miR393b	c59669_g2_i1	4	1	1	2	50	130	-148.3	-18.6	-0.664	0	UCCAAAGGGAUCGCAUUGAUCC	UCCAAAGGGAUCGCAUUGAUCC	ath-miR393b
tcc-miR393a	c59669_g2_i1	4	1	1	2	50	130	-148.3	-18.6	-0.664	0	UCCAAAGGGAUCGCAUUGAUCC	UCCAAAGGGAUCGCAUUGAUCC	tcc-miR393a
zma-miR393b	c59669_g2_i1	4	1	1	2	50	130	-148.3	-18.6	-0.664	0	UCCAAAGGGAUCGCAUUGAUCC	UCCAAAGGGAUCGCAUUGAUCC	zma-miR393b
smo-miR1114	gi661313205gbJZ482628.1	4	2	2	2	327	383	-104.5	-52.3	-0.48	3	AAGGGACAAAACAUUGAGCAG	AAAGGACAAAACUUUGAGCUG	smo-miR1114
vvi-miR156h	gi258657479gbGT068985.1	3	1	1	1	3	135	-102.763	-26.963	-0.528	4	UGACAGAAGAGAGAGAGCAU	AGAGAGAAGAGAGAGACCCU	vvi-miR156h
osa-miR2926	gi258668898gbGT078181.1	3	3	1	1	124	257	-185.14	-56.9	-0.43	2	GGUCGUCGACGUUGGUGCU	UGUCGUCGUCGUUGGUGCU	osa-miR2926
ath-miR3434	gi661313224gbJZ482647.1	4	0	0	1	20	624	-152.1	-124	-0.548	4	ACUUGGCUGAUUCUAUUAUU	AUGUGGCUGAUCCUAUUAUC	ath-miR3434
aqc-miR408	gi258657617gbGT072618.1	3	2	1	2	387	499	-112.63	-63.1	-0.548	3	UGCUCUGCCUCAUCCUUGUCU	UGCUCUACCUCAUCCCUUUCU	aqc-miR408
ath-miR5015b	gi258657594gbGT072595.1	4	1	2	0	122	182	-123.6	-11.5	-0.41	3	UCUGUUGUUGUUGGUGUUAUG	GCUGUUGUUGUUGUUGUUGUG	ath-miR5015b
ath-miR5021	Contig607	1	0	0	2	393	632	-123.6	-8.89	-0.53	2	GAGAAGAAGAAGAAGAAAA	AAGAAGAAGAAGAAGAAGA	ath-miR5021
ppt-miR536f	gi661313202gbJZ482625.1	4	1	3	1	640	687	-161.4	-16.5	-0.589	4	UUCGUGCCAAGCUGUGUGCA	GUUGUGUCGAGCUGUGUGCA	ppt-miR536f
ath-miR5658	Contig505	3	1	1	2	826	898	-89.4	-38	-0.567	3	AUGAUGAUGAUGAUGAUGAAA	UGAUGAUGAUGACGAUGGAA	ath-miR5658
ath-miR854a	gi258659811gbGT070451.1	4	0	0	0	116	376	-103.3	-57.1	-0.53	4	GAUGAGGAUAGGGAGGAGGAG	GGGGAAGAUAGUGAGGAGGAG	ath-miR854a
ath-miR854b	gi258659811gbGT070451.1	4	0	0	0	116	376	-103.3	-57.1	-0.429	4	GAUGAGGAUAGGGAGGAGGAG	GGGGAAGAUAGUGAGGAGGAG	ath-miR854b
ath-miR854c	gi258659811gbGT070451.1	4	0	0	0	116	376	-103.3	-57.1	-0.429	4	GAUGAGGAUAGGGAGGAGGAG	GGGGAAGAUAGUGAGGAGGAG	ath-miR854c
ath-miR854d	gi258659811gbGT070451.1	4	0	0	0	116	376	-103.3	-57.1	-0.429	4	GAUGAGGAUAGGGAGGAGGAG	GGGGAAGAUAGUGAGGAGGAG	ath-miR854d
ath-miR854e	gi258659811gbGT070451.1	4	0	0	0	116	376	-103.3	-57.1	-0.429	4	GAUGAGGAUAGGGAGGAGGAG	GGGGAAGAUAGUGAGGAGGAG	ath-miR854e

## Sheet: Table S1b
Table S1b: Mapping of miRNAs on cold transcriptome, salinity transcriptome and genome of Brassica juncea
cold transcriptome
query_id	subject_id	pct_identity	gap	e_value	bit_score
BjT-miR1114	c68478_g1_i1	100	0	1.32e-22	104
ath_miR5021	c71577_g3_i4	100	0	0.25	36.2
ppt_miR536f	c70709_g1_i4	100	0	6.3	28.8
ath_miR854a	c110246_g1_i1	100	0	0.000562	45.4
ath_miR854a	c110246_g1_i1	100	0	0.002	43.6
salinity transcriptome
query_id	subject_id	pct_identity	gaps	e_value	bit_score
BjT-miR1114	Bju_CS52_R_25783	100	0	5.97e-23	104
ath_miR3434	Bju_CS52_R_6151	100	0	1.3	34.4
aqc_miR408	Bju_CS52_R_22398	100	0	3.3e-14	76.8
ath_miR5021	Bju_CS52_R_24148	100	0	0.11	36.2
ppt_miR536f	Bju_CS52_R_26613	100	0	2.9	28.8
ath_miR5658	Bju_CS52_NR_16270	100	0	0.009	38.1
ath_miR854a	Bju_CS52_R_30017	100	0	1.9	32.5
Genome
query_id	subject_id	pct_identity	gaps	e_value	bit_score
>ath_miR854a	CM007202.1	99	0	3e-104	206
>BjT-miR1114	CM007200.1	100	0	8e-22	56
>vvi_miR156h	CM007185.1	98	0	5e-58	122
osa_miR2926	CM007197.1	98	0	5e-58	122
>aqc_miR408	CM007194.1	98	0	1e-60	127
>ath_miR5021	CM007202.1	95	0	5e-54	115
>ath_miR5021	XP_017701822.1	81	0	0	4322
>ath_miR5658	CM007196.1	99	0	3e-28	68
