# Supplementary material for: Abiotic Stress Responsive miRNA-Target Network and Related Markers (SNP, SSR) in Brassica juncea
Source: Front Plant Sci. 2017 Nov 21;8:1943. doi: 10.3389/fpls.2017.01943 (PMC5702422; doi:10.3389/fpls.2017.01943)
Supplement: Supplementary file 9 [file TableS2.xlsx]

## Sheet: Table S2a
Table S2a: Putative target genes of identified miRNAs predicted in B. juncea using (a) B. rapa unigenes.
miRNA_Acc.	Target_Acc.	Anno	Expectation	UPE	miRNA_start	miRNA_end	Target_start	Target_end	miRNA_aligned_fragment	Target_aligned_fragment	Inhibition	Target_Desc.	Multiplicity
aqc-miR408	Bra001859	0	3	21.531	1	21	30	49	UGCUCUGCCUCAUCCUUGUCU	AGACAAGGGUGAGGCA-AGCA	Cleavage	[mRNA] locus=Scaffold000001:10220031:10221894:-	1
aqc-miR408	Bra019467	0	3	12.498	1	20	349	368	UGCUCUGCCUCAUCCUUGUC	GAUGAGGAGGAGGCAGAGCU	Cleavage	[mRNA] locus=Scaffold000028:777988:778638:+	1
aqc-miR408	Bra035544	AK3 (ASPARTATE KINASE 3)\x3b aspartate kinase"	3	21.971	1	20	1573	1592	UGCUCUGCCUCAUCCUUGUC	AAUGAUGAUGAGGCAGAGCA	Cleavage	[mRNA] locus=Scaffold000107:31891:34692:+	1
aqc-miR408	Bra006373	BPA1 (BINDINGPARTNEROFACD11 1)\x3b nucleic acid binding / nucleotide binding / oxidoreductase"	3	13.297	1	21	684	704	UGCUCUGCCUCAUCCUUGUCU	AGAAAAGGUUGAAGCAGAGCA	Translation	[mRNA] locus=Scaffold000005:3239980:3241761:+	1
aqc-miR408	Bra015464	cell division cycle protein 48-related / CDC48-related"	3	15.524	1	21	2667	2687	UGCUCUGCCUCAUCCUUGUCU	AGCCAAGGUUGAAGCAGAGCA	Translation	[mRNA] locus=Scaffold000018:2154915:2160326:+	1
aqc-miR408	Bra002461	cpHsc70-1 (chloroplast heat shock protein 70-1)\x3b ATP binding"	2.5	21.239	1	20	1171	1190	UGCUCUGCCUCAUCCUUGUC	CCCAAGGAUGAGGUAGAGCA	Cleavage	[mRNA] locus=Scaffold000002:3406730:3410713:-	1
aqc-miR408	Bra010498	cpHsc70-1 (chloroplast heat shock protein 70-1)\x3b ATP binding"	2.5	21.239	1	20	1729	1748	UGCUCUGCCUCAUCCUUGUC	CCCAAGGAUGAGGUAGAGCA	Cleavage	[mRNA] locus=Scaffold000010:1616309:1619115:-	1
aqc-miR408	Bra035339	cysteine proteinase, putative / thiol protease, putative"	3	17.367	1	21	255	275	UGCUCUGCCUCAUCCUUGUCU	AGAUGAUGAUGACGCAGAGCA	Translation	[mRNA] locus=Scaffold000103:768993:772785:-	1
aqc-miR408	Bra024218	emb1923 (embryo defective 1923)"	3	19.423	1	21	242	263	UGCUCUGCCUCAUCCU-UGUCU	AGACAGAGGAUGAGGCGGAGCG	Cleavage	[mRNA] locus=Scaffold000043:1840253:1841592:-	1
aqc-miR408	Bra032067	F-box family protein"	3	22.79	1	21	369	389	UGCUCUGCCUCAUCCUUGUCU	AGGCAGAGAUGAGCCAGAGCA	Cleavage	[mRNA] locus=Scaffold000079:258822:260148:-	1
aqc-miR408	Bra036749	forkhead-associated domain-containing protein / FHA domain-containing protein"	3	20.495	1	20	127	146	UGCUCUGCCUCAUCCUUGUC	GCCGAAGAUGAGGUAGAGCA	Cleavage	[mRNA] locus=Scaffold000120:228662:230986:+	1
aqc-miR408	Bra014492	FUNCTIONS IN\x3a molecular_function unknown\x3b INVOLVED IN\x3a biological_process unknown\x3b LOCATED IN\x3a cellular_component	3	18.765	1	21	1563	1583	UGCUCUGCCUCAUCCUUGUCU	GGAAGAGAGUGAGGCAGAGCA	Cleavage	[mRNA] locus=Scaffold000016:800461:802254:+	1
aqc-miR408	Bra016637	FUNCTIONS IN\x3a molecular_function unknown\x3b INVOLVED IN\x3a biological_process unknown\x3b LOCATED IN\x3a cellular_component u	3	16.595	1	21	1800	1820	UGCUCUGCCUCAUCCUUGUCU	GGAUAAGGGUGAGGCGGAGGA	Cleavage	[mRNA] locus=Scaffold000020:1739939:1746770:+	1
aqc-miR408	Bra005705	mitochondrial glycoprotein family protein / MAM33 family protein"	3	14.833	1	20	400	419	UGCUCUGCCUCAUCCUUGUC	GAUGAGGAAGAAGCAGAGCA	Translation	[mRNA] locus=Scaffold000005:208345:209338:-	1
aqc-miR408	Bra031724	polygalacturonase"	3	17.176	1	20	1151	1170	UGCUCUGCCUCAUCCUUGUC	GGCAAGGAGGAGUCGGAGCA	Cleavage	[mRNA] locus=Scaffold000077:905450:907993:-	1
aqc-miR408	Bra029238	protein binding / zinc ion binding"	3	19.882	1	20	90	109	UGCUCUGCCUCAUCCUUGUC	GGCGAAGAUGAAGCAGAGCA	Translation	[mRNA] locus=Scaffold000065:212680:213695:-	1
aqc-miR408	Bra005481	protein phosphatase 2C, putative / PP2C, putative"	3	24.584	1	21	1058	1078	UGCUCUGCCUCAUCCUUGUCU	AGUCACGGGUGAGGCGGAGCA	Cleavage	[mRNA] locus=Scaffold000004:5735307:5736696:-	1
aqc-miR408	Bra038498	RNA helicase, putative"	3	11.555	1	21	2600	2620	UGCUCUGCCUCAUCCUUGUCU	GGACAAAGAAGAGUCAGAGCA	Cleavage	[mRNA] locus=Scaffold000147:334661:337366:-	1
aqc-miR408	Bra030688	SCL14 (SCARECROW-LIKE 14)\x3b transcription factor"	3	24.588	1	20	781	800	UGCUCUGCCUCAUCCUUGUC	AAGAAGGAUGAGUCAGAGCA	Cleavage	[mRNA] locus=Scaffold000072:794069:796300:-	1
aqc-miR408	Bra016688	SWAP (Suppressor-of-White-APricot)/surp domain-containing protein / ubiquitin family protein"	3	17.416	1	20	163	182	UGCUCUGCCUCAUCCUUGUC	GAUGAGGGUGAGGCACAGCA	Cleavage	[mRNA] locus=Scaffold000020:1929262:1931421:-	1
aqc-miR408	Bra019104	unknown protein"	3	21.38	1	21	684	704	UGCUCUGCCUCAUCCUUGUCU	GGACAAGGAUGAGGCACAGUC	Cleavage	[mRNA] locus=Scaffold000027:422431:424820:-	1
aqc-miR408	Bra030627	unknown protein"	2.5	17.543	1	21	3	23	UGCUCUGCCUCAUCCUUGUCU	GGACAAGGUUGAGCUAGAGCA	Cleavage	[mRNA] locus=Scaffold000072:574058:575577:+	1
ath-miR3434-3p	Bra001570	NHL repeat-containing protein"	3	23.315	1	20	489	508	UCAGAGUAUCAGCCAUGUGA	UUAUGUCGCUGAUACUUUGA	Cleavage	[mRNA] locus=Scaffold000001:8360054:8362167:-	1
ath-miR3434-3p	Bra027299	NHL repeat-containing protein"	3	13.905	1	20	75	94	UCAGAGUAUCAGCCAUGUGA	UUAUGUCGCUGAUACUUUGA	Cleavage	[mRNA] locus=Scaffold000055:718937:719178:+	1
ath-miR3434-3p	Bra001208	fip1 motif-containing protein"	3	17.315	1	20	1576	1595	UCAGAGUAUCAGCCAUGUGA	UCACAUGGCCGAGGCUUUGA	Translation	[mRNA] locus=Scaffold000001:6554557:6560461:+	1
ath-miR3434-3p	Bra039026	tRNA/rRNA methyltransferase (SpoU) family protein"	3	22.927	1	20	570	589	UCAGAGUAUCAGCCAUGUGA	UCACAAGGCUGUUGCUUUGA	Translation	[mRNA] locus=Scaffold000158:279183:280028:+	1
ath-miR5015	Bra000106	SPX (SYG1/Pho81/XPR1) domain-containing protein / zinc finger (C3HC4-type RING finger) protein-related"	3	16.841	1	20	112	131	UUGGUGUUAUGUGUAGUCUU	AAGACAACAUGUAACACCAC	Cleavage	[mRNA] locus=Scaffold000001:491801:494065:-	1
ath-miR5015	Bra005918	PGIP1 (POLYGALACTURONASE INHIBITING PROTEIN 1)\x3b protein binding"	1.5	20.412	1	20	340	359	UUGGUGUUAUGUGUAGUCUU	AAGACUACACAUAACAUUGA	Cleavage	[mRNA] locus=Scaffold000005:1217157:1217869:+	1
ath-miR5015	Bra035350	PHD finger family protein"	3	18.5	1	21	2049	2069	UUGGUGUUAUGUGUAGUCUUC	GAAGGUUGCAUAUAAUGCCAA	Cleavage	[mRNA] locus=Scaffold000104:38201:42600:-	1
ath-miR5015	Bra039485	PHYC (phytochrome defective c)\x3b protein histidine kinase"	3	13.541	1	20	3240	3259	UUGGUGUUAUGUGUAGUCUU	GGGACUACACAUAACACAGA	Cleavage	[mRNA] locus=Scaffold000166:57667:61246:+	1
ath-miR5021	Bra027790	disease resistance protein (TIR-NBS-LRR class), putative"	1.5	10.122	1	20	19	38	UGAGAAGAAGAAGAAGAAAA	UCUUCUUCUUCUUCUUCUCG	Cleavage	[mRNA] locus=Scaffold000057:1242708:1245761:-	1
ath-miR5021	Bra036417	disease resistance protein (TIR-NBS-LRR class), putative"	2.5	4.016	1	20	106	125	UGAGAAGAAGAAGAAGAAAA	UCUUCUUCUUCUUCUUCUUC	Cleavage	[mRNA] locus=Scaffold000117:27353:30224:+	1
ath-miR5021	Bra027790	disease resistance protein (TIR-NBS-LRR class), putative"	1.5	10.122	1	20	19	38	UGAGAAGAAGAAGAAGAAAA	UCUUCUUCUUCUUCUUCUCG	Cleavage	[mRNA] locus=Scaffold000057:1242708:1245761:-	1
ath-miR5021	Bra036417	disease resistance protein (TIR-NBS-LRR class), putative"	2.5	4.016	1	20	106	125	UGAGAAGAAGAAGAAGAAAA	UCUUCUUCUUCUUCUUCUUC	Cleavage	[mRNA] locus=Scaffold000117:27353:30224:+	1
ath-miR5021	Bra027790	disease resistance protein (TIR-NBS-LRR class), putative"	1.5	10.122	1	20	19	38	UGAGAAGAAGAAGAAGAAAA	UCUUCUUCUUCUUCUUCUCG	Cleavage	[mRNA] locus=Scaffold000057:1242708:1245761:-	1
ath-miR5021	Bra036417	disease resistance protein (TIR-NBS-LRR class), putative"	2.5	4.016	1	20	106	125	UGAGAAGAAGAAGAAGAAAA	UCUUCUUCUUCUUCUUCUUC	Cleavage	[mRNA] locus=Scaffold000117:27353:30224:+	1
ath-miR5021	Bra027790	disease resistance protein (TIR-NBS-LRR class), putative"	1.5	10.122	1	20	19	38	UGAGAAGAAGAAGAAGAAAA	UCUUCUUCUUCUUCUUCUCG	Cleavage	[mRNA] locus=Scaffold000057:1242708:1245761:-	1
ath-miR5021	Bra036417	disease resistance protein (TIR-NBS-LRR class), putative"	2.5	4.016	1	20	106	125	UGAGAAGAAGAAGAAGAAAA	UCUUCUUCUUCUUCUUCUUC	Cleavage	[mRNA] locus=Scaffold000117:27353:30224:+	1
ath-miR5021	Bra000077	CDKB1\x3b2 (cyclin-dependent kinase B1\x3b2)\x3b cyclin binding / kinase/ protein serine/threonine kinase"	1	4.492	1	20	238	257	UGAGAAGAAGAAGAAGAAAA	UCUUCUUCUUCUUCUUCUCA	Cleavage	[mRNA] locus=Scaffold000001:402930:404151:+	1
ath-miR5021	Bra000328	formin homology 2 domain-containing protein / FH2 domain-containing protein"	2.5	13.534	1	20	41	60	UGAGAAGAAGAAGAAGAAAA	UUUUCUUCAUCUUCUCCUCA	Cleavage	[mRNA] locus=Scaffold000001:1790140:1793047:+	1
ath-miR5021	Bra000362	WRKY family transcription factor"	2	8.813	1	20	109	128	UGAGAAGAAGAAGAAGAAAA	UCUUCUUCUUCUUCUUCUCU	Cleavage	[mRNA] locus=Scaffold000001:1960216:1961891:-	1
ath-miR5021	Bra000647	MEKK1 (MAP KINASE KINASE KINASE 1)\x3b DNA binding / MAP kinase kinase kinase/ kinase/ kinase	2.5	22.247	1	20	634	653	UGAGAAGAAGAAGAAGAAAA	UCUUCUUCUUCUUCUUCUUC	Cleavage	[mRNA] locus=Scaffold000001:3481860:3484281:-	1
ath-miR5021	Bra000686	lectin protein kinase family protein"	2.5	6.613	1	20	18	37	UGAGAAGAAGAAGAAGAAAA	AUUUCUUCUUCUUCUUCUUU	Cleavage	[mRNA] locus=Scaffold000001:3689817:3692141:+	1
ath-miR5021	Bra000872	UNE12 (unfertilized embryo sac 12)\x3b DNA binding / transcription factor"	2.5	11.067	1	20	325	344	UGAGAAGAAGAAGAAGAAAA	UCUUCUUCUUCUUCUUCUUC	Cleavage	[mRNA] locus=Scaffold000001:4854441:4856364:+	1
ath-miR5021	Bra000880	lectin protein kinase, putative"	2.5	3.105	1	20	26	45	UGAGAAGAAGAAGAAGAAAA	UCUUCUUCUUCUUCUUCUUC	Cleavage	[mRNA] locus=Scaffold000001:4898834:4900873:+	1
ath-miR5021	Bra001003	PPT2 (PHOSPHOENOLPYRUVATE (PEP)/PHOSPHATE TRANSLOCATOR 2)\x3b antiporter/ triose-phosphate transmembrane transport	2.5	13.231	1	20	97	116	UGAGAAGAAGAAGAAGAAAA	UCUUCUUCUUCUUCUUCUUC	Cleavage	[mRNA] locus=Scaffold000001:5558976:5560874:+	1
ath-miR5021	Bra001358	unknown protein"	1.5	12.988	1	20	40	59	UGAGAAGAAGAAGAAGAAAA	UCUUCUUCUUCUUCUUCUUA	Cleavage	[mRNA] locus=Scaffold000001:7225487:7226580:-	1
ath-miR5021	Bra001373	CPK2 (CALMODULIN-DOMAIN PROTEIN KINASE CDPK ISOFORM 2)\x3b calmodulin-dependent protein kinase/ kinase/ protein s	2.5	5.856	1	20	61	80	UGAGAAGAAGAAGAAGAAAA	UUUUCUUCUUCUUCUCCUCC	Cleavage	[mRNA] locus=Scaffold000001:7277860:7283088:-	1
ath-miR5021	Bra001484	myb family transcription factor"	2	14.504	1	20	766	785	UGAGAAGAAGAAGAAGAAAA	AUGUCUUCUUCUUCUUCUCA	Cleavage	[mRNA] locus=Scaffold000001:7850818:7852264:-	1
ath-miR5021	Bra001643	ARR2 (ARABIDOPSIS RESPONSE REGULATOR 2)\x3b transcription factor/ two-component response regulator"	1.5	13.712	1	20	1531	1550	UGAGAAGAAGAAGAAGAAAA	UCUUCUUCUUCUUCUUCUUA	Cleavage	[mRNA] locus=Scaffold000001:8885353:8888077:+	1
ath-miR5021	Bra001748	reticulon family protein (RTNLB11)"	2.5	8.425	1	20	16	35	UGAGAAGAAGAAGAAGAAAA	UCUUCUUCUUCUUCUUCUUC	Cleavage	[mRNA] locus=Scaffold000001:9459944:9461089:-	1
ath-miR5021	Bra001950	leucine-rich repeat family protein / extensin family protein"	2	5.043	1	20	35	54	UGAGAAGAAGAAGAAGAAAA	UCUUCUUCUUCUUCUUCUCU	Cleavage	[mRNA] locus=Scaffold000001:10780819:10784568:-	1
ath-miR5021	Bra001996	protein kinase family protein"	2.5	17.891	1	20	1876	1895	UGAGAAGAAGAAGAAGAAAA	UUUUCUUCUUCUCCAUCUCA	Cleavage	[mRNA] locus=Scaffold000002:409437:412229:+	1
ath-miR5021	Bra002223	KAPP (KINASE ASSOCIATED PROTEIN PHOSPHATASE)\x3b phosphoprotein phosphatase/ protein kinase binding / protein serin	3	19.447	1	20	304	323	UGAGAAGAAGAAGAAGAAAA	CCUUCUUCUUCUUCUUCUCC	Cleavage	[mRNA] locus=Scaffold000002:2006740:2009668:+	1
ath-miR5021	Bra002232	pleckstrin homology (PH) domain-containing protein / RhoGAP domain-containing protein"	3	12.2	1	20	2356	2375	UGAGAAGAAGAAGAAGAAAA	GGCUCUUCUUCUUCUUCUCA	Cleavage	[mRNA] locus=Scaffold000002:2039768:2045487:+	1
ath-miR5021	Bra002296	TIP1 (TIP GROWTH DEFECTIVE 1)\x3b S-acyltransferase/ acyl binding"	3	15.827	1	20	1110	1129	UGAGAAGAAGAAGAAGAAAA	UUUUCUUUUUCUUCUACUUG	Cleavage	[mRNA] locus=Scaffold000002:2367420:2371416:+	1
ath-miR5021	Bra003012	ILL3\x3b IAA-amino acid conjugate hydrolase/ metallopeptidase"	2.5	10.361	1	20	36	55	UGAGAAGAAGAAGAAGAAAA	UCUUCUUCUUCUUCUUCUUC	Cleavage	[mRNA] locus=Scaffold000002:6735198:6736646:-	1
ath-miR5021	Bra003065	FUNCTIONS IN\x3a molecular_function unknown\x3b INVOLVED IN\x3a biological_process unknown\x3b LOCATED IN\x3a cellular_component	1.5	8.278	1	20	157	176	UGAGAAGAAGAAGAAGAAAA	UUUUCUUCUUCUUCUUCUUC	Cleavage	[mRNA] locus=Scaffold000002:7280653:7281917:-	1
ath-miR5021	Bra003181	SAC3/GANP family protein"	2.5	17.409	1	20	22	41	UGAGAAGAAGAAGAAGAAAA	UCUUCUUCUUCUUCUUCUUC	Cleavage	[mRNA] locus=Scaffold000003:268906:270941:-	1
ath-miR5021	Bra003409	FUNCTIONS IN\x3a molecular_function unknown\x3b INVOLVED IN\x3a biological_process unknown\x3b LOCATED IN\x3a cellular_compone	2.5	8.142	1	20	808	827	UGAGAAGAAGAAGAAGAAAA	GUUUCUUCUUCUUCUUCUUC	Cleavage	[mRNA] locus=Scaffold000003:1617193:1619658:-	1
ath-miR5021	Bra005371	AICARFT/IMPCHase bienzyme family protein"	2.5	12.454	1	20	411	430	UGAGAAGAAGAAGAAGAAAA	GUUUUUUUUUCUUCUUCUCG	Cleavage	[mRNA] locus=Scaffold000004:5071548:5076362:+	1
ath-miR5021	Bra005502	unknown protein"	2.5	21.307	1	20	496	515	UGAGAAGAAGAAGAAGAAAA	UCUUCUUCUUCUUCUUCUGA	Cleavage	[mRNA] locus=Scaffold000004:5832776:5834424:-	1
ath-miR5021	Bra005615	unknown protein"	2	19.151	1	20	61	80	UGAGAAGAAGAAGAAGAAAA	AUUUCUUCUUCUUCUUCUCC	Cleavage	[mRNA] locus=Scaffold000004:6541283:6543387:-	1
ath-miR5021	Bra005646	DNA binding"	2	22.424	1	20	211	230	UGAGAAGAAGAAGAAGAAAA	UCUUCUUCUUCUUCUUCUUG	Cleavage	[mRNA] locus=Scaffold000004:6739796:6741019:+	1
ath-miR5021	Bra005661	ATP binding / kinase/ protein serine/threonine kinase"	2	11.64	1	20	63	82	UGAGAAGAAGAAGAAGAAAA	UCUUCUUCUUCUUCUUCUUG	Cleavage	[mRNA] locus=Scaffold000005:33530:38004:+	1
ath-miR5021	Bra005667	VHS domain-containing protein / GAT domain-containing protein"	2.5	10.667	1	20	514	533	UGAGAAGAAGAAGAAGAAAA	UCUUCUUCUUCUUCUUCUUC	Cleavage	[mRNA] locus=Scaffold000005:57623:60040:-	1
ath-miR5021	Bra006000	unknown protein"	2.5	22.872	1	20	991	1010	UGAGAAGAAGAAGAAGAAAA	UCUUCUUCUUCUUCUUCUUC	Cleavage	[mRNA] locus=Scaffold000005:1553658:1555145:+	1
ath-miR5021	Bra006123	NLI interacting factor (NIF) family protein"	1.5	14.599	1	20	25	44	UGAGAAGAAGAAGAAGAAAA	UCUUCUUCUUCUUCUUCUCG	Cleavage	[mRNA] locus=Scaffold000005:2114993:2116088:-	1
ath-miR5021	Bra006684	unknown protein"	2	10.091	1	20	22	41	UGAGAAGAAGAAGAAGAAAA	UCUUCUUCUUCUUCUUCUCC	Cleavage	[mRNA] locus=Scaffold000005:4616993:4619120:+	1
ath-miR5021	Bra007019	unknown protein"	1.5	16.663	1	20	523	542	UGAGAAGAAGAAGAAGAAAA	UCUUCUUCUUCUUCUUCUCG	Cleavage	[mRNA] locus=Scaffold000006:952256:953415:+	1
ath-miR5021	Bra007448	ACR4 (ARABIDOPSIS CRINKLY4)\x3b kinase/ transmembrane receptor protein kinase"	2.5	16.702	1	20	418	437	UGAGAAGAAGAAGAAGAAAA	UCUUCUUCUUCUUCUUCUUC	Cleavage	[mRNA] locus=Scaffold000006:3357752:3360460:-	1
ath-miR5021	Bra007453	AtRLP53 (Receptor Like Protein 53)\x3b kinase/ protein binding"	1.5	1.385	1	20	475	494	UGAGAAGAAGAAGAAGAAAA	UUUUCUUCUUCUUCUUCUUC	Cleavage	[mRNA] locus=Scaffold000006:3374854:3377793:-	1
ath-miR5021	Bra007553	PDLP8 (PLASMODESMATA-LOCATED PROTEIN 8)"	2.5	7.547	1	20	14	33	UGAGAAGAAGAAGAAGAAAA	UUCUCUUCUUCUUCUUCUUC	Cleavage	[mRNA] locus=Scaffold000006:3867082:3868715:+	1
ath-miR5021	Bra008141	unknown protein"	2.5	12.315	1	20	79	98	UGAGAAGAAGAAGAAGAAAA	UCUUCUUCUUCUUCUUCUUC	Cleavage	[mRNA] locus=Scaffold000007:2021059:2022003:-	1
ath-miR5021	Bra008169	myb family transcription factor"	2.5	10.133	1	20	610	629	UGAGAAGAAGAAGAAGAAAA	UCUUCUUCUUCUUCUUCUUC	Cleavage	[mRNA] locus=Scaffold000007:2186559:2187439:-	1
ath-miR5021	Bra008541	protein kinase family protein"	2.5	5.321	1	20	35	54	UGAGAAGAAGAAGAAGAAAA	AUUUCUUCUUCUUCUUCUUC	Cleavage	[mRNA] locus=Scaffold000007:4944324:4951995:-	1
ath-miR5021	Bra009041	unknown protein"	1.5	15.762	1	20	88	107	UGAGAAGAAGAAGAAGAAAA	UCUUCUUCUUCUUCUUCUCG	Cleavage	[mRNA] locus=Scaffold000008:2192205:2194649:+	1
ath-miR5021	Bra009501	hesB-like domain-containing protein"	2.5	7.245	1	20	115	134	UGAGAAGAAGAAGAAGAAAA	UCUUCUUCUUCUUCUUCUUC	Cleavage	[mRNA] locus=Scaffold000008:4145348:4146528:-	1
ath-miR5021	Bra009620	unknown protein"	2	18.182	1	20	25	44	UGAGAAGAAGAAGAAGAAAA	UUGUCUUCUUCUUCUUCUCC	Cleavage	[mRNA] locus=Scaffold000008:4668042:4669379:+	1
ath-miR5021	Bra009633	SQD2 (sulfoquinovosyldiacylglycerol 2)\x3b UDP-glycosyltransferase/ UDP-sulfoquinovose\x3aDAG sulfoquinovosyltransferase/	2.5	2.522	1	20	7	26	UGAGAAGAAGAAGAAGAAAA	CUUUCUUCUUCUUCUUCUUC	Cleavage	[mRNA] locus=Scaffold000008:4724143:4726869:-	1
ath-miR5021	Bra010169	ATNAP6 (NON-INTRINSIC ABC PROTEIN 6)\x3b protein binding / transporter"	2.5	10.275	1	20	172	191	UGAGAAGAAGAAGAAGAAAA	UCUUCUUCUUCUUCUUCUUC	Cleavage	[mRNA] locus=Scaffold000009:4052983:4054731:-	1
ath-miR5021	Bra010296	ATR2 (ARABIDOPSIS P450 REDUCTASE 2)\x3b NADPH-hemoprotein reductase"	2	8.017	1	20	4	23	UGAGAAGAAGAAGAAGAAAA	UCUUCUUCUUCUUCUUCUCC	Cleavage	[mRNA] locus=Scaffold000010:486340:489756:-	1
ath-miR5021	Bra010349	protein binding / ubiquitin-protein ligase/ zinc ion binding"	2.5	4.044	1	20	11	30	UGAGAAGAAGAAGAAGAAAA	UCUUCUUCUUCUUCUUCUUU	Cleavage	[mRNA] locus=Scaffold000010:806800:808062:+	1
ath-miR5021	Bra010947	0	2.5	12.869	1	20	184	203	UGAGAAGAAGAAGAAGAAAA	UUUUCUUUUUCUUUUUCUUU	Cleavage	[mRNA] locus=Scaffold000010:4016495:4016779:+	1
ath-miR5021	Bra011620	unknown protein"	2.5	4.284	1	20	82	101	UGAGAAGAAGAAGAAGAAAA	UCUUCUUCUUCUUCUUCUUC	Cleavage	[mRNA] locus=Scaffold000011:2994582:2995349:-	1
ath-miR5021	Bra011747	leucine-rich repeat family protein / protein kinase family protein"	2.5	4.538	1	20	23	42	UGAGAAGAAGAAGAAGAAAA	CUUUCUUCUUCUUCUUCUUC	Cleavage	[mRNA] locus=Scaffold000011:3609891:3612270:-	1
ath-miR5021	Bra011987	MD-2-related lipid recognition domain-containing protein / ML domain-containing protein"	1.5	6.15	1	20	24	43	UGAGAAGAAGAAGAAGAAAA	UGUUCUUCUUCUUCUUCUCG	Cleavage	[mRNA] locus=Scaffold000012:706165:707303:+	1
ath-miR5021	Bra012575	OFP5 (ARABIDOPSIS THALIANA OVATE FAMILY PROTEIN 5)"	2	20.866	1	20	28	47	UGAGAAGAAGAAGAAGAAAA	AUUUCUUCUUCUUCUUCUCC	Cleavage	[mRNA] locus=Scaffold000013:451383:452665:-	1
ath-miR5021	Bra012613	glycoside hydrolase family 28 protein / polygalacturonase (pectinase) family protein"	2.5	13.64	1	20	47	66	UGAGAAGAAGAAGAAGAAAA	UUCUCUUCUUCUUCUUCUUC	Cleavage	[mRNA] locus=Scaffold000013:690025:693494:-	1
ath-miR5021	Bra013082	CDC48C\x3b ATP binding / ATPase/ nucleoside-triphosphatase/ nucleotide binding"	2.5	15.308	1	20	190	209	UGAGAAGAAGAAGAAGAAAA	UCUUCUUCUUCUUCUUCACA	Cleavage	[mRNA] locus=Scaffold000013:3347089:3348490:+	1
ath-miR5021	Bra013092	leucine-rich repeat family protein / extensin family protein"	2	13.195	1	20	50	69	UGAGAAGAAGAAGAAGAAAA	UGUUCUUCUUCUUCUUCUCC	Cleavage	[mRNA] locus=Scaffold000013:3381570:3384155:+	1
ath-miR5021	Bra013354	OFP5 (ARABIDOPSIS THALIANA OVATE FAMILY PROTEIN 5)"	1.5	22.079	1	20	28	47	UGAGAAGAAGAAGAAGAAAA	GUUUCUUCUUCUUCUUCUUA	Cleavage	[mRNA] locus=Scaffold000014:611180:612160:+	1
ath-miR5021	Bra014216	ATRBP47A (Arabidopsis thaliana RNA-binding protein 47a)\x3b RNA binding"	2.5	24.817	1	20	192	211	UGAGAAGAAGAAGAAGAAAA	UCUUCUUCUUCUUUUUCUCU	Cleavage	[mRNA] locus=Scaffold000015:2535579:2540091:+	1
ath-miR5021	Bra014264	myosin-related"	1.5	19.031	1	20	148	167	UGAGAAGAAGAAGAAGAAAA	UCUUCUUCUUCUUCUUCUUA	Cleavage	[mRNA] locus=Scaffold000015:2869131:2870795:-	1
ath-miR5021	Bra014330	AtQSOX2 (quiescin-sulfhydryl oxidase 2)\x3b thiol oxidase"	2	8.947	1	20	67	86	UGAGAAGAAGAAGAAGAAAA	UCUUCUUCUUCUUCUUCUCC	Cleavage	[mRNA] locus=Scaffold000015:3399159:3401763:-	1
ath-miR5021	Bra014603	basic helix-loop-helix (bHLH) family protein"	2	15.229	1	20	190	209	UGAGAAGAAGAAGAAGAAAA	UCUUCUUCUUCUGCUUCUCA	Cleavage	[mRNA] locus=Scaffold000016:1485468:1488547:+	1
ath-miR5021	Bra014818	SRS6 (SHI-RELATED SEQUENCE 6)"	1	12.813	1	20	226	245	UGAGAAGAAGAAGAAGAAAA	UCUUCUUCUUCUUCUUCUCA	Cleavage	[mRNA] locus=Scaffold000016:3150404:3151733:+	1
ath-miR5021	Bra014973	S1 RNA-binding domain-containing protein"	2.5	2.894	1	20	103	122	UGAGAAGAAGAAGAAGAAAA	UCUUCUUCUUCUUCUUCUUC	Cleavage	[mRNA] locus=Scaffold000017:1089049:1091243:-	1
ath-miR5021	Bra015245	leucine-rich repeat family protein / extensin family protein"	2	12.722	1	20	50	69	UGAGAAGAAGAAGAAGAAAA	UGUUCUUCUUCUUCUUCUCC	Cleavage	[mRNA] locus=Scaffold000018:789804:792308:-	1
ath-miR5021	Bra015303	ERS2 (ETHYLENE RESPONSE SENSOR 2)\x3b ethylene binding / glycogen synthase kinase 3/ protein histidine kinase/ receptor"	1.5	14.521	1	20	29	48	UGAGAAGAAGAAGAAGAAAA	UUUUGUUCUUCUUCUUCUUA	Cleavage	[mRNA] locus=Scaffold000018:1186345:1188282:-	1
ath-miR5021	Bra015624	AtTLP6 (TUBBY LIKE PROTEIN 6)\x3b phosphoric diester hydrolase/ transcription factor"	2.5	18.601	1	20	88	107	UGAGAAGAAGAAGAAGAAAA	UCUUCUUCUUCUUCUUCUUC	Cleavage	[mRNA] locus=Scaffold000018:3274961:3276427:-	1
ath-miR5021	Bra015663	myosin heavy chain-related"	2.5	15.981	1	20	2152	2171	UGAGAAGAAGAAGAAGAAAA	UCUUCUUCUUCUUCUUCUUC	Cleavage	[mRNA] locus=Scaffold000019:236899:239425:+	1
ath-miR5021	Bra015783	serine-type endopeptidase/ serine-type peptidase"	2	3.325	1	20	115	134	UGAGAAGAAGAAGAAGAAAA	UCUUCUUCUUCUUCUUCUCU	Cleavage	[mRNA] locus=Scaffold000019:830970:834496:-	1
ath-miR5021	Bra015885	ARR15 (RESPONSE REGULATOR 15)\x3b transcription regulator/ two-component response regulator"	2.5	14.294	1	20	16	35	UGAGAAGAAGAAGAAGAAAA	UUAUCUUCUUCUUCUUCUUC	Cleavage	[mRNA] locus=Scaffold000019:1346732:1347826:+	1
ath-miR5021	Bra016177	CLE17 (CLAVATA3/ESR-RELATED 17)\x3b protein binding / receptor binding"	1.5	12.813	1	20	74	93	UGAGAAGAAGAAGAAGAAAA	UCUUCUUCUUCUUCUUCUUA	Cleavage	[mRNA] locus=Scaffold000019:2685312:2685599:-	1
ath-miR5021	Bra016229	unknown protein"	3	21.75	1	20	169	188	UGAGAAGAAGAAGAAGAAAA	UACUCUUCUUCUUCUUCUCA	Cleavage	[mRNA] locus=Scaffold000019:2957627:2958948:-	1
ath-miR5021	Bra016867	unknown protein"	2	16.771	1	20	101	120	UGAGAAGAAGAAGAAGAAAA	UUUUCUUUUUCUUCUUCUUC	Cleavage	[mRNA] locus=Scaffold000021:82659:85043:+	1
ath-miR5021	Bra017432	nucleic acid binding / transcription factor/ zinc ion binding"	2.5	19.212	1	20	52	71	UGAGAAGAAGAAGAAGAAAA	GUUUCUUCUUCUUCUUCUGA	Cleavage	[mRNA] locus=Scaffold000022:964546:966779:-	1
ath-miR5021	Bra018054	unknown protein"	1	7.614	1	20	211	230	UGAGAAGAAGAAGAAGAAAA	UCUUCUUCUUCUUCUUCUCA	Cleavage	[mRNA] locus=Scaffold000024:1084029:1085333:+	1
ath-miR5021	Bra018812	ICK5\x3b cyclin binding / cyclin-dependent protein kinase inhibitor"	2.5	17.227	1	20	106	125	UGAGAAGAAGAAGAAGAAAA	GUUUCUUCUUCUUCUUCUUC	Cleavage	[mRNA] locus=Scaffold000026:1387203:1388009:+	1
ath-miR5021	Bra018939	mitochondrial processing peptidase alpha subunit, putative"	2.5	14.809	1	20	103	122	UGAGAAGAAGAAGAAGAAAA	UCUUCUUCUUCUUCUUCUUC	Cleavage	[mRNA] locus=Scaffold000026:2064085:2067314:-	1
ath-miR5021	Bra019386	SOBER1 (SUPPRESSOR OF AVRBST-ELICITED RESISTANCE 1)\x3b carboxylesterase"	1.5	13.366	1	20	763	782	UGAGAAGAAGAAGAAGAAAA	UCUUCUUCUUCUUCUUCUUA	Cleavage	[mRNA] locus=Scaffold000027:2206596:2207884:+	1
ath-miR5021	Bra019727	octicosapeptide/Phox/Bem1p (PB1) domain-containing protein / tetratricopeptide repeat (TPR)-containing protein"	3	15.993	1	20	598	617	UGAGAAGAAGAAGAAGAAAA	GCUUCUUCUUCUUCUUCUCC	Cleavage	[mRNA] locus=Scaffold000029:721794:725595:-	1
ath-miR5021	Bra019817	zinc finger (C3HC4-type RING finger) family protein"	2.5	11.643	1	20	22	41	UGAGAAGAAGAAGAAGAAAA	UCUUCUUCUUCUUCUUCUUC	Cleavage	[mRNA] locus=Scaffold000029:1223051:1224428:-	1
ath-miR5021	Bra019831	FAD binding / catalytic/ electron carrier/ oxidoreductase"	2.5	7.669	1	20	23	42	UGAGAAGAAGAAGAAGAAAA	CUUUCUUCUUCUUCAUCUCA	Cleavage	[mRNA] locus=Scaffold000029:1382218:1383813:-	1
ath-miR5021	Bra020197	WRKY38\x3b transcription factor"	2	12.979	1	20	166	185	UGAGAAGAAGAAGAAGAAAA	UCUUCUUCUUCUUCUUCUCC	Cleavage	[mRNA] locus=Scaffold000030:789189:790408:-	1
ath-miR5021	Bra020693	SNC1 (SUPPRESSOR OF NPR1-1, CONSTITUTIVE 1)\x3b nucleotide binding"	2.5	15.288	1	20	7	26	UGAGAAGAAGAAGAAGAAAA	UCUUCUUCUUCUUCUUCUUC	Cleavage	[mRNA] locus=Scaffold000031:1509261:1511584:-	1
ath-miR5021	Bra020955	heat shock protein binding / unfolded protein binding"	2.5	22.157	1	20	784	803	UGAGAAGAAGAAGAAGAAAA	UCUUCUUCUUCUUCUUCUUC	Cleavage	[mRNA] locus=Scaffold000032:1054015:1054863:-	1
ath-miR5021	Bra021510	AtIDD11 (Arabidopsis thaliana Indeterminate(ID)-Domain 11)\x3b nucleic acid binding / transcription factor/ zinc ion b	3	3.784	1	20	745	764	UGAGAAGAAGAAGAAGAAAA	CAAUCUUCUUCUUCUUCUCA	Cleavage	[mRNA] locus=Scaffold000034:1447014:1449426:+	1
ath-miR5021	Bra021738	DNA binding"	2.5	12.842	1	20	244	263	UGAGAAGAAGAAGAAGAAAA	UCUUCUUCUUCUUCUUCUUC	Cleavage	[mRNA] locus=Scaffold000035:885343:886584:-	1
ath-miR5021	Bra022095	protein kinase family protein"	2.5	7.169	1	20	39	58	UGAGAAGAAGAAGAAGAAAA	UUUUCUUCUUCUUCUUGUCC	Cleavage	[mRNA] locus=Scaffold000036:1508975:1511779:-	1
ath-miR5021	Bra022128	amidase family protein"	3	5.008	1	20	33	52	UGAGAAGAAGAAGAAGAAAA	UUUUCUUCUUCUUCAUCUUC	Cleavage	[mRNA] locus=Scaffold000036:1838849:1842777:-	1
ath-miR5021	Bra022657	WD-40 repeat family protein"	2	15.793	1	20	1522	1541	UGAGAAGAAGAAGAAGAAAA	GAUUCUUCUUCUUCUUCUCA	Cleavage	[mRNA] locus=Scaffold000038:1405760:1407983:-	1
ath-miR5021	Bra023115	unknown protein"	2	13.482	1	20	46	65	UGAGAAGAAGAAGAAGAAAA	UCUUCUUCUUCUACUUCUCA	Cleavage	[mRNA] locus=Scaffold000039:1961950:1962816:+	1
ath-miR5021	Bra023625	F-box family protein"	2.5	6.468	1	20	262	281	UGAGAAGAAGAAGAAGAAAA	UUCUCUUCUUCUUCUUCUUC	Cleavage	[mRNA] locus=Scaffold000041:1488921:1490194:+	1
ath-miR5021	Bra023703	extracellular dermal glycoprotein-related / EDGP-related"	2.5	17.69	1	20	1150	1169	UGAGAAGAAGAAGAAGAAAA	UUUUCUUUCUCUUCUUCUCU	Cleavage	[mRNA] locus=Scaffold000041:1890898:1892115:+	1
ath-miR5021	Bra023826	IGPD\x3b imidazoleglycerol-phosphate dehydratase"	3	12.605	1	20	79	98	UGAGAAGAAGAAGAAGAAAA	GUUUCUUCUUCUUCUUCGCG	Cleavage	[mRNA] locus=Scaffold000042:924507:925984:-	1
ath-miR5021	Bra024181	HCF101 (HIGH-CHLOROPHYLL-FLUORESCENCE 101)\x3b ATP binding"	1.5	11.868	1	20	241	260	UGAGAAGAAGAAGAAGAAAA	UCUUCUUCUUCUUCUUCUUA	Cleavage	[mRNA] locus=Scaffold000043:1595442:1602989:+	1
ath-miR5021	Bra024187	IAA11 (INDOLE-3-ACETIC ACID INDUCIBLE 11)\x3b transcription factor"	2.5	12.578	1	20	160	179	UGAGAAGAAGAAGAAGAAAA	UCUUCUUCUUCUUCUUCUUC	Cleavage	[mRNA] locus=Scaffold000043:1638726:1641475:-	1
ath-miR5021	Bra024259	unknown protein"	2.5	10.087	1	20	145	164	UGAGAAGAAGAAGAAGAAAA	UCUUCUUCUUCUUCUUCUUC	Cleavage	[mRNA] locus=Scaffold000044:118267:119747:-	1
ath-miR5021	Bra024330	unknown protein"	2.5	14.379	1	20	358	377	UGAGAAGAAGAAGAAGAAAA	CUCUCUUCUUCUUCUUCUCG	Cleavage	[mRNA] locus=Scaffold000044:548690:549076:+	1
ath-miR5021	Bra024362	VQ motif-containing protein"	2.5	9.339	1	20	586	605	UGAGAAGAAGAAGAAGAAAA	UCUUCUUCUUCUUCUUCUUC	Cleavage	[mRNA] locus=Scaffold000044:755493:756584:+	1
ath-miR5021	Bra024807	leucine-rich repeat transmembrane protein kinase, putative"	2	6.412	1	20	39	58	UGAGAAGAAGAAGAAGAAAA	UUUCCUUCUUCUUCUUCUCC	Cleavage	[mRNA] locus=Scaffold000046:175077:177769:+	1
ath-miR5021	Bra024846	unknown protein"	2.5	18.179	1	20	118	137	UGAGAAGAAGAAGAAGAAAA	UCUUCUUCUUCUUCUUCUUC	Cleavage	[mRNA] locus=Scaffold000046:414714:415232:+	1
ath-miR5021	Bra025234	shikimate kinase family protein"	2.5	6.96	1	20	103	122	UGAGAAGAAGAAGAAGAAAA	UCUUCUUCUUCUUCUUCUUC	Cleavage	[mRNA] locus=Scaffold000047:750659:754017:-	1
ath-miR5021	Bra026037	SR45\x3b RNA binding / protein binding"	2	15.851	1	20	115	134	UGAGAAGAAGAAGAAGAAAA	UCUUCUUCUUCUUCUUCUCC	Cleavage	[mRNA] locus=Scaffold000050:724582:727327:+	1
ath-miR5021	Bra026341	plastocyanin-like domain-containing protein"	2	22.395	1	20	29	48	UGAGAAGAAGAAGAAGAAAA	GUUUCUUCUUCUUCUUCUCC	Cleavage	[mRNA] locus=Scaffold000051:642779:643851:+	1
ath-miR5021	Bra026718	unknown protein"	3	17.206	1	20	415	434	UGAGAAGAAGAAGAAGAAAA	CCUUCUUCUUCUUCUUCUCU	Cleavage	[mRNA] locus=Scaffold000053:226254:227137:-	1
ath-miR5021	Bra027104	proline-rich family protein"	2.5	13.066	1	20	127	146	UGAGAAGAAGAAGAAGAAAA	UCUUCUUCUUCUUCUUCUUC	Cleavage	[mRNA] locus=Scaffold000054:1102614:1106291:+	1
ath-miR5021	Bra027177	DNA binding / transcription factor"	3	15.103	1	20	127	146	UGAGAAGAAGAAGAAGAAAA	GAUUCUUCUUCUUCUUCUUG	Cleavage	[mRNA] locus=Scaffold000055:74985:75707:-	1
ath-miR5021	Bra027592	aspartyl protease family protein"	2.5	2.337	1	20	100	119	UGAGAAGAAGAAGAAGAAAA	UCUUCUUCUUCUUCUUCUUC	Cleavage	[mRNA] locus=Scaffold000056:1275712:1277259:+	1
ath-miR5021	Bra027751	leucine-rich repeat transmembrane protein kinase, putative"	2.5	10.202	1	20	8	27	UGAGAAGAAGAAGAAGAAAA	UCUUCUUCUUCUUUUUCUCU	Cleavage	[mRNA] locus=Scaffold000057:929831:931653:-	1
ath-miR5021	Bra028055	5'-3' exonuclease family protein"	2.5	10.294	1	20	103	122	UGAGAAGAAGAAGAAGAAAA	UCUUCUUCUUCUUCUUCUUC	Cleavage	[mRNA] locus=Scaffold000059:740183:741611:-	1
ath-miR5021	Bra028243	AT-HF (HIS HF)\x3b imidazoleglycerol-phosphate synthase"	2.5	13.63	1	20	58	77	UGAGAAGAAGAAGAAGAAAA	UCUUCUUCUUCUUCUUCUUC	Cleavage	[mRNA] locus=Scaffold000060:1287577:1291394:+	1
ath-miR5021	Bra029066	WD-40 repeat family protein"	2.5	13.728	1	20	1429	1448	UGAGAAGAAGAAGAAGAAAA	GAUUCUUCUUCUUCUUCUUA	Cleavage	[mRNA] locus=Scaffold000064:725539:727974:+	1
ath-miR5021	Bra030065	ATP-dependent DNA helicase, putative"	1.5	6.143	1	20	331	350	UGAGAAGAAGAAGAAGAAAA	UCUUCUUCUUCUUCUUCUCG	Cleavage	[mRNA] locus=Scaffold000069:244622:251397:+	1
ath-miR5021	Bra030208	basic helix-loop-helix (bHLH) family protein"	2.5	20.694	1	20	604	623	UGAGAAGAAGAAGAAGAAAA	UCUUCUUCUUCUUCUUCUUC	Cleavage	[mRNA] locus=Scaffold000070:182454:183782:-	1
ath-miR5021	Bra030405	mitochondrial processing peptidase alpha subunit, putative"	3	15.949	1	20	100	119	UGAGAAGAAGAAGAAGAAAA	AGUUCUUCUUCUUCUUCUCC	Cleavage	[mRNA] locus=Scaffold000071:319679:322620:+	1
ath-miR5021	Bra030564	FUNCTIONS IN\x3a molecular_function unknown\x3b INVOLVED IN\x3a biological_process unknown\x3b EXPRESSED IN\x3a 24 plant structure	2	9.22	1	20	35	54	UGAGAAGAAGAAGAAGAAAA	UCUUCUUCUUCUUCUUCUUG	Cleavage	[mRNA] locus=Scaffold000072:293158:301485:-	1
ath-miR5021	Bra030826	ZIP11 (ZINC TRANSPORTER 11 PRECURSOR)\x3b cation transmembrane transporter/ metal ion transmembrane transporter"	2.5	15.448	1	20	14	33	UGAGAAGAAGAAGAAGAAAA	UUGUCUUCUUCUUCUUCUUC	Cleavage	[mRNA] locus=Scaffold000073:113272:114329:-	1
ath-miR5021	Bra031156	0	2.5	24.817	1	20	219	238	UGAGAAGAAGAAGAAGAAAA	UCUUCUUCUUCUUUUUCUCU	Cleavage	[mRNA] locus=Scaffold000074:881139:882153:-	1
ath-miR5021	Bra031275	basic helix-loop-helix (bHLH) family protein"	2.5	16.018	1	20	118	137	UGAGAAGAAGAAGAAGAAAA	UCUUCUUCUUCUUCCUCUCA	Cleavage	[mRNA] locus=Scaffold000075:395184:396182:+	1
ath-miR5021	Bra031801	ZWI (ZWICHEL)\x3b calmodulin binding / microtubule motor"	2.5	12.088	1	20	344	363	UGAGAAGAAGAAGAAGAAAA	UCUUCUUCUUCUUCUUCUUC	Cleavage	[mRNA] locus=Scaffold000078:4315:10337:-	1
ath-miR5021	Bra031998	calcineurin-like phosphoesterase family protein"	2	20.652	1	20	1437	1456	UGAGAAGAAGAAGAAGAAAA	UCUUCUUCUUCUUCUUCUUG	Cleavage	[mRNA] locus=Scaffold000078:1112388:1117673:+	1
ath-miR5021	Bra032555	extracellular dermal glycoprotein, putative / EDGP, putative"	1.5	1.739	1	20	32	51	UGAGAAGAAGAAGAAGAAAA	UUUUCCUUUUCUUCUUCUCA	Cleavage	[mRNA] locus=Scaffold000082:630007:631305:+	1
ath-miR5021	Bra032748	WRNEXO (WERNER SYNDROME-LIKE EXONUCLEASE)\x3b 3'-5' exonuclease/ nucleic acid binding / protein binding"	2.5	15.099	1	20	91	110	UGAGAAGAAGAAGAAGAAAA	UCUUCUUCUUCUUCUUCUUC	Cleavage	[mRNA] locus=Scaffold000083:781946:783714:-	1
ath-miR5021	Bra032944	zinc finger (C3HC4-type RING finger) family protein"	3	22.526	1	20	352	371	UGAGAAGAAGAAGAAGAAAA	GCUGCUUCUUCUUCUUCUCA	Cleavage	[mRNA] locus=Scaffold000085:98395:101851:+	1
ath-miR5021	Bra033111	RALFL27 (ralf-like 27)\x3b signal transducer"	3	15.35	1	20	14	33	UGAGAAGAAGAAGAAGAAAA	UUUUCUUCUUCUUGUUCUUU	Cleavage	[mRNA] locus=Scaffold000085:1114935:1115282:+	1
ath-miR5021	Bra033298	ANAC004 (Arabidopsis NAC domain containing protein 4)\x3b transcription factor"	2.5	14.791	1	20	454	473	UGAGAAGAAGAAGAAGAAAA	UUAUCUUCUUCUUCUUCUUC	Cleavage	[mRNA] locus=Scaffold000087:459649:461191:-	1
ath-miR5021	Bra033382	unknown protein"	2.5	14.212	1	20	286	305	UGAGAAGAAGAAGAAGAAAA	UAUUCUUCUUCUUCUUCUGA	Cleavage	[mRNA] locus=Scaffold000087:907977:910181:+	1
ath-miR5021	Bra033642	NDF2 (NDH-DEPENDENT CYCLIC ELECTRON FLOW 1)\x3b carbohydrate binding / catalytic"	3	3.144	1	20	10	29	UGAGAAGAAGAAGAAGAAAA	CUUUUUUCUUUUUCUUCUCU	Cleavage	[mRNA] locus=Scaffold000089:423382:425003:+	1
ath-miR5021	Bra033684	meprin and TRAF homology domain-containing protein / MATH domain-containing protein"	3	14.083	1	20	2689	2708	UGAGAAGAAGAAGAAGAAAA	UCUUCUUCUUCUUCUUUUUC	Cleavage	[mRNA] locus=Scaffold000089:630764:634939:+	1
ath-miR5021	Bra034356	esterase/lipase/thioesterase family protein"	2.5	11.914	1	20	58	77	UGAGAAGAAGAAGAAGAAAA	UCUUCUUCUUCUUCUUCUUC	Cleavage	[mRNA] locus=Scaffold000094:703160:708155:-	1
ath-miR5021	Bra034550	pentatricopeptide (PPR) repeat-containing protein"	3	7.38	1	20	112	131	UGAGAAGAAGAAGAAGAAAA	UUUUCUUCUUCUUCUGCUUC	Cleavage	[mRNA] locus=Scaffold000097:142703:145657:-	1
ath-miR5021	Bra034781	emb2738 (embryo defective 2738)\x3b GTP binding"	2.5	3.876	1	20	85	104	UGAGAAGAAGAAGAAGAAAA	UUUGCUUCUUCUUCUUCUUC	Cleavage	[mRNA] locus=Scaffold000098:457357:460652:-	1
ath-miR5021	Bra034926	INVOLVED IN\x3a protein complex assembly\x3b LOCATED IN\x3a mitochondrion, chloroplast\x3b EXPRESSED IN\x3a 19 plant structures\	3	17.837	1	20	107	126	UGAGAAGAAGAAGAAGAAAA	CGAUCUUCUUCUUCUUCUCA	Cleavage	[mRNA] locus=Scaffold000099:697669:698269:+	1
ath-miR5021	Bra035905	unknown protein"	1	2.35	1	20	439	458	UGAGAAGAAGAAGAAGAAAA	UCUUCUUCUUCUUCUUCUCA	Cleavage	[mRNA] locus=Scaffold000110:389533:390966:+	1
ath-miR5021	Bra035951	COB (COBRA)"	1	6.791	1	20	1352	1371	UGAGAAGAAGAAGAAGAAAA	UUUUCUUCUUCUUCUUCUCC	Cleavage	[mRNA] locus=Scaffold000110:592070:594464:+	1
ath-miR5021	Bra036171	unknown protein"	2	7.436	1	20	18	37	UGAGAAGAAGAAGAAGAAAA	GCUUCUUCUUCUUCUUCUCA	Cleavage	[mRNA] locus=Scaffold000113:368349:368840:-	1
ath-miR5021	Bra036567	mitochondrial substrate carrier family protein"	1	15.031	1	20	55	74	UGAGAAGAAGAAGAAGAAAA	UCUUCUUCUUCUUCUUCUCA	Cleavage	[mRNA] locus=Scaffold000118:289080:290081:+	1
ath-miR5021	Bra036571	unknown protein"	2.5	4.032	1	20	202	221	UGAGAAGAAGAAGAAGAAAA	UGUUCUUCUUCUUCUUCUUC	Cleavage	[mRNA] locus=Scaffold000118:309105:309989:-	1
ath-miR5021	Bra036785	unknown protein"	0	2.637	1	20	154	173	UGAGAAGAAGAAGAAGAAAA	UUUUCUUCUUCUUCUUCUCA	Cleavage	[mRNA] locus=Scaffold000121:56775:60059:-	1
ath-miR5021	Bra037403	FUNCTIONS IN\x3a molecular_function unknown\x3b INVOLVED IN\x3a biological_process unknown\x3b LOCATED IN\x3a cellular_component un	2.5	9.677	1	20	154	173	UGAGAAGAAGAAGAAGAAAA	UCUUCUUCUUCUUCUUCUUC	Cleavage	[mRNA] locus=Scaffold000128:443972:445043:-	1
ath-miR5021	Bra037697	FUNCTIONS IN\x3a molecular_function unknown\x3b INVOLVED IN\x3a biological_process unknown\x3b LOCATED IN\x3a chloroplast thyla	3	16.595	1	20	248	267	UGAGAAGAAGAAGAAGAAAA	GCUUCUUCUUCUUCUUCUCC	Cleavage	[mRNA] locus=Scaffold000132:259799:273529:-	1
ath-miR5021	Bra037783	unknown protein"	2.5	9.512	1	20	28	47	UGAGAAGAAGAAGAAGAAAA	UCUUCUUCUUCUUCUUCUUC	Cleavage	[mRNA] locus=Scaffold000133:175005:177457:+	1
ath-miR5021	Bra038125	PLA2-ALPHA\x3b phospholipase A2"	2	9.502	1	20	32	51	UGAGAAGAAGAAGAAGAAAA	UUUUCUUAUUCUUCUUCUCU	Cleavage	[mRNA] locus=Scaffold000139:286711:287592:-	1
ath-miR5021	Bra038315	pentatricopeptide (PPR) repeat-containing protein"	3	18.119	1	20	52	71	UGAGAAGAAGAAGAAGAAAA	UCGUCUUCUUCUUCUUCUCA	Cleavage	[mRNA] locus=Scaffold000144:47679:49655:+	1
ath-miR5021	Bra038333	pentatricopeptide (PPR) repeat-containing protein"	2.5	12.425	1	20	46	65	UGAGAAGAAGAAGAAGAAAA	UUCUCUUCUUCUUCUUCUUC	Cleavage	[mRNA] locus=Scaffold000144:179733:181583:-	1
ath-miR5021	Bra038566	S-locus lectin protein kinase family protein"	2.5	15.959	1	20	2407	2426	UGAGAAGAAGAAGAAGAAAA	UCUUCUUCUUCUUCUUCUUC	Cleavage	[mRNA] locus=Scaffold000148:402673:405132:+	1
ath-miR5021	Bra038629	emb2746 (embryo defective 2746)\x3b DNA binding / catalytic/ hydrolase"	2.5	17.45	1	20	205	224	UGAGAAGAAGAAGAAGAAAA	UCUUCUUCUUCUUCUUCUUC	Cleavage	[mRNA] locus=Scaffold000150:200048:204570:+	1
ath-miR5021	Bra038741	FLA14 (FASCICLIN-LIKE ARABINOGALACTAN PROTEIN 14 PRECURSOR)"	2.5	1.841	1	20	29	48	UGAGAAGAAGAAGAAGAAAA	UCUUCUUCUUCUUCUUCUUU	Cleavage	[mRNA] locus=Scaffold000151:359575:360369:+	1
ath-miR5021	Bra039163	COBL1 (COBRA-LIKE PROTEIN 1 PRECURSOR)"	2.5	6.788	1	20	13	32	UGAGAAGAAGAAGAAGAAAA	UGUUCUUCUUCUUCUUCUUC	Cleavage	[mRNA] locus=Scaffold000160:247805:249809:-	1
ath-miR5021	Bra039252	alpha 1,4-glycosyltransferase family protein / glycosyltransferase sugar-binding DXD motif-containing protein"	2.5	18.236	1	20	1290	1309	UGAGAAGAAGAAGAAGAAAA	UCUUCUUCUUCUUCUUCUUU	Cleavage	[mRNA] locus=Scaffold000162:194693:196033:+	1
ath-miR5021	Bra039315	CPFTSY\x3b 7S RNA binding / GTP binding / nucleoside-triphosphatase/ nucleotide binding"	2.5	10.144	1	20	7	26	UGAGAAGAAGAAGAAGAAAA	UCUUCUUCUUCUUCUGCUCA	Cleavage	[mRNA] locus=Scaffold000163:226251:228254:-	1
ath-miR5021	Bra040137	LSH2 (LIGHT SENSITIVE HYPOCOTYLS 2)"	2	5.022	1	20	64	83	UGAGAAGAAGAAGAAGAAAA	UCUUCUUCUUCUUCUUCUCC	Cleavage	[mRNA] locus=Scaffold000189:101503:104459:+	1
ath-miR5021	Bra040355	UDP-glucose\x3asterol glucosyltransferase (UGT80A2)"	2.5	18.033	1	20	37	56	UGAGAAGAAGAAGAAGAAAA	UCUUCUUCUUCUUCUUCUUC	Cleavage	[mRNA] locus=Scaffold000200:9447:12735:-	1
ath-miR5021	Bra040608	ILR1 (IAA-LEUCINE RESISTANT 1)\x3b IAA-Leu conjugate hydrolase/ IAA-Phe conjugate hydrolase/ metallopeptidase"	2.5	12.911	1	20	26	45	UGAGAAGAAGAAGAAGAAAA	UCUUCUUCUUCUUCUUCUUU	Cleavage	[mRNA] locus=Scaffold000222:55422:57524:+	1
ath-miR5021	Bra000077	CDKB1\x3b2 (cyclin-dependent kinase B1\x3b2)\x3b cyclin binding / kinase/ protein serine/threonine kinase"	1	4.492	1	20	238	257	UGAGAAGAAGAAGAAGAAAA	UCUUCUUCUUCUUCUUCUCA	Cleavage	[mRNA] locus=Scaffold000001:402930:404151:+	1
ath-miR5021	Bra000328	formin homology 2 domain-containing protein / FH2 domain-containing protein"	2.5	13.534	1	20	41	60	UGAGAAGAAGAAGAAGAAAA	UUUUCUUCAUCUUCUCCUCA	Cleavage	[mRNA] locus=Scaffold000001:1790140:1793047:+	1
ath-miR5021	Bra000362	WRKY family transcription factor"	2	8.813	1	20	109	128	UGAGAAGAAGAAGAAGAAAA	UCUUCUUCUUCUUCUUCUCU	Cleavage	[mRNA] locus=Scaffold000001:1960216:1961891:-	1
ath-miR5021	Bra000647	MEKK1 (MAP KINASE KINASE KINASE 1)\x3b DNA binding / MAP kinase kinase kinase/ kinase/ kinase	2.5	22.247	1	20	634	653	UGAGAAGAAGAAGAAGAAAA	UCUUCUUCUUCUUCUUCUUC	Cleavage	[mRNA] locus=Scaffold000001:3481860:3484281:-	1
ath-miR5021	Bra000686	lectin protein kinase family protein"	2.5	6.613	1	20	18	37	UGAGAAGAAGAAGAAGAAAA	AUUUCUUCUUCUUCUUCUUU	Cleavage	[mRNA] locus=Scaffold000001:3689817:3692141:+	1
ath-miR5021	Bra000872	UNE12 (unfertilized embryo sac 12)\x3b DNA binding / transcription factor"	2.5	11.067	1	20	325	344	UGAGAAGAAGAAGAAGAAAA	UCUUCUUCUUCUUCUUCUUC	Cleavage	[mRNA] locus=Scaffold000001:4854441:4856364:+	1
ath-miR5021	Bra000880	lectin protein kinase, putative"	2.5	3.105	1	20	26	45	UGAGAAGAAGAAGAAGAAAA	UCUUCUUCUUCUUCUUCUUC	Cleavage	[mRNA] locus=Scaffold000001:4898834:4900873:+	1
ath-miR5021	Bra001003	PPT2 (PHOSPHOENOLPYRUVATE (PEP)/PHOSPHATE TRANSLOCATOR 2)\x3b antiporter/ triose-phosphate transmembrane transport	2.5	13.231	1	20	97	116	UGAGAAGAAGAAGAAGAAAA	UCUUCUUCUUCUUCUUCUUC	Cleavage	[mRNA] locus=Scaffold000001:5558976:5560874:+	1
ath-miR5021	Bra001358	unknown protein"	1.5	12.988	1	20	40	59	UGAGAAGAAGAAGAAGAAAA	UCUUCUUCUUCUUCUUCUUA	Cleavage	[mRNA] locus=Scaffold000001:7225487:7226580:-	1
ath-miR5021	Bra001373	CPK2 (CALMODULIN-DOMAIN PROTEIN KINASE CDPK ISOFORM 2)\x3b calmodulin-dependent protein kinase/ kinase/ protein s	2.5	5.856	1	20	61	80	UGAGAAGAAGAAGAAGAAAA	UUUUCUUCUUCUUCUCCUCC	Cleavage	[mRNA] locus=Scaffold000001:7277860:7283088:-	1
ath-miR5021	Bra001484	myb family transcription factor"	2	14.504	1	20	766	785	UGAGAAGAAGAAGAAGAAAA	AUGUCUUCUUCUUCUUCUCA	Cleavage	[mRNA] locus=Scaffold000001:7850818:7852264:-	1
ath-miR5021	Bra001643	ARR2 (ARABIDOPSIS RESPONSE REGULATOR 2)\x3b transcription factor/ two-component response regulator"	1.5	13.712	1	20	1531	1550	UGAGAAGAAGAAGAAGAAAA	UCUUCUUCUUCUUCUUCUUA	Cleavage	[mRNA] locus=Scaffold000001:8885353:8888077:+	1
ath-miR5021	Bra001748	reticulon family protein (RTNLB11)"	2.5	8.425	1	20	16	35	UGAGAAGAAGAAGAAGAAAA	UCUUCUUCUUCUUCUUCUUC	Cleavage	[mRNA] locus=Scaffold000001:9459944:9461089:-	1
ath-miR5021	Bra001950	leucine-rich repeat family protein / extensin family protein"	2	5.043	1	20	35	54	UGAGAAGAAGAAGAAGAAAA	UCUUCUUCUUCUUCUUCUCU	Cleavage	[mRNA] locus=Scaffold000001:10780819:10784568:-	1
ath-miR5021	Bra001996	protein kinase family protein"	2.5	17.891	1	20	1876	1895	UGAGAAGAAGAAGAAGAAAA	UUUUCUUCUUCUCCAUCUCA	Cleavage	[mRNA] locus=Scaffold000002:409437:412229:+	1
ath-miR5021	Bra002223	KAPP (KINASE ASSOCIATED PROTEIN PHOSPHATASE)\x3b phosphoprotein phosphatase/ protein kinase binding / protein serin	3	19.447	1	20	304	323	UGAGAAGAAGAAGAAGAAAA	CCUUCUUCUUCUUCUUCUCC	Cleavage	[mRNA] locus=Scaffold000002:2006740:2009668:+	1
ath-miR5021	Bra002232	pleckstrin homology (PH) domain-containing protein / RhoGAP domain-containing protein"	3	12.2	1	20	2356	2375	UGAGAAGAAGAAGAAGAAAA	GGCUCUUCUUCUUCUUCUCA	Cleavage	[mRNA] locus=Scaffold000002:2039768:2045487:+	1
ath-miR5021	Bra002296	TIP1 (TIP GROWTH DEFECTIVE 1)\x3b S-acyltransferase/ acyl binding"	3	15.827	1	20	1110	1129	UGAGAAGAAGAAGAAGAAAA	UUUUCUUUUUCUUCUACUUG	Cleavage	[mRNA] locus=Scaffold000002:2367420:2371416:+	1
ath-miR5021	Bra003012	ILL3\x3b IAA-amino acid conjugate hydrolase/ metallopeptidase"	2.5	10.361	1	20	36	55	UGAGAAGAAGAAGAAGAAAA	UCUUCUUCUUCUUCUUCUUC	Cleavage	[mRNA] locus=Scaffold000002:6735198:6736646:-	1
ath-miR5021	Bra003065	FUNCTIONS IN\x3a molecular_function unknown\x3b INVOLVED IN\x3a biological_process unknown\x3b LOCATED IN\x3a cellular_component	1.5	8.278	1	20	157	176	UGAGAAGAAGAAGAAGAAAA	UUUUCUUCUUCUUCUUCUUC	Cleavage	[mRNA] locus=Scaffold000002:7280653:7281917:-	1
ath-miR5021	Bra003181	SAC3/GANP family protein"	2.5	17.409	1	20	22	41	UGAGAAGAAGAAGAAGAAAA	UCUUCUUCUUCUUCUUCUUC	Cleavage	[mRNA] locus=Scaffold000003:268906:270941:-	1
ath-miR5021	Bra003409	FUNCTIONS IN\x3a molecular_function unknown\x3b INVOLVED IN\x3a biological_process unknown\x3b LOCATED IN\x3a cellular_compone	2.5	8.142	1	20	808	827	UGAGAAGAAGAAGAAGAAAA	GUUUCUUCUUCUUCUUCUUC	Cleavage	[mRNA] locus=Scaffold000003:1617193:1619658:-	1
ath-miR5021	Bra005371	AICARFT/IMPCHase bienzyme family protein"	2.5	12.454	1	20	411	430	UGAGAAGAAGAAGAAGAAAA	GUUUUUUUUUCUUCUUCUCG	Cleavage	[mRNA] locus=Scaffold000004:5071548:5076362:+	1
ath-miR5021	Bra005502	unknown protein"	2.5	21.307	1	20	496	515	UGAGAAGAAGAAGAAGAAAA	UCUUCUUCUUCUUCUUCUGA	Cleavage	[mRNA] locus=Scaffold000004:5832776:5834424:-	1
ath-miR5021	Bra005615	unknown protein"	2	19.151	1	20	61	80	UGAGAAGAAGAAGAAGAAAA	AUUUCUUCUUCUUCUUCUCC	Cleavage	[mRNA] locus=Scaffold000004:6541283:6543387:-	1
ath-miR5021	Bra005646	DNA binding"	2	22.424	1	20	211	230	UGAGAAGAAGAAGAAGAAAA	UCUUCUUCUUCUUCUUCUUG	Cleavage	[mRNA] locus=Scaffold000004:6739796:6741019:+	1
ath-miR5021	Bra005661	ATP binding / kinase/ protein serine/threonine kinase"	2	11.64	1	20	63	82	UGAGAAGAAGAAGAAGAAAA	UCUUCUUCUUCUUCUUCUUG	Cleavage	[mRNA] locus=Scaffold000005:33530:38004:+	1
ath-miR5021	Bra005667	VHS domain-containing protein / GAT domain-containing protein"	2.5	10.667	1	20	514	533	UGAGAAGAAGAAGAAGAAAA	UCUUCUUCUUCUUCUUCUUC	Cleavage	[mRNA] locus=Scaffold000005:57623:60040:-	1
ath-miR5021	Bra006000	unknown protein"	2.5	22.872	1	20	991	1010	UGAGAAGAAGAAGAAGAAAA	UCUUCUUCUUCUUCUUCUUC	Cleavage	[mRNA] locus=Scaffold000005:1553658:1555145:+	1
ath-miR5021	Bra006123	NLI interacting factor (NIF) family protein"	1.5	14.599	1	20	25	44	UGAGAAGAAGAAGAAGAAAA	UCUUCUUCUUCUUCUUCUCG	Cleavage	[mRNA] locus=Scaffold000005:2114993:2116088:-	1
ath-miR5021	Bra006684	unknown protein"	2	10.091	1	20	22	41	UGAGAAGAAGAAGAAGAAAA	UCUUCUUCUUCUUCUUCUCC	Cleavage	[mRNA] locus=Scaffold000005:4616993:4619120:+	1
ath-miR5021	Bra007019	unknown protein"	1.5	16.663	1	20	523	542	UGAGAAGAAGAAGAAGAAAA	UCUUCUUCUUCUUCUUCUCG	Cleavage	[mRNA] locus=Scaffold000006:952256:953415:+	1
ath-miR5021	Bra007448	ACR4 (ARABIDOPSIS CRINKLY4)\x3b kinase/ transmembrane receptor protein kinase"	2.5	16.702	1	20	418	437	UGAGAAGAAGAAGAAGAAAA	UCUUCUUCUUCUUCUUCUUC	Cleavage	[mRNA] locus=Scaffold000006:3357752:3360460:-	1
ath-miR5021	Bra007453	AtRLP53 (Receptor Like Protein 53)\x3b kinase/ protein binding"	1.5	1.385	1	20	475	494	UGAGAAGAAGAAGAAGAAAA	UUUUCUUCUUCUUCUUCUUC	Cleavage	[mRNA] locus=Scaffold000006:3374854:3377793:-	1
ath-miR5021	Bra007553	PDLP8 (PLASMODESMATA-LOCATED PROTEIN 8)"	2.5	7.547	1	20	14	33	UGAGAAGAAGAAGAAGAAAA	UUCUCUUCUUCUUCUUCUUC	Cleavage	[mRNA] locus=Scaffold000006:3867082:3868715:+	1
ath-miR5021	Bra008141	unknown protein"	2.5	12.315	1	20	79	98	UGAGAAGAAGAAGAAGAAAA	UCUUCUUCUUCUUCUUCUUC	Cleavage	[mRNA] locus=Scaffold000007:2021059:2022003:-	1
ath-miR5021	Bra008169	myb family transcription factor"	2.5	10.133	1	20	610	629	UGAGAAGAAGAAGAAGAAAA	UCUUCUUCUUCUUCUUCUUC	Cleavage	[mRNA] locus=Scaffold000007:2186559:2187439:-	1
ath-miR5021	Bra008541	protein kinase family protein"	2.5	5.321	1	20	35	54	UGAGAAGAAGAAGAAGAAAA	AUUUCUUCUUCUUCUUCUUC	Cleavage	[mRNA] locus=Scaffold000007:4944324:4951995:-	1
ath-miR5021	Bra009041	unknown protein"	1.5	15.762	1	20	88	107	UGAGAAGAAGAAGAAGAAAA	UCUUCUUCUUCUUCUUCUCG	Cleavage	[mRNA] locus=Scaffold000008:2192205:2194649:+	1
ath-miR5021	Bra009501	hesB-like domain-containing protein"	2.5	7.245	1	20	115	134	UGAGAAGAAGAAGAAGAAAA	UCUUCUUCUUCUUCUUCUUC	Cleavage	[mRNA] locus=Scaffold000008:4145348:4146528:-	1
ath-miR5021	Bra009620	unknown protein"	2	18.182	1	20	25	44	UGAGAAGAAGAAGAAGAAAA	UUGUCUUCUUCUUCUUCUCC	Cleavage	[mRNA] locus=Scaffold000008:4668042:4669379:+	1
ath-miR5021	Bra009633	SQD2 (sulfoquinovosyldiacylglycerol 2)\x3b UDP-glycosyltransferase/ UDP-sulfoquinovose\x3aDAG sulfoquinovosyltransferase/	2.5	2.522	1	20	7	26	UGAGAAGAAGAAGAAGAAAA	CUUUCUUCUUCUUCUUCUUC	Cleavage	[mRNA] locus=Scaffold000008:4724143:4726869:-	1
ath-miR5021	Bra010169	ATNAP6 (NON-INTRINSIC ABC PROTEIN 6)\x3b protein binding / transporter"	2.5	10.275	1	20	172	191	UGAGAAGAAGAAGAAGAAAA	UCUUCUUCUUCUUCUUCUUC	Cleavage	[mRNA] locus=Scaffold000009:4052983:4054731:-	1
ath-miR5021	Bra010296	ATR2 (ARABIDOPSIS P450 REDUCTASE 2)\x3b NADPH-hemoprotein reductase"	2	8.017	1	20	4	23	UGAGAAGAAGAAGAAGAAAA	UCUUCUUCUUCUUCUUCUCC	Cleavage	[mRNA] locus=Scaffold000010:486340:489756:-	1
ath-miR5021	Bra010349	protein binding / ubiquitin-protein ligase/ zinc ion binding"	2.5	4.044	1	20	11	30	UGAGAAGAAGAAGAAGAAAA	UCUUCUUCUUCUUCUUCUUU	Cleavage	[mRNA] locus=Scaffold000010:806800:808062:+	1
ath-miR5021	Bra010947	0	2.5	12.869	1	20	184	203	UGAGAAGAAGAAGAAGAAAA	UUUUCUUUUUCUUUUUCUUU	Cleavage	[mRNA] locus=Scaffold000010:4016495:4016779:+	1
ath-miR5021	Bra011620	unknown protein"	2.5	4.284	1	20	82	101	UGAGAAGAAGAAGAAGAAAA	UCUUCUUCUUCUUCUUCUUC	Cleavage	[mRNA] locus=Scaffold000011:2994582:2995349:-	1
ath-miR5021	Bra011747	leucine-rich repeat family protein / protein kinase family protein"	2.5	4.538	1	20	23	42	UGAGAAGAAGAAGAAGAAAA	CUUUCUUCUUCUUCUUCUUC	Cleavage	[mRNA] locus=Scaffold000011:3609891:3612270:-	1
ath-miR5021	Bra011987	MD-2-related lipid recognition domain-containing protein / ML domain-containing protein"	1.5	6.15	1	20	24	43	UGAGAAGAAGAAGAAGAAAA	UGUUCUUCUUCUUCUUCUCG	Cleavage	[mRNA] locus=Scaffold000012:706165:707303:+	1
ath-miR5021	Bra012575	OFP5 (ARABIDOPSIS THALIANA OVATE FAMILY PROTEIN 5)"	2	20.866	1	20	28	47	UGAGAAGAAGAAGAAGAAAA	AUUUCUUCUUCUUCUUCUCC	Cleavage	[mRNA] locus=Scaffold000013:451383:452665:-	1
ath-miR5021	Bra012613	glycoside hydrolase family 28 protein / polygalacturonase (pectinase) family protein"	2.5	13.64	1	20	47	66	UGAGAAGAAGAAGAAGAAAA	UUCUCUUCUUCUUCUUCUUC	Cleavage	[mRNA] locus=Scaffold000013:690025:693494:-	1
ath-miR5021	Bra013082	CDC48C\x3b ATP binding / ATPase/ nucleoside-triphosphatase/ nucleotide binding"	2.5	15.308	1	20	190	209	UGAGAAGAAGAAGAAGAAAA	UCUUCUUCUUCUUCUUCACA	Cleavage	[mRNA] locus=Scaffold000013:3347089:3348490:+	1
ath-miR5021	Bra013092	leucine-rich repeat family protein / extensin family protein"	2	13.195	1	20	50	69	UGAGAAGAAGAAGAAGAAAA	UGUUCUUCUUCUUCUUCUCC	Cleavage	[mRNA] locus=Scaffold000013:3381570:3384155:+	1
ath-miR5021	Bra013354	OFP5 (ARABIDOPSIS THALIANA OVATE FAMILY PROTEIN 5)"	1.5	22.079	1	20	28	47	UGAGAAGAAGAAGAAGAAAA	GUUUCUUCUUCUUCUUCUUA	Cleavage	[mRNA] locus=Scaffold000014:611180:612160:+	1
ath-miR5021	Bra014216	ATRBP47A (Arabidopsis thaliana RNA-binding protein 47a)\x3b RNA binding"	2.5	24.817	1	20	192	211	UGAGAAGAAGAAGAAGAAAA	UCUUCUUCUUCUUUUUCUCU	Cleavage	[mRNA] locus=Scaffold000015:2535579:2540091:+	1
ath-miR5021	Bra014264	myosin-related"	1.5	19.031	1	20	148	167	UGAGAAGAAGAAGAAGAAAA	UCUUCUUCUUCUUCUUCUUA	Cleavage	[mRNA] locus=Scaffold000015:2869131:2870795:-	1
ath-miR5021	Bra014330	AtQSOX2 (quiescin-sulfhydryl oxidase 2)\x3b thiol oxidase"	2	8.947	1	20	67	86	UGAGAAGAAGAAGAAGAAAA	UCUUCUUCUUCUUCUUCUCC	Cleavage	[mRNA] locus=Scaffold000015:3399159:3401763:-	1
ath-miR5021	Bra014603	basic helix-loop-helix (bHLH) family protein"	2	15.229	1	20	190	209	UGAGAAGAAGAAGAAGAAAA	UCUUCUUCUUCUGCUUCUCA	Cleavage	[mRNA] locus=Scaffold000016:1485468:1488547:+	1
ath-miR5021	Bra014818	SRS6 (SHI-RELATED SEQUENCE 6)"	1	12.813	1	20	226	245	UGAGAAGAAGAAGAAGAAAA	UCUUCUUCUUCUUCUUCUCA	Cleavage	[mRNA] locus=Scaffold000016:3150404:3151733:+	1
ath-miR5021	Bra014973	S1 RNA-binding domain-containing protein"	2.5	2.894	1	20	103	122	UGAGAAGAAGAAGAAGAAAA	UCUUCUUCUUCUUCUUCUUC	Cleavage	[mRNA] locus=Scaffold000017:1089049:1091243:-	1
ath-miR5021	Bra015245	leucine-rich repeat family protein / extensin family protein"	2	12.722	1	20	50	69	UGAGAAGAAGAAGAAGAAAA	UGUUCUUCUUCUUCUUCUCC	Cleavage	[mRNA] locus=Scaffold000018:789804:792308:-	1
ath-miR5021	Bra015303	ERS2 (ETHYLENE RESPONSE SENSOR 2)\x3b ethylene binding / glycogen synthase kinase 3/ protein histidine kinase/ receptor"	1.5	14.521	1	20	29	48	UGAGAAGAAGAAGAAGAAAA	UUUUGUUCUUCUUCUUCUUA	Cleavage	[mRNA] locus=Scaffold000018:1186345:1188282:-	1
ath-miR5021	Bra015624	AtTLP6 (TUBBY LIKE PROTEIN 6)\x3b phosphoric diester hydrolase/ transcription factor"	2.5	18.601	1	20	88	107	UGAGAAGAAGAAGAAGAAAA	UCUUCUUCUUCUUCUUCUUC	Cleavage	[mRNA] locus=Scaffold000018:3274961:3276427:-	1
ath-miR5021	Bra015663	myosin heavy chain-related"	2.5	15.981	1	20	2152	2171	UGAGAAGAAGAAGAAGAAAA	UCUUCUUCUUCUUCUUCUUC	Cleavage	[mRNA] locus=Scaffold000019:236899:239425:+	1
ath-miR5021	Bra015783	serine-type endopeptidase/ serine-type peptidase"	2	3.325	1	20	115	134	UGAGAAGAAGAAGAAGAAAA	UCUUCUUCUUCUUCUUCUCU	Cleavage	[mRNA] locus=Scaffold000019:830970:834496:-	1
ath-miR5021	Bra015885	ARR15 (RESPONSE REGULATOR 15)\x3b transcription regulator/ two-component response regulator"	2.5	14.294	1	20	16	35	UGAGAAGAAGAAGAAGAAAA	UUAUCUUCUUCUUCUUCUUC	Cleavage	[mRNA] locus=Scaffold000019:1346732:1347826:+	1
ath-miR5021	Bra016177	CLE17 (CLAVATA3/ESR-RELATED 17)\x3b protein binding / receptor binding"	1.5	12.813	1	20	74	93	UGAGAAGAAGAAGAAGAAAA	UCUUCUUCUUCUUCUUCUUA	Cleavage	[mRNA] locus=Scaffold000019:2685312:2685599:-	1
ath-miR5021	Bra016229	unknown protein"	3	21.75	1	20	169	188	UGAGAAGAAGAAGAAGAAAA	UACUCUUCUUCUUCUUCUCA	Cleavage	[mRNA] locus=Scaffold000019:2957627:2958948:-	1
ath-miR5021	Bra016867	unknown protein"	2	16.771	1	20	101	120	UGAGAAGAAGAAGAAGAAAA	UUUUCUUUUUCUUCUUCUUC	Cleavage	[mRNA] locus=Scaffold000021:82659:85043:+	1
ath-miR5021	Bra017432	nucleic acid binding / transcription factor/ zinc ion binding"	2.5	19.212	1	20	52	71	UGAGAAGAAGAAGAAGAAAA	GUUUCUUCUUCUUCUUCUGA	Cleavage	[mRNA] locus=Scaffold000022:964546:966779:-	1
ath-miR5021	Bra018054	unknown protein"	1	7.614	1	20	211	230	UGAGAAGAAGAAGAAGAAAA	UCUUCUUCUUCUUCUUCUCA	Cleavage	[mRNA] locus=Scaffold000024:1084029:1085333:+	1
ath-miR5021	Bra018812	ICK5\x3b cyclin binding / cyclin-dependent protein kinase inhibitor"	2.5	17.227	1	20	106	125	UGAGAAGAAGAAGAAGAAAA	GUUUCUUCUUCUUCUUCUUC	Cleavage	[mRNA] locus=Scaffold000026:1387203:1388009:+	1
ath-miR5021	Bra018939	mitochondrial processing peptidase alpha subunit, putative"	2.5	14.809	1	20	103	122	UGAGAAGAAGAAGAAGAAAA	UCUUCUUCUUCUUCUUCUUC	Cleavage	[mRNA] locus=Scaffold000026:2064085:2067314:-	1
ath-miR5021	Bra019386	SOBER1 (SUPPRESSOR OF AVRBST-ELICITED RESISTANCE 1)\x3b carboxylesterase"	1.5	13.366	1	20	763	782	UGAGAAGAAGAAGAAGAAAA	UCUUCUUCUUCUUCUUCUUA	Cleavage	[mRNA] locus=Scaffold000027:2206596:2207884:+	1
ath-miR5021	Bra019727	octicosapeptide/Phox/Bem1p (PB1) domain-containing protein / tetratricopeptide repeat (TPR)-containing protein"	3	15.993	1	20	598	617	UGAGAAGAAGAAGAAGAAAA	GCUUCUUCUUCUUCUUCUCC	Cleavage	[mRNA] locus=Scaffold000029:721794:725595:-	1
ath-miR5021	Bra019817	zinc finger (C3HC4-type RING finger) family protein"	2.5	11.643	1	20	22	41	UGAGAAGAAGAAGAAGAAAA	UCUUCUUCUUCUUCUUCUUC	Cleavage	[mRNA] locus=Scaffold000029:1223051:1224428:-	1
ath-miR5021	Bra019831	FAD binding / catalytic/ electron carrier/ oxidoreductase"	2.5	7.669	1	20	23	42	UGAGAAGAAGAAGAAGAAAA	CUUUCUUCUUCUUCAUCUCA	Cleavage	[mRNA] locus=Scaffold000029:1382218:1383813:-	1
ath-miR5021	Bra020197	WRKY38\x3b transcription factor"	2	12.979	1	20	166	185	UGAGAAGAAGAAGAAGAAAA	UCUUCUUCUUCUUCUUCUCC	Cleavage	[mRNA] locus=Scaffold000030:789189:790408:-	1
ath-miR5021	Bra020693	SNC1 (SUPPRESSOR OF NPR1-1, CONSTITUTIVE 1)\x3b nucleotide binding"	2.5	15.288	1	20	7	26	UGAGAAGAAGAAGAAGAAAA	UCUUCUUCUUCUUCUUCUUC	Cleavage	[mRNA] locus=Scaffold000031:1509261:1511584:-	1
ath-miR5021	Bra020955	heat shock protein binding / unfolded protein binding"	2.5	22.157	1	20	784	803	UGAGAAGAAGAAGAAGAAAA	UCUUCUUCUUCUUCUUCUUC	Cleavage	[mRNA] locus=Scaffold000032:1054015:1054863:-	1
ath-miR5021	Bra021510	AtIDD11 (Arabidopsis thaliana Indeterminate(ID)-Domain 11)\x3b nucleic acid binding / transcription factor/ zinc ion b	3	3.784	1	20	745	764	UGAGAAGAAGAAGAAGAAAA	CAAUCUUCUUCUUCUUCUCA	Cleavage	[mRNA] locus=Scaffold000034:1447014:1449426:+	1
ath-miR5021	Bra021738	DNA binding"	2.5	12.842	1	20	244	263	UGAGAAGAAGAAGAAGAAAA	UCUUCUUCUUCUUCUUCUUC	Cleavage	[mRNA] locus=Scaffold000035:885343:886584:-	1
ath-miR5021	Bra022095	protein kinase family protein"	2.5	7.169	1	20	39	58	UGAGAAGAAGAAGAAGAAAA	UUUUCUUCUUCUUCUUGUCC	Cleavage	[mRNA] locus=Scaffold000036:1508975:1511779:-	1
ath-miR5021	Bra022128	amidase family protein"	3	5.008	1	20	33	52	UGAGAAGAAGAAGAAGAAAA	UUUUCUUCUUCUUCAUCUUC	Cleavage	[mRNA] locus=Scaffold000036:1838849:1842777:-	1
ath-miR5021	Bra022657	WD-40 repeat family protein"	2	15.793	1	20	1522	1541	UGAGAAGAAGAAGAAGAAAA	GAUUCUUCUUCUUCUUCUCA	Cleavage	[mRNA] locus=Scaffold000038:1405760:1407983:-	1
ath-miR5021	Bra023115	unknown protein"	2	13.482	1	20	46	65	UGAGAAGAAGAAGAAGAAAA	UCUUCUUCUUCUACUUCUCA	Cleavage	[mRNA] locus=Scaffold000039:1961950:1962816:+	1
ath-miR5021	Bra023625	F-box family protein"	2.5	6.468	1	20	262	281	UGAGAAGAAGAAGAAGAAAA	UUCUCUUCUUCUUCUUCUUC	Cleavage	[mRNA] locus=Scaffold000041:1488921:1490194:+	1
ath-miR5021	Bra023703	extracellular dermal glycoprotein-related / EDGP-related"	2.5	17.69	1	20	1150	1169	UGAGAAGAAGAAGAAGAAAA	UUUUCUUUCUCUUCUUCUCU	Cleavage	[mRNA] locus=Scaffold000041:1890898:1892115:+	1
ath-miR5021	Bra023826	IGPD\x3b imidazoleglycerol-phosphate dehydratase"	3	12.605	1	20	79	98	UGAGAAGAAGAAGAAGAAAA	GUUUCUUCUUCUUCUUCGCG	Cleavage	[mRNA] locus=Scaffold000042:924507:925984:-	1
ath-miR5021	Bra024181	HCF101 (HIGH-CHLOROPHYLL-FLUORESCENCE 101)\x3b ATP binding"	1.5	11.868	1	20	241	260	UGAGAAGAAGAAGAAGAAAA	UCUUCUUCUUCUUCUUCUUA	Cleavage	[mRNA] locus=Scaffold000043:1595442:1602989:+	1
ath-miR5021	Bra024187	IAA11 (INDOLE-3-ACETIC ACID INDUCIBLE 11)\x3b transcription factor"	2.5	12.578	1	20	160	179	UGAGAAGAAGAAGAAGAAAA	UCUUCUUCUUCUUCUUCUUC	Cleavage	[mRNA] locus=Scaffold000043:1638726:1641475:-	1
ath-miR5021	Bra024259	unknown protein"	2.5	10.087	1	20	145	164	UGAGAAGAAGAAGAAGAAAA	UCUUCUUCUUCUUCUUCUUC	Cleavage	[mRNA] locus=Scaffold000044:118267:119747:-	1
ath-miR5021	Bra024330	unknown protein"	2.5	14.379	1	20	358	377	UGAGAAGAAGAAGAAGAAAA	CUCUCUUCUUCUUCUUCUCG	Cleavage	[mRNA] locus=Scaffold000044:548690:549076:+	1
ath-miR5021	Bra024362	VQ motif-containing protein"	2.5	9.339	1	20	586	605	UGAGAAGAAGAAGAAGAAAA	UCUUCUUCUUCUUCUUCUUC	Cleavage	[mRNA] locus=Scaffold000044:755493:756584:+	1
ath-miR5021	Bra024807	leucine-rich repeat transmembrane protein kinase, putative"	2	6.412	1	20	39	58	UGAGAAGAAGAAGAAGAAAA	UUUCCUUCUUCUUCUUCUCC	Cleavage	[mRNA] locus=Scaffold000046:175077:177769:+	1
ath-miR5021	Bra024846	unknown protein"	2.5	18.179	1	20	118	137	UGAGAAGAAGAAGAAGAAAA	UCUUCUUCUUCUUCUUCUUC	Cleavage	[mRNA] locus=Scaffold000046:414714:415232:+	1
ath-miR5021	Bra025234	shikimate kinase family protein"	2.5	6.96	1	20	103	122	UGAGAAGAAGAAGAAGAAAA	UCUUCUUCUUCUUCUUCUUC	Cleavage	[mRNA] locus=Scaffold000047:750659:754017:-	1
ath-miR5021	Bra026037	SR45\x3b RNA binding / protein binding"	2	15.851	1	20	115	134	UGAGAAGAAGAAGAAGAAAA	UCUUCUUCUUCUUCUUCUCC	Cleavage	[mRNA] locus=Scaffold000050:724582:727327:+	1
ath-miR5021	Bra026341	plastocyanin-like domain-containing protein"	2	22.395	1	20	29	48	UGAGAAGAAGAAGAAGAAAA	GUUUCUUCUUCUUCUUCUCC	Cleavage	[mRNA] locus=Scaffold000051:642779:643851:+	1
ath-miR5021	Bra026718	unknown protein"	3	17.206	1	20	415	434	UGAGAAGAAGAAGAAGAAAA	CCUUCUUCUUCUUCUUCUCU	Cleavage	[mRNA] locus=Scaffold000053:226254:227137:-	1
ath-miR5021	Bra027104	proline-rich family protein"	2.5	13.066	1	20	127	146	UGAGAAGAAGAAGAAGAAAA	UCUUCUUCUUCUUCUUCUUC	Cleavage	[mRNA] locus=Scaffold000054:1102614:1106291:+	1
ath-miR5021	Bra027177	DNA binding / transcription factor"	3	15.103	1	20	127	146	UGAGAAGAAGAAGAAGAAAA	GAUUCUUCUUCUUCUUCUUG	Cleavage	[mRNA] locus=Scaffold000055:74985:75707:-	1
ath-miR5021	Bra027592	aspartyl protease family protein"	2.5	2.337	1	20	100	119	UGAGAAGAAGAAGAAGAAAA	UCUUCUUCUUCUUCUUCUUC	Cleavage	[mRNA] locus=Scaffold000056:1275712:1277259:+	1
ath-miR5021	Bra027751	leucine-rich repeat transmembrane protein kinase, putative"	2.5	10.202	1	20	8	27	UGAGAAGAAGAAGAAGAAAA	UCUUCUUCUUCUUUUUCUCU	Cleavage	[mRNA] locus=Scaffold000057:929831:931653:-	1
ath-miR5021	Bra028055	5'-3' exonuclease family protein"	2.5	10.294	1	20	103	122	UGAGAAGAAGAAGAAGAAAA	UCUUCUUCUUCUUCUUCUUC	Cleavage	[mRNA] locus=Scaffold000059:740183:741611:-	1
ath-miR5021	Bra028243	AT-HF (HIS HF)\x3b imidazoleglycerol-phosphate synthase"	2.5	13.63	1	20	58	77	UGAGAAGAAGAAGAAGAAAA	UCUUCUUCUUCUUCUUCUUC	Cleavage	[mRNA] locus=Scaffold000060:1287577:1291394:+	1
ath-miR5021	Bra029066	WD-40 repeat family protein"	2.5	13.728	1	20	1429	1448	UGAGAAGAAGAAGAAGAAAA	GAUUCUUCUUCUUCUUCUUA	Cleavage	[mRNA] locus=Scaffold000064:725539:727974:+	1
ath-miR5021	Bra030065	ATP-dependent DNA helicase, putative"	1.5	6.143	1	20	331	350	UGAGAAGAAGAAGAAGAAAA	UCUUCUUCUUCUUCUUCUCG	Cleavage	[mRNA] locus=Scaffold000069:244622:251397:+	1
ath-miR5021	Bra030208	basic helix-loop-helix (bHLH) family protein"	2.5	20.694	1	20	604	623	UGAGAAGAAGAAGAAGAAAA	UCUUCUUCUUCUUCUUCUUC	Cleavage	[mRNA] locus=Scaffold000070:182454:183782:-	1
ath-miR5021	Bra030405	mitochondrial processing peptidase alpha subunit, putative"	3	15.949	1	20	100	119	UGAGAAGAAGAAGAAGAAAA	AGUUCUUCUUCUUCUUCUCC	Cleavage	[mRNA] locus=Scaffold000071:319679:322620:+	1
ath-miR5021	Bra030564	FUNCTIONS IN\x3a molecular_function unknown\x3b INVOLVED IN\x3a biological_process unknown\x3b EXPRESSED IN\x3a 24 plant structure	2	9.22	1	20	35	54	UGAGAAGAAGAAGAAGAAAA	UCUUCUUCUUCUUCUUCUUG	Cleavage	[mRNA] locus=Scaffold000072:293158:301485:-	1
ath-miR5021	Bra030826	ZIP11 (ZINC TRANSPORTER 11 PRECURSOR)\x3b cation transmembrane transporter/ metal ion transmembrane transporter"	2.5	15.448	1	20	14	33	UGAGAAGAAGAAGAAGAAAA	UUGUCUUCUUCUUCUUCUUC	Cleavage	[mRNA] locus=Scaffold000073:113272:114329:-	1
ath-miR5021	Bra031156	0	2.5	24.817	1	20	219	238	UGAGAAGAAGAAGAAGAAAA	UCUUCUUCUUCUUUUUCUCU	Cleavage	[mRNA] locus=Scaffold000074:881139:882153:-	1
ath-miR5021	Bra031275	basic helix-loop-helix (bHLH) family protein"	2.5	16.018	1	20	118	137	UGAGAAGAAGAAGAAGAAAA	UCUUCUUCUUCUUCCUCUCA	Cleavage	[mRNA] locus=Scaffold000075:395184:396182:+	1
ath-miR5021	Bra031801	ZWI (ZWICHEL)\x3b calmodulin binding / microtubule motor"	2.5	12.088	1	20	344	363	UGAGAAGAAGAAGAAGAAAA	UCUUCUUCUUCUUCUUCUUC	Cleavage	[mRNA] locus=Scaffold000078:4315:10337:-	1
ath-miR5021	Bra031998	calcineurin-like phosphoesterase family protein"	2	20.652	1	20	1437	1456	UGAGAAGAAGAAGAAGAAAA	UCUUCUUCUUCUUCUUCUUG	Cleavage	[mRNA] locus=Scaffold000078:1112388:1117673:+	1
ath-miR5021	Bra032555	extracellular dermal glycoprotein, putative / EDGP, putative"	1.5	1.739	1	20	32	51	UGAGAAGAAGAAGAAGAAAA	UUUUCCUUUUCUUCUUCUCA	Cleavage	[mRNA] locus=Scaffold000082:630007:631305:+	1
ath-miR5021	Bra032748	WRNEXO (WERNER SYNDROME-LIKE EXONUCLEASE)\x3b 3'-5' exonuclease/ nucleic acid binding / protein binding"	2.5	15.099	1	20	91	110	UGAGAAGAAGAAGAAGAAAA	UCUUCUUCUUCUUCUUCUUC	Cleavage	[mRNA] locus=Scaffold000083:781946:783714:-	1
ath-miR5021	Bra032944	zinc finger (C3HC4-type RING finger) family protein"	3	22.526	1	20	352	371	UGAGAAGAAGAAGAAGAAAA	GCUGCUUCUUCUUCUUCUCA	Cleavage	[mRNA] locus=Scaffold000085:98395:101851:+	1
ath-miR5021	Bra033111	RALFL27 (ralf-like 27)\x3b signal transducer"	3	15.35	1	20	14	33	UGAGAAGAAGAAGAAGAAAA	UUUUCUUCUUCUUGUUCUUU	Cleavage	[mRNA] locus=Scaffold000085:1114935:1115282:+	1
ath-miR5021	Bra033298	ANAC004 (Arabidopsis NAC domain containing protein 4)\x3b transcription factor"	2.5	14.791	1	20	454	473	UGAGAAGAAGAAGAAGAAAA	UUAUCUUCUUCUUCUUCUUC	Cleavage	[mRNA] locus=Scaffold000087:459649:461191:-	1
ath-miR5021	Bra033382	unknown protein"	2.5	14.212	1	20	286	305	UGAGAAGAAGAAGAAGAAAA	UAUUCUUCUUCUUCUUCUGA	Cleavage	[mRNA] locus=Scaffold000087:907977:910181:+	1
ath-miR5021	Bra033642	NDF2 (NDH-DEPENDENT CYCLIC ELECTRON FLOW 1)\x3b carbohydrate binding / catalytic"	3	3.144	1	20	10	29	UGAGAAGAAGAAGAAGAAAA	CUUUUUUCUUUUUCUUCUCU	Cleavage	[mRNA] locus=Scaffold000089:423382:425003:+	1
ath-miR5021	Bra033684	meprin and TRAF homology domain-containing protein / MATH domain-containing protein"	3	14.083	1	20	2689	2708	UGAGAAGAAGAAGAAGAAAA	UCUUCUUCUUCUUCUUUUUC	Cleavage	[mRNA] locus=Scaffold000089:630764:634939:+	1
ath-miR5021	Bra034356	esterase/lipase/thioesterase family protein"	2.5	11.914	1	20	58	77	UGAGAAGAAGAAGAAGAAAA	UCUUCUUCUUCUUCUUCUUC	Cleavage	[mRNA] locus=Scaffold000094:703160:708155:-	1
ath-miR5021	Bra034550	pentatricopeptide (PPR) repeat-containing protein"	3	7.38	1	20	112	131	UGAGAAGAAGAAGAAGAAAA	UUUUCUUCUUCUUCUGCUUC	Cleavage	[mRNA] locus=Scaffold000097:142703:145657:-	1
ath-miR5021	Bra034781	emb2738 (embryo defective 2738)\x3b GTP binding"	2.5	3.876	1	20	85	104	UGAGAAGAAGAAGAAGAAAA	UUUGCUUCUUCUUCUUCUUC	Cleavage	[mRNA] locus=Scaffold000098:457357:460652:-	1
ath-miR5021	Bra034926	INVOLVED IN\x3a protein complex assembly\x3b LOCATED IN\x3a mitochondrion, chloroplast\x3b EXPRESSED IN\x3a 19 plant structures\	3	17.837	1	20	107	126	UGAGAAGAAGAAGAAGAAAA	CGAUCUUCUUCUUCUUCUCA	Cleavage	[mRNA] locus=Scaffold000099:697669:698269:+	1
ath-miR5021	Bra035905	unknown protein"	1	2.35	1	20	439	458	UGAGAAGAAGAAGAAGAAAA	UCUUCUUCUUCUUCUUCUCA	Cleavage	[mRNA] locus=Scaffold000110:389533:390966:+	1
ath-miR5021	Bra035951	COB (COBRA)"	1	6.791	1	20	1352	1371	UGAGAAGAAGAAGAAGAAAA	UUUUCUUCUUCUUCUUCUCC	Cleavage	[mRNA] locus=Scaffold000110:592070:594464:+	1
ath-miR5021	Bra036171	unknown protein"	2	7.436	1	20	18	37	UGAGAAGAAGAAGAAGAAAA	GCUUCUUCUUCUUCUUCUCA	Cleavage	[mRNA] locus=Scaffold000113:368349:368840:-	1
ath-miR5021	Bra036567	mitochondrial substrate carrier family protein"	1	15.031	1	20	55	74	UGAGAAGAAGAAGAAGAAAA	UCUUCUUCUUCUUCUUCUCA	Cleavage	[mRNA] locus=Scaffold000118:289080:290081:+	1
ath-miR5021	Bra036571	unknown protein"	2.5	4.032	1	20	202	221	UGAGAAGAAGAAGAAGAAAA	UGUUCUUCUUCUUCUUCUUC	Cleavage	[mRNA] locus=Scaffold000118:309105:309989:-	1
ath-miR5021	Bra036785	unknown protein"	0	2.637	1	20	154	173	UGAGAAGAAGAAGAAGAAAA	UUUUCUUCUUCUUCUUCUCA	Cleavage	[mRNA] locus=Scaffold000121:56775:60059:-	1
ath-miR5021	Bra037403	FUNCTIONS IN\x3a molecular_function unknown\x3b INVOLVED IN\x3a biological_process unknown\x3b LOCATED IN\x3a cellular_component un	2.5	9.677	1	20	154	173	UGAGAAGAAGAAGAAGAAAA	UCUUCUUCUUCUUCUUCUUC	Cleavage	[mRNA] locus=Scaffold000128:443972:445043:-	1
ath-miR5021	Bra037697	FUNCTIONS IN\x3a molecular_function unknown\x3b INVOLVED IN\x3a biological_process unknown\x3b LOCATED IN\x3a chloroplast thyla	3	16.595	1	20	248	267	UGAGAAGAAGAAGAAGAAAA	GCUUCUUCUUCUUCUUCUCC	Cleavage	[mRNA] locus=Scaffold000132:259799:273529:-	1
ath-miR5021	Bra037783	unknown protein"	2.5	9.512	1	20	28	47	UGAGAAGAAGAAGAAGAAAA	UCUUCUUCUUCUUCUUCUUC	Cleavage	[mRNA] locus=Scaffold000133:175005:177457:+	1
ath-miR5021	Bra038125	PLA2-ALPHA\x3b phospholipase A2"	2	9.502	1	20	32	51	UGAGAAGAAGAAGAAGAAAA	UUUUCUUAUUCUUCUUCUCU	Cleavage	[mRNA] locus=Scaffold000139:286711:287592:-	1
ath-miR5021	Bra038315	pentatricopeptide (PPR) repeat-containing protein"	3	18.119	1	20	52	71	UGAGAAGAAGAAGAAGAAAA	UCGUCUUCUUCUUCUUCUCA	Cleavage	[mRNA] locus=Scaffold000144:47679:49655:+	1
ath-miR5021	Bra038333	pentatricopeptide (PPR) repeat-containing protein"	2.5	12.425	1	20	46	65	UGAGAAGAAGAAGAAGAAAA	UUCUCUUCUUCUUCUUCUUC	Cleavage	[mRNA] locus=Scaffold000144:179733:181583:-	1
ath-miR5021	Bra038566	S-locus lectin protein kinase family protein"	2.5	15.959	1	20	2407	2426	UGAGAAGAAGAAGAAGAAAA	UCUUCUUCUUCUUCUUCUUC	Cleavage	[mRNA] locus=Scaffold000148:402673:405132:+	1
ath-miR5021	Bra038629	emb2746 (embryo defective 2746)\x3b DNA binding / catalytic/ hydrolase"	2.5	17.45	1	20	205	224	UGAGAAGAAGAAGAAGAAAA	UCUUCUUCUUCUUCUUCUUC	Cleavage	[mRNA] locus=Scaffold000150:200048:204570:+	1
ath-miR5021	Bra038741	FLA14 (FASCICLIN-LIKE ARABINOGALACTAN PROTEIN 14 PRECURSOR)"	2.5	1.841	1	20	29	48	UGAGAAGAAGAAGAAGAAAA	UCUUCUUCUUCUUCUUCUUU	Cleavage	[mRNA] locus=Scaffold000151:359575:360369:+	1
ath-miR5021	Bra039163	COBL1 (COBRA-LIKE PROTEIN 1 PRECURSOR)"	2.5	6.788	1	20	13	32	UGAGAAGAAGAAGAAGAAAA	UGUUCUUCUUCUUCUUCUUC	Cleavage	[mRNA] locus=Scaffold000160:247805:249809:-	1
ath-miR5021	Bra039252	alpha 1,4-glycosyltransferase family protein / glycosyltransferase sugar-binding DXD motif-containing protein"	2.5	18.236	1	20	1290	1309	UGAGAAGAAGAAGAAGAAAA	UCUUCUUCUUCUUCUUCUUU	Cleavage	[mRNA] locus=Scaffold000162:194693:196033:+	1
ath-miR5021	Bra039315	CPFTSY\x3b 7S RNA binding / GTP binding / nucleoside-triphosphatase/ nucleotide binding"	2.5	10.144	1	20	7	26	UGAGAAGAAGAAGAAGAAAA	UCUUCUUCUUCUUCUGCUCA	Cleavage	[mRNA] locus=Scaffold000163:226251:228254:-	1
ath-miR5021	Bra040137	LSH2 (LIGHT SENSITIVE HYPOCOTYLS 2)"	2	5.022	1	20	64	83	UGAGAAGAAGAAGAAGAAAA	UCUUCUUCUUCUUCUUCUCC	Cleavage	[mRNA] locus=Scaffold000189:101503:104459:+	1
ath-miR5021	Bra040355	UDP-glucose\x3asterol glucosyltransferase (UGT80A2)"	2.5	18.033	1	20	37	56	UGAGAAGAAGAAGAAGAAAA	UCUUCUUCUUCUUCUUCUUC	Cleavage	[mRNA] locus=Scaffold000200:9447:12735:-	1
ath-miR5021	Bra040608	ILR1 (IAA-LEUCINE RESISTANT 1)\x3b IAA-Leu conjugate hydrolase/ IAA-Phe conjugate hydrolase/ metallopeptidase"	2.5	12.911	1	20	26	45	UGAGAAGAAGAAGAAGAAAA	UCUUCUUCUUCUUCUUCUUU	Cleavage	[mRNA] locus=Scaffold000222:55422:57524:+	1
ath-miR5021	Bra000077	CDKB1\x3b2 (cyclin-dependent kinase B1\x3b2)\x3b cyclin binding / kinase/ protein serine/threonine kinase"	1	4.492	1	20	238	257	UGAGAAGAAGAAGAAGAAAA	UCUUCUUCUUCUUCUUCUCA	Cleavage	[mRNA] locus=Scaffold000001:402930:404151:+	1
ath-miR5021	Bra000328	formin homology 2 domain-containing protein / FH2 domain-containing protein"	2.5	13.534	1	20	41	60	UGAGAAGAAGAAGAAGAAAA	UUUUCUUCAUCUUCUCCUCA	Cleavage	[mRNA] locus=Scaffold000001:1790140:1793047:+	1
ath-miR5021	Bra000362	WRKY family transcription factor"	2	8.813	1	20	109	128	UGAGAAGAAGAAGAAGAAAA	UCUUCUUCUUCUUCUUCUCU	Cleavage	[mRNA] locus=Scaffold000001:1960216:1961891:-	1
ath-miR5021	Bra000647	MEKK1 (MAP KINASE KINASE KINASE 1)\x3b DNA binding / MAP kinase kinase kinase/ kinase/ kinase	2.5	22.247	1	20	634	653	UGAGAAGAAGAAGAAGAAAA	UCUUCUUCUUCUUCUUCUUC	Cleavage	[mRNA] locus=Scaffold000001:3481860:3484281:-	1
ath-miR5021	Bra000686	lectin protein kinase family protein"	2.5	6.613	1	20	18	37	UGAGAAGAAGAAGAAGAAAA	AUUUCUUCUUCUUCUUCUUU	Cleavage	[mRNA] locus=Scaffold000001:3689817:3692141:+	1
ath-miR5021	Bra000872	UNE12 (unfertilized embryo sac 12)\x3b DNA binding / transcription factor"	2.5	11.067	1	20	325	344	UGAGAAGAAGAAGAAGAAAA	UCUUCUUCUUCUUCUUCUUC	Cleavage	[mRNA] locus=Scaffold000001:4854441:4856364:+	1
ath-miR5021	Bra000880	lectin protein kinase, putative"	2.5	3.105	1	20	26	45	UGAGAAGAAGAAGAAGAAAA	UCUUCUUCUUCUUCUUCUUC	Cleavage	[mRNA] locus=Scaffold000001:4898834:4900873:+	1
ath-miR5021	Bra001003	PPT2 (PHOSPHOENOLPYRUVATE (PEP)/PHOSPHATE TRANSLOCATOR 2)\x3b antiporter/ triose-phosphate transmembrane transport	2.5	13.231	1	20	97	116	UGAGAAGAAGAAGAAGAAAA	UCUUCUUCUUCUUCUUCUUC	Cleavage	[mRNA] locus=Scaffold000001:5558976:5560874:+	1
ath-miR5021	Bra001358	unknown protein"	1.5	12.988	1	20	40	59	UGAGAAGAAGAAGAAGAAAA	UCUUCUUCUUCUUCUUCUUA	Cleavage	[mRNA] locus=Scaffold000001:7225487:7226580:-	1
ath-miR5021	Bra001373	CPK2 (CALMODULIN-DOMAIN PROTEIN KINASE CDPK ISOFORM 2)\x3b calmodulin-dependent protein kinase/ kinase/ protein s	2.5	5.856	1	20	61	80	UGAGAAGAAGAAGAAGAAAA	UUUUCUUCUUCUUCUCCUCC	Cleavage	[mRNA] locus=Scaffold000001:7277860:7283088:-	1
ath-miR5021	Bra001484	myb family transcription factor"	2	14.504	1	20	766	785	UGAGAAGAAGAAGAAGAAAA	AUGUCUUCUUCUUCUUCUCA	Cleavage	[mRNA] locus=Scaffold000001:7850818:7852264:-	1
ath-miR5021	Bra001643	ARR2 (ARABIDOPSIS RESPONSE REGULATOR 2)\x3b transcription factor/ two-component response regulator"	1.5	13.712	1	20	1531	1550	UGAGAAGAAGAAGAAGAAAA	UCUUCUUCUUCUUCUUCUUA	Cleavage	[mRNA] locus=Scaffold000001:8885353:8888077:+	1
ath-miR5021	Bra001748	reticulon family protein (RTNLB11)"	2.5	8.425	1	20	16	35	UGAGAAGAAGAAGAAGAAAA	UCUUCUUCUUCUUCUUCUUC	Cleavage	[mRNA] locus=Scaffold000001:9459944:9461089:-	1
ath-miR5021	Bra001950	leucine-rich repeat family protein / extensin family protein"	2	5.043	1	20	35	54	UGAGAAGAAGAAGAAGAAAA	UCUUCUUCUUCUUCUUCUCU	Cleavage	[mRNA] locus=Scaffold000001:10780819:10784568:-	1
ath-miR5021	Bra001996	protein kinase family protein"	2.5	17.891	1	20	1876	1895	UGAGAAGAAGAAGAAGAAAA	UUUUCUUCUUCUCCAUCUCA	Cleavage	[mRNA] locus=Scaffold000002:409437:412229:+	1
ath-miR5021	Bra002223	KAPP (KINASE ASSOCIATED PROTEIN PHOSPHATASE)\x3b phosphoprotein phosphatase/ protein kinase binding / protein serin	3	19.447	1	20	304	323	UGAGAAGAAGAAGAAGAAAA	CCUUCUUCUUCUUCUUCUCC	Cleavage	[mRNA] locus=Scaffold000002:2006740:2009668:+	1
ath-miR5021	Bra002232	pleckstrin homology (PH) domain-containing protein / RhoGAP domain-containing protein"	3	12.2	1	20	2356	2375	UGAGAAGAAGAAGAAGAAAA	GGCUCUUCUUCUUCUUCUCA	Cleavage	[mRNA] locus=Scaffold000002:2039768:2045487:+	1
ath-miR5021	Bra002296	TIP1 (TIP GROWTH DEFECTIVE 1)\x3b S-acyltransferase/ acyl binding"	3	15.827	1	20	1110	1129	UGAGAAGAAGAAGAAGAAAA	UUUUCUUUUUCUUCUACUUG	Cleavage	[mRNA] locus=Scaffold000002:2367420:2371416:+	1
ath-miR5021	Bra003012	ILL3\x3b IAA-amino acid conjugate hydrolase/ metallopeptidase"	2.5	10.361	1	20	36	55	UGAGAAGAAGAAGAAGAAAA	UCUUCUUCUUCUUCUUCUUC	Cleavage	[mRNA] locus=Scaffold000002:6735198:6736646:-	1
ath-miR5021	Bra003065	FUNCTIONS IN\x3a molecular_function unknown\x3b INVOLVED IN\x3a biological_process unknown\x3b LOCATED IN\x3a cellular_component	1.5	8.278	1	20	157	176	UGAGAAGAAGAAGAAGAAAA	UUUUCUUCUUCUUCUUCUUC	Cleavage	[mRNA] locus=Scaffold000002:7280653:7281917:-	1
ath-miR5021	Bra003181	SAC3/GANP family protein"	2.5	17.409	1	20	22	41	UGAGAAGAAGAAGAAGAAAA	UCUUCUUCUUCUUCUUCUUC	Cleavage	[mRNA] locus=Scaffold000003:268906:270941:-	1
ath-miR5021	Bra003409	FUNCTIONS IN\x3a molecular_function unknown\x3b INVOLVED IN\x3a biological_process unknown\x3b LOCATED IN\x3a cellular_compone	2.5	8.142	1	20	808	827	UGAGAAGAAGAAGAAGAAAA	GUUUCUUCUUCUUCUUCUUC	Cleavage	[mRNA] locus=Scaffold000003:1617193:1619658:-	1
ath-miR5021	Bra005371	AICARFT/IMPCHase bienzyme family protein"	2.5	12.454	1	20	411	430	UGAGAAGAAGAAGAAGAAAA	GUUUUUUUUUCUUCUUCUCG	Cleavage	[mRNA] locus=Scaffold000004:5071548:5076362:+	1
ath-miR5021	Bra005502	unknown protein"	2.5	21.307	1	20	496	515	UGAGAAGAAGAAGAAGAAAA	UCUUCUUCUUCUUCUUCUGA	Cleavage	[mRNA] locus=Scaffold000004:5832776:5834424:-	1
ath-miR5021	Bra005615	unknown protein"	2	19.151	1	20	61	80	UGAGAAGAAGAAGAAGAAAA	AUUUCUUCUUCUUCUUCUCC	Cleavage	[mRNA] locus=Scaffold000004:6541283:6543387:-	1
ath-miR5021	Bra005646	DNA binding"	2	22.424	1	20	211	230	UGAGAAGAAGAAGAAGAAAA	UCUUCUUCUUCUUCUUCUUG	Cleavage	[mRNA] locus=Scaffold000004:6739796:6741019:+	1
ath-miR5021	Bra005661	ATP binding / kinase/ protein serine/threonine kinase"	2	11.64	1	20	63	82	UGAGAAGAAGAAGAAGAAAA	UCUUCUUCUUCUUCUUCUUG	Cleavage	[mRNA] locus=Scaffold000005:33530:38004:+	1
ath-miR5021	Bra005667	VHS domain-containing protein / GAT domain-containing protein"	2.5	10.667	1	20	514	533	UGAGAAGAAGAAGAAGAAAA	UCUUCUUCUUCUUCUUCUUC	Cleavage	[mRNA] locus=Scaffold000005:57623:60040:-	1
ath-miR5021	Bra006000	unknown protein"	2.5	22.872	1	20	991	1010	UGAGAAGAAGAAGAAGAAAA	UCUUCUUCUUCUUCUUCUUC	Cleavage	[mRNA] locus=Scaffold000005:1553658:1555145:+	1
ath-miR5021	Bra006123	NLI interacting factor (NIF) family protein"	1.5	14.599	1	20	25	44	UGAGAAGAAGAAGAAGAAAA	UCUUCUUCUUCUUCUUCUCG	Cleavage	[mRNA] locus=Scaffold000005:2114993:2116088:-	1
ath-miR5021	Bra006684	unknown protein"	2	10.091	1	20	22	41	UGAGAAGAAGAAGAAGAAAA	UCUUCUUCUUCUUCUUCUCC	Cleavage	[mRNA] locus=Scaffold000005:4616993:4619120:+	1
ath-miR5021	Bra007019	unknown protein"	1.5	16.663	1	20	523	542	UGAGAAGAAGAAGAAGAAAA	UCUUCUUCUUCUUCUUCUCG	Cleavage	[mRNA] locus=Scaffold000006:952256:953415:+	1
ath-miR5021	Bra007448	ACR4 (ARABIDOPSIS CRINKLY4)\x3b kinase/ transmembrane receptor protein kinase"	2.5	16.702	1	20	418	437	UGAGAAGAAGAAGAAGAAAA	UCUUCUUCUUCUUCUUCUUC	Cleavage	[mRNA] locus=Scaffold000006:3357752:3360460:-	1
ath-miR5021	Bra007453	AtRLP53 (Receptor Like Protein 53)\x3b kinase/ protein binding"	1.5	1.385	1	20	475	494	UGAGAAGAAGAAGAAGAAAA	UUUUCUUCUUCUUCUUCUUC	Cleavage	[mRNA] locus=Scaffold000006:3374854:3377793:-	1
ath-miR5021	Bra007553	PDLP8 (PLASMODESMATA-LOCATED PROTEIN 8)"	2.5	7.547	1	20	14	33	UGAGAAGAAGAAGAAGAAAA	UUCUCUUCUUCUUCUUCUUC	Cleavage	[mRNA] locus=Scaffold000006:3867082:3868715:+	1
ath-miR5021	Bra008141	unknown protein"	2.5	12.315	1	20	79	98	UGAGAAGAAGAAGAAGAAAA	UCUUCUUCUUCUUCUUCUUC	Cleavage	[mRNA] locus=Scaffold000007:2021059:2022003:-	1
ath-miR5021	Bra008169	myb family transcription factor"	2.5	10.133	1	20	610	629	UGAGAAGAAGAAGAAGAAAA	UCUUCUUCUUCUUCUUCUUC	Cleavage	[mRNA] locus=Scaffold000007:2186559:2187439:-	1
ath-miR5021	Bra008541	protein kinase family protein"	2.5	5.321	1	20	35	54	UGAGAAGAAGAAGAAGAAAA	AUUUCUUCUUCUUCUUCUUC	Cleavage	[mRNA] locus=Scaffold000007:4944324:4951995:-	1
ath-miR5021	Bra009041	unknown protein"	1.5	15.762	1	20	88	107	UGAGAAGAAGAAGAAGAAAA	UCUUCUUCUUCUUCUUCUCG	Cleavage	[mRNA] locus=Scaffold000008:2192205:2194649:+	1
ath-miR5021	Bra009501	hesB-like domain-containing protein"	2.5	7.245	1	20	115	134	UGAGAAGAAGAAGAAGAAAA	UCUUCUUCUUCUUCUUCUUC	Cleavage	[mRNA] locus=Scaffold000008:4145348:4146528:-	1
ath-miR5021	Bra009620	unknown protein"	2	18.182	1	20	25	44	UGAGAAGAAGAAGAAGAAAA	UUGUCUUCUUCUUCUUCUCC	Cleavage	[mRNA] locus=Scaffold000008:4668042:4669379:+	1
ath-miR5021	Bra009633	SQD2 (sulfoquinovosyldiacylglycerol 2)\x3b UDP-glycosyltransferase/ UDP-sulfoquinovose\x3aDAG sulfoquinovosyltransferase/	2.5	2.522	1	20	7	26	UGAGAAGAAGAAGAAGAAAA	CUUUCUUCUUCUUCUUCUUC	Cleavage	[mRNA] locus=Scaffold000008:4724143:4726869:-	1
ath-miR5021	Bra010169	ATNAP6 (NON-INTRINSIC ABC PROTEIN 6)\x3b protein binding / transporter"	2.5	10.275	1	20	172	191	UGAGAAGAAGAAGAAGAAAA	UCUUCUUCUUCUUCUUCUUC	Cleavage	[mRNA] locus=Scaffold000009:4052983:4054731:-	1
ath-miR5021	Bra010296	ATR2 (ARABIDOPSIS P450 REDUCTASE 2)\x3b NADPH-hemoprotein reductase"	2	8.017	1	20	4	23	UGAGAAGAAGAAGAAGAAAA	UCUUCUUCUUCUUCUUCUCC	Cleavage	[mRNA] locus=Scaffold000010:486340:489756:-	1
ath-miR5021	Bra010349	protein binding / ubiquitin-protein ligase/ zinc ion binding"	2.5	4.044	1	20	11	30	UGAGAAGAAGAAGAAGAAAA	UCUUCUUCUUCUUCUUCUUU	Cleavage	[mRNA] locus=Scaffold000010:806800:808062:+	1
ath-miR5021	Bra010947	0	2.5	12.869	1	20	184	203	UGAGAAGAAGAAGAAGAAAA	UUUUCUUUUUCUUUUUCUUU	Cleavage	[mRNA] locus=Scaffold000010:4016495:4016779:+	1
ath-miR5021	Bra011620	unknown protein"	2.5	4.284	1	20	82	101	UGAGAAGAAGAAGAAGAAAA	UCUUCUUCUUCUUCUUCUUC	Cleavage	[mRNA] locus=Scaffold000011:2994582:2995349:-	1
ath-miR5021	Bra011747	leucine-rich repeat family protein / protein kinase family protein"	2.5	4.538	1	20	23	42	UGAGAAGAAGAAGAAGAAAA	CUUUCUUCUUCUUCUUCUUC	Cleavage	[mRNA] locus=Scaffold000011:3609891:3612270:-	1
ath-miR5021	Bra011987	MD-2-related lipid recognition domain-containing protein / ML domain-containing protein"	1.5	6.15	1	20	24	43	UGAGAAGAAGAAGAAGAAAA	UGUUCUUCUUCUUCUUCUCG	Cleavage	[mRNA] locus=Scaffold000012:706165:707303:+	1
ath-miR5021	Bra012575	OFP5 (ARABIDOPSIS THALIANA OVATE FAMILY PROTEIN 5)"	2	20.866	1	20	28	47	UGAGAAGAAGAAGAAGAAAA	AUUUCUUCUUCUUCUUCUCC	Cleavage	[mRNA] locus=Scaffold000013:451383:452665:-	1
ath-miR5021	Bra012613	glycoside hydrolase family 28 protein / polygalacturonase (pectinase) family protein"	2.5	13.64	1	20	47	66	UGAGAAGAAGAAGAAGAAAA	UUCUCUUCUUCUUCUUCUUC	Cleavage	[mRNA] locus=Scaffold000013:690025:693494:-	1
ath-miR5021	Bra013082	CDC48C\x3b ATP binding / ATPase/ nucleoside-triphosphatase/ nucleotide binding"	2.5	15.308	1	20	190	209	UGAGAAGAAGAAGAAGAAAA	UCUUCUUCUUCUUCUUCACA	Cleavage	[mRNA] locus=Scaffold000013:3347089:3348490:+	1
ath-miR5021	Bra013092	leucine-rich repeat family protein / extensin family protein"	2	13.195	1	20	50	69	UGAGAAGAAGAAGAAGAAAA	UGUUCUUCUUCUUCUUCUCC	Cleavage	[mRNA] locus=Scaffold000013:3381570:3384155:+	1
ath-miR5021	Bra013354	OFP5 (ARABIDOPSIS THALIANA OVATE FAMILY PROTEIN 5)"	1.5	22.079	1	20	28	47	UGAGAAGAAGAAGAAGAAAA	GUUUCUUCUUCUUCUUCUUA	Cleavage	[mRNA] locus=Scaffold000014:611180:612160:+	1
ath-miR5021	Bra014216	ATRBP47A (Arabidopsis thaliana RNA-binding protein 47a)\x3b RNA binding"	2.5	24.817	1	20	192	211	UGAGAAGAAGAAGAAGAAAA	UCUUCUUCUUCUUUUUCUCU	Cleavage	[mRNA] locus=Scaffold000015:2535579:2540091:+	1
ath-miR5021	Bra014264	myosin-related"	1.5	19.031	1	20	148	167	UGAGAAGAAGAAGAAGAAAA	UCUUCUUCUUCUUCUUCUUA	Cleavage	[mRNA] locus=Scaffold000015:2869131:2870795:-	1
ath-miR5021	Bra014330	AtQSOX2 (quiescin-sulfhydryl oxidase 2)\x3b thiol oxidase"	2	8.947	1	20	67	86	UGAGAAGAAGAAGAAGAAAA	UCUUCUUCUUCUUCUUCUCC	Cleavage	[mRNA] locus=Scaffold000015:3399159:3401763:-	1
ath-miR5021	Bra014603	basic helix-loop-helix (bHLH) family protein"	2	15.229	1	20	190	209	UGAGAAGAAGAAGAAGAAAA	UCUUCUUCUUCUGCUUCUCA	Cleavage	[mRNA] locus=Scaffold000016:1485468:1488547:+	1
ath-miR5021	Bra014818	SRS6 (SHI-RELATED SEQUENCE 6)"	1	12.813	1	20	226	245	UGAGAAGAAGAAGAAGAAAA	UCUUCUUCUUCUUCUUCUCA	Cleavage	[mRNA] locus=Scaffold000016:3150404:3151733:+	1
ath-miR5021	Bra014973	S1 RNA-binding domain-containing protein"	2.5	2.894	1	20	103	122	UGAGAAGAAGAAGAAGAAAA	UCUUCUUCUUCUUCUUCUUC	Cleavage	[mRNA] locus=Scaffold000017:1089049:1091243:-	1
ath-miR5021	Bra015245	leucine-rich repeat family protein / extensin family protein"	2	12.722	1	20	50	69	UGAGAAGAAGAAGAAGAAAA	UGUUCUUCUUCUUCUUCUCC	Cleavage	[mRNA] locus=Scaffold000018:789804:792308:-	1
ath-miR5021	Bra015303	ERS2 (ETHYLENE RESPONSE SENSOR 2)\x3b ethylene binding / glycogen synthase kinase 3/ protein histidine kinase/ receptor"	1.5	14.521	1	20	29	48	UGAGAAGAAGAAGAAGAAAA	UUUUGUUCUUCUUCUUCUUA	Cleavage	[mRNA] locus=Scaffold000018:1186345:1188282:-	1
ath-miR5021	Bra015624	AtTLP6 (TUBBY LIKE PROTEIN 6)\x3b phosphoric diester hydrolase/ transcription factor"	2.5	18.601	1	20	88	107	UGAGAAGAAGAAGAAGAAAA	UCUUCUUCUUCUUCUUCUUC	Cleavage	[mRNA] locus=Scaffold000018:3274961:3276427:-	1
ath-miR5021	Bra015663	myosin heavy chain-related"	2.5	15.981	1	20	2152	2171	UGAGAAGAAGAAGAAGAAAA	UCUUCUUCUUCUUCUUCUUC	Cleavage	[mRNA] locus=Scaffold000019:236899:239425:+	1
ath-miR5021	Bra015783	serine-type endopeptidase/ serine-type peptidase"	2	3.325	1	20	115	134	UGAGAAGAAGAAGAAGAAAA	UCUUCUUCUUCUUCUUCUCU	Cleavage	[mRNA] locus=Scaffold000019:830970:834496:-	1
ath-miR5021	Bra015885	ARR15 (RESPONSE REGULATOR 15)\x3b transcription regulator/ two-component response regulator"	2.5	14.294	1	20	16	35	UGAGAAGAAGAAGAAGAAAA	UUAUCUUCUUCUUCUUCUUC	Cleavage	[mRNA] locus=Scaffold000019:1346732:1347826:+	1
ath-miR5021	Bra016177	CLE17 (CLAVATA3/ESR-RELATED 17)\x3b protein binding / receptor binding"	1.5	12.813	1	20	74	93	UGAGAAGAAGAAGAAGAAAA	UCUUCUUCUUCUUCUUCUUA	Cleavage	[mRNA] locus=Scaffold000019:2685312:2685599:-	1
ath-miR5021	Bra016229	unknown protein"	3	21.75	1	20	169	188	UGAGAAGAAGAAGAAGAAAA	UACUCUUCUUCUUCUUCUCA	Cleavage	[mRNA] locus=Scaffold000019:2957627:2958948:-	1
ath-miR5021	Bra016867	unknown protein"	2	16.771	1	20	101	120	UGAGAAGAAGAAGAAGAAAA	UUUUCUUUUUCUUCUUCUUC	Cleavage	[mRNA] locus=Scaffold000021:82659:85043:+	1
ath-miR5021	Bra017432	nucleic acid binding / transcription factor/ zinc ion binding"	2.5	19.212	1	20	52	71	UGAGAAGAAGAAGAAGAAAA	GUUUCUUCUUCUUCUUCUGA	Cleavage	[mRNA] locus=Scaffold000022:964546:966779:-	1
ath-miR5021	Bra018054	unknown protein"	1	7.614	1	20	211	230	UGAGAAGAAGAAGAAGAAAA	UCUUCUUCUUCUUCUUCUCA	Cleavage	[mRNA] locus=Scaffold000024:1084029:1085333:+	1
ath-miR5021	Bra018812	ICK5\x3b cyclin binding / cyclin-dependent protein kinase inhibitor"	2.5	17.227	1	20	106	125	UGAGAAGAAGAAGAAGAAAA	GUUUCUUCUUCUUCUUCUUC	Cleavage	[mRNA] locus=Scaffold000026:1387203:1388009:+	1
ath-miR5021	Bra018939	mitochondrial processing peptidase alpha subunit, putative"	2.5	14.809	1	20	103	122	UGAGAAGAAGAAGAAGAAAA	UCUUCUUCUUCUUCUUCUUC	Cleavage	[mRNA] locus=Scaffold000026:2064085:2067314:-	1
ath-miR5021	Bra019386	SOBER1 (SUPPRESSOR OF AVRBST-ELICITED RESISTANCE 1)\x3b carboxylesterase"	1.5	13.366	1	20	763	782	UGAGAAGAAGAAGAAGAAAA	UCUUCUUCUUCUUCUUCUUA	Cleavage	[mRNA] locus=Scaffold000027:2206596:2207884:+	1
ath-miR5021	Bra019727	octicosapeptide/Phox/Bem1p (PB1) domain-containing protein / tetratricopeptide repeat (TPR)-containing protein"	3	15.993	1	20	598	617	UGAGAAGAAGAAGAAGAAAA	GCUUCUUCUUCUUCUUCUCC	Cleavage	[mRNA] locus=Scaffold000029:721794:725595:-	1
ath-miR5021	Bra019817	zinc finger (C3HC4-type RING finger) family protein"	2.5	11.643	1	20	22	41	UGAGAAGAAGAAGAAGAAAA	UCUUCUUCUUCUUCUUCUUC	Cleavage	[mRNA] locus=Scaffold000029:1223051:1224428:-	1
ath-miR5021	Bra019831	FAD binding / catalytic/ electron carrier/ oxidoreductase"	2.5	7.669	1	20	23	42	UGAGAAGAAGAAGAAGAAAA	CUUUCUUCUUCUUCAUCUCA	Cleavage	[mRNA] locus=Scaffold000029:1382218:1383813:-	1
ath-miR5021	Bra020197	WRKY38\x3b transcription factor"	2	12.979	1	20	166	185	UGAGAAGAAGAAGAAGAAAA	UCUUCUUCUUCUUCUUCUCC	Cleavage	[mRNA] locus=Scaffold000030:789189:790408:-	1
ath-miR5021	Bra020693	SNC1 (SUPPRESSOR OF NPR1-1, CONSTITUTIVE 1)\x3b nucleotide binding"	2.5	15.288	1	20	7	26	UGAGAAGAAGAAGAAGAAAA	UCUUCUUCUUCUUCUUCUUC	Cleavage	[mRNA] locus=Scaffold000031:1509261:1511584:-	1
ath-miR5021	Bra020955	heat shock protein binding / unfolded protein binding"	2.5	22.157	1	20	784	803	UGAGAAGAAGAAGAAGAAAA	UCUUCUUCUUCUUCUUCUUC	Cleavage	[mRNA] locus=Scaffold000032:1054015:1054863:-	1
ath-miR5021	Bra021510	AtIDD11 (Arabidopsis thaliana Indeterminate(ID)-Domain 11)\x3b nucleic acid binding / transcription factor/ zinc ion b	3	3.784	1	20	745	764	UGAGAAGAAGAAGAAGAAAA	CAAUCUUCUUCUUCUUCUCA	Cleavage	[mRNA] locus=Scaffold000034:1447014:1449426:+	1
ath-miR5021	Bra021738	DNA binding"	2.5	12.842	1	20	244	263	UGAGAAGAAGAAGAAGAAAA	UCUUCUUCUUCUUCUUCUUC	Cleavage	[mRNA] locus=Scaffold000035:885343:886584:-	1
ath-miR5021	Bra022095	protein kinase family protein"	2.5	7.169	1	20	39	58	UGAGAAGAAGAAGAAGAAAA	UUUUCUUCUUCUUCUUGUCC	Cleavage	[mRNA] locus=Scaffold000036:1508975:1511779:-	1
ath-miR5021	Bra022128	amidase family protein"	3	5.008	1	20	33	52	UGAGAAGAAGAAGAAGAAAA	UUUUCUUCUUCUUCAUCUUC	Cleavage	[mRNA] locus=Scaffold000036:1838849:1842777:-	1
ath-miR5021	Bra022657	WD-40 repeat family protein"	2	15.793	1	20	1522	1541	UGAGAAGAAGAAGAAGAAAA	GAUUCUUCUUCUUCUUCUCA	Cleavage	[mRNA] locus=Scaffold000038:1405760:1407983:-	1
ath-miR5021	Bra023115	unknown protein"	2	13.482	1	20	46	65	UGAGAAGAAGAAGAAGAAAA	UCUUCUUCUUCUACUUCUCA	Cleavage	[mRNA] locus=Scaffold000039:1961950:1962816:+	1
ath-miR5021	Bra023625	F-box family protein"	2.5	6.468	1	20	262	281	UGAGAAGAAGAAGAAGAAAA	UUCUCUUCUUCUUCUUCUUC	Cleavage	[mRNA] locus=Scaffold000041:1488921:1490194:+	1
ath-miR5021	Bra023703	extracellular dermal glycoprotein-related / EDGP-related"	2.5	17.69	1	20	1150	1169	UGAGAAGAAGAAGAAGAAAA	UUUUCUUUCUCUUCUUCUCU	Cleavage	[mRNA] locus=Scaffold000041:1890898:1892115:+	1
ath-miR5021	Bra023826	IGPD\x3b imidazoleglycerol-phosphate dehydratase"	3	12.605	1	20	79	98	UGAGAAGAAGAAGAAGAAAA	GUUUCUUCUUCUUCUUCGCG	Cleavage	[mRNA] locus=Scaffold000042:924507:925984:-	1
ath-miR5021	Bra024181	HCF101 (HIGH-CHLOROPHYLL-FLUORESCENCE 101)\x3b ATP binding"	1.5	11.868	1	20	241	260	UGAGAAGAAGAAGAAGAAAA	UCUUCUUCUUCUUCUUCUUA	Cleavage	[mRNA] locus=Scaffold000043:1595442:1602989:+	1
ath-miR5021	Bra024187	IAA11 (INDOLE-3-ACETIC ACID INDUCIBLE 11)\x3b transcription factor"	2.5	12.578	1	20	160	179	UGAGAAGAAGAAGAAGAAAA	UCUUCUUCUUCUUCUUCUUC	Cleavage	[mRNA] locus=Scaffold000043:1638726:1641475:-	1
ath-miR5021	Bra024259	unknown protein"	2.5	10.087	1	20	145	164	UGAGAAGAAGAAGAAGAAAA	UCUUCUUCUUCUUCUUCUUC	Cleavage	[mRNA] locus=Scaffold000044:118267:119747:-	1
ath-miR5021	Bra024330	unknown protein"	2.5	14.379	1	20	358	377	UGAGAAGAAGAAGAAGAAAA	CUCUCUUCUUCUUCUUCUCG	Cleavage	[mRNA] locus=Scaffold000044:548690:549076:+	1
ath-miR5021	Bra024362	VQ motif-containing protein"	2.5	9.339	1	20	586	605	UGAGAAGAAGAAGAAGAAAA	UCUUCUUCUUCUUCUUCUUC	Cleavage	[mRNA] locus=Scaffold000044:755493:756584:+	1
ath-miR5021	Bra024807	leucine-rich repeat transmembrane protein kinase, putative"	2	6.412	1	20	39	58	UGAGAAGAAGAAGAAGAAAA	UUUCCUUCUUCUUCUUCUCC	Cleavage	[mRNA] locus=Scaffold000046:175077:177769:+	1
ath-miR5021	Bra024846	unknown protein"	2.5	18.179	1	20	118	137	UGAGAAGAAGAAGAAGAAAA	UCUUCUUCUUCUUCUUCUUC	Cleavage	[mRNA] locus=Scaffold000046:414714:415232:+	1
ath-miR5021	Bra025234	shikimate kinase family protein"	2.5	6.96	1	20	103	122	UGAGAAGAAGAAGAAGAAAA	UCUUCUUCUUCUUCUUCUUC	Cleavage	[mRNA] locus=Scaffold000047:750659:754017:-	1
ath-miR5021	Bra026037	SR45\x3b RNA binding / protein binding"	2	15.851	1	20	115	134	UGAGAAGAAGAAGAAGAAAA	UCUUCUUCUUCUUCUUCUCC	Cleavage	[mRNA] locus=Scaffold000050:724582:727327:+	1
ath-miR5021	Bra026341	plastocyanin-like domain-containing protein"	2	22.395	1	20	29	48	UGAGAAGAAGAAGAAGAAAA	GUUUCUUCUUCUUCUUCUCC	Cleavage	[mRNA] locus=Scaffold000051:642779:643851:+	1
ath-miR5021	Bra026718	unknown protein"	3	17.206	1	20	415	434	UGAGAAGAAGAAGAAGAAAA	CCUUCUUCUUCUUCUUCUCU	Cleavage	[mRNA] locus=Scaffold000053:226254:227137:-	1
ath-miR5021	Bra027104	proline-rich family protein"	2.5	13.066	1	20	127	146	UGAGAAGAAGAAGAAGAAAA	UCUUCUUCUUCUUCUUCUUC	Cleavage	[mRNA] locus=Scaffold000054:1102614:1106291:+	1
ath-miR5021	Bra027177	DNA binding / transcription factor"	3	15.103	1	20	127	146	UGAGAAGAAGAAGAAGAAAA	GAUUCUUCUUCUUCUUCUUG	Cleavage	[mRNA] locus=Scaffold000055:74985:75707:-	1
ath-miR5021	Bra027592	aspartyl protease family protein"	2.5	2.337	1	20	100	119	UGAGAAGAAGAAGAAGAAAA	UCUUCUUCUUCUUCUUCUUC	Cleavage	[mRNA] locus=Scaffold000056:1275712:1277259:+	1
ath-miR5021	Bra027751	leucine-rich repeat transmembrane protein kinase, putative"	2.5	10.202	1	20	8	27	UGAGAAGAAGAAGAAGAAAA	UCUUCUUCUUCUUUUUCUCU	Cleavage	[mRNA] locus=Scaffold000057:929831:931653:-	1
ath-miR5021	Bra028055	5'-3' exonuclease family protein"	2.5	10.294	1	20	103	122	UGAGAAGAAGAAGAAGAAAA	UCUUCUUCUUCUUCUUCUUC	Cleavage	[mRNA] locus=Scaffold000059:740183:741611:-	1
ath-miR5021	Bra028243	AT-HF (HIS HF)\x3b imidazoleglycerol-phosphate synthase"	2.5	13.63	1	20	58	77	UGAGAAGAAGAAGAAGAAAA	UCUUCUUCUUCUUCUUCUUC	Cleavage	[mRNA] locus=Scaffold000060:1287577:1291394:+	1
ath-miR5021	Bra029066	WD-40 repeat family protein"	2.5	13.728	1	20	1429	1448	UGAGAAGAAGAAGAAGAAAA	GAUUCUUCUUCUUCUUCUUA	Cleavage	[mRNA] locus=Scaffold000064:725539:727974:+	1
ath-miR5021	Bra030065	ATP-dependent DNA helicase, putative"	1.5	6.143	1	20	331	350	UGAGAAGAAGAAGAAGAAAA	UCUUCUUCUUCUUCUUCUCG	Cleavage	[mRNA] locus=Scaffold000069:244622:251397:+	1
ath-miR5021	Bra030208	basic helix-loop-helix (bHLH) family protein"	2.5	20.694	1	20	604	623	UGAGAAGAAGAAGAAGAAAA	UCUUCUUCUUCUUCUUCUUC	Cleavage	[mRNA] locus=Scaffold000070:182454:183782:-	1
ath-miR5021	Bra030405	mitochondrial processing peptidase alpha subunit, putative"	3	15.949	1	20	100	119	UGAGAAGAAGAAGAAGAAAA	AGUUCUUCUUCUUCUUCUCC	Cleavage	[mRNA] locus=Scaffold000071:319679:322620:+	1
ath-miR5021	Bra030564	FUNCTIONS IN\x3a molecular_function unknown\x3b INVOLVED IN\x3a biological_process unknown\x3b EXPRESSED IN\x3a 24 plant structure	2	9.22	1	20	35	54	UGAGAAGAAGAAGAAGAAAA	UCUUCUUCUUCUUCUUCUUG	Cleavage	[mRNA] locus=Scaffold000072:293158:301485:-	1
ath-miR5021	Bra030826	ZIP11 (ZINC TRANSPORTER 11 PRECURSOR)\x3b cation transmembrane transporter/ metal ion transmembrane transporter"	2.5	15.448	1	20	14	33	UGAGAAGAAGAAGAAGAAAA	UUGUCUUCUUCUUCUUCUUC	Cleavage	[mRNA] locus=Scaffold000073:113272:114329:-	1
ath-miR5021	Bra031156	0	2.5	24.817	1	20	219	238	UGAGAAGAAGAAGAAGAAAA	UCUUCUUCUUCUUUUUCUCU	Cleavage	[mRNA] locus=Scaffold000074:881139:882153:-	1
ath-miR5021	Bra031275	basic helix-loop-helix (bHLH) family protein"	2.5	16.018	1	20	118	137	UGAGAAGAAGAAGAAGAAAA	UCUUCUUCUUCUUCCUCUCA	Cleavage	[mRNA] locus=Scaffold000075:395184:396182:+	1
ath-miR5021	Bra031801	ZWI (ZWICHEL)\x3b calmodulin binding / microtubule motor"	2.5	12.088	1	20	344	363	UGAGAAGAAGAAGAAGAAAA	UCUUCUUCUUCUUCUUCUUC	Cleavage	[mRNA] locus=Scaffold000078:4315:10337:-	1
ath-miR5021	Bra031998	calcineurin-like phosphoesterase family protein"	2	20.652	1	20	1437	1456	UGAGAAGAAGAAGAAGAAAA	UCUUCUUCUUCUUCUUCUUG	Cleavage	[mRNA] locus=Scaffold000078:1112388:1117673:+	1
ath-miR5021	Bra032555	extracellular dermal glycoprotein, putative / EDGP, putative"	1.5	1.739	1	20	32	51	UGAGAAGAAGAAGAAGAAAA	UUUUCCUUUUCUUCUUCUCA	Cleavage	[mRNA] locus=Scaffold000082:630007:631305:+	1
ath-miR5021	Bra032748	WRNEXO (WERNER SYNDROME-LIKE EXONUCLEASE)\x3b 3'-5' exonuclease/ nucleic acid binding / protein binding"	2.5	15.099	1	20	91	110	UGAGAAGAAGAAGAAGAAAA	UCUUCUUCUUCUUCUUCUUC	Cleavage	[mRNA] locus=Scaffold000083:781946:783714:-	1
ath-miR5021	Bra032944	zinc finger (C3HC4-type RING finger) family protein"	3	22.526	1	20	352	371	UGAGAAGAAGAAGAAGAAAA	GCUGCUUCUUCUUCUUCUCA	Cleavage	[mRNA] locus=Scaffold000085:98395:101851:+	1
ath-miR5021	Bra033111	RALFL27 (ralf-like 27)\x3b signal transducer"	3	15.35	1	20	14	33	UGAGAAGAAGAAGAAGAAAA	UUUUCUUCUUCUUGUUCUUU	Cleavage	[mRNA] locus=Scaffold000085:1114935:1115282:+	1
ath-miR5021	Bra033298	ANAC004 (Arabidopsis NAC domain containing protein 4)\x3b transcription factor"	2.5	14.791	1	20	454	473	UGAGAAGAAGAAGAAGAAAA	UUAUCUUCUUCUUCUUCUUC	Cleavage	[mRNA] locus=Scaffold000087:459649:461191:-	1
ath-miR5021	Bra033382	unknown protein"	2.5	14.212	1	20	286	305	UGAGAAGAAGAAGAAGAAAA	UAUUCUUCUUCUUCUUCUGA	Cleavage	[mRNA] locus=Scaffold000087:907977:910181:+	1
ath-miR5021	Bra033642	NDF2 (NDH-DEPENDENT CYCLIC ELECTRON FLOW 1)\x3b carbohydrate binding / catalytic"	3	3.144	1	20	10	29	UGAGAAGAAGAAGAAGAAAA	CUUUUUUCUUUUUCUUCUCU	Cleavage	[mRNA] locus=Scaffold000089:423382:425003:+	1
ath-miR5021	Bra033684	meprin and TRAF homology domain-containing protein / MATH domain-containing protein"	3	14.083	1	20	2689	2708	UGAGAAGAAGAAGAAGAAAA	UCUUCUUCUUCUUCUUUUUC	Cleavage	[mRNA] locus=Scaffold000089:630764:634939:+	1
ath-miR5021	Bra034356	esterase/lipase/thioesterase family protein"	2.5	11.914	1	20	58	77	UGAGAAGAAGAAGAAGAAAA	UCUUCUUCUUCUUCUUCUUC	Cleavage	[mRNA] locus=Scaffold000094:703160:708155:-	1
ath-miR5021	Bra034550	pentatricopeptide (PPR) repeat-containing protein"	3	7.38	1	20	112	131	UGAGAAGAAGAAGAAGAAAA	UUUUCUUCUUCUUCUGCUUC	Cleavage	[mRNA] locus=Scaffold000097:142703:145657:-	1
ath-miR5021	Bra034781	emb2738 (embryo defective 2738)\x3b GTP binding"	2.5	3.876	1	20	85	104	UGAGAAGAAGAAGAAGAAAA	UUUGCUUCUUCUUCUUCUUC	Cleavage	[mRNA] locus=Scaffold000098:457357:460652:-	1
ath-miR5021	Bra034926	INVOLVED IN\x3a protein complex assembly\x3b LOCATED IN\x3a mitochondrion, chloroplast\x3b EXPRESSED IN\x3a 19 plant structures\	3	17.837	1	20	107	126	UGAGAAGAAGAAGAAGAAAA	CGAUCUUCUUCUUCUUCUCA	Cleavage	[mRNA] locus=Scaffold000099:697669:698269:+	1
ath-miR5021	Bra035905	unknown protein"	1	2.35	1	20	439	458	UGAGAAGAAGAAGAAGAAAA	UCUUCUUCUUCUUCUUCUCA	Cleavage	[mRNA] locus=Scaffold000110:389533:390966:+	1
ath-miR5021	Bra035951	COB (COBRA)"	1	6.791	1	20	1352	1371	UGAGAAGAAGAAGAAGAAAA	UUUUCUUCUUCUUCUUCUCC	Cleavage	[mRNA] locus=Scaffold000110:592070:594464:+	1
ath-miR5021	Bra036171	unknown protein"	2	7.436	1	20	18	37	UGAGAAGAAGAAGAAGAAAA	GCUUCUUCUUCUUCUUCUCA	Cleavage	[mRNA] locus=Scaffold000113:368349:368840:-	1
ath-miR5021	Bra036567	mitochondrial substrate carrier family protein"	1	15.031	1	20	55	74	UGAGAAGAAGAAGAAGAAAA	UCUUCUUCUUCUUCUUCUCA	Cleavage	[mRNA] locus=Scaffold000118:289080:290081:+	1
ath-miR5021	Bra036571	unknown protein"	2.5	4.032	1	20	202	221	UGAGAAGAAGAAGAAGAAAA	UGUUCUUCUUCUUCUUCUUC	Cleavage	[mRNA] locus=Scaffold000118:309105:309989:-	1
ath-miR5021	Bra036785	unknown protein"	0	2.637	1	20	154	173	UGAGAAGAAGAAGAAGAAAA	UUUUCUUCUUCUUCUUCUCA	Cleavage	[mRNA] locus=Scaffold000121:56775:60059:-	1
ath-miR5021	Bra037403	FUNCTIONS IN\x3a molecular_function unknown\x3b INVOLVED IN\x3a biological_process unknown\x3b LOCATED IN\x3a cellular_component un	2.5	9.677	1	20	154	173	UGAGAAGAAGAAGAAGAAAA	UCUUCUUCUUCUUCUUCUUC	Cleavage	[mRNA] locus=Scaffold000128:443972:445043:-	1
ath-miR5021	Bra037697	FUNCTIONS IN\x3a molecular_function unknown\x3b INVOLVED IN\x3a biological_process unknown\x3b LOCATED IN\x3a chloroplast thyla	3	16.595	1	20	248	267	UGAGAAGAAGAAGAAGAAAA	GCUUCUUCUUCUUCUUCUCC	Cleavage	[mRNA] locus=Scaffold000132:259799:273529:-	1
ath-miR5021	Bra037783	unknown protein"	2.5	9.512	1	20	28	47	UGAGAAGAAGAAGAAGAAAA	UCUUCUUCUUCUUCUUCUUC	Cleavage	[mRNA] locus=Scaffold000133:175005:177457:+	1
ath-miR5021	Bra038125	PLA2-ALPHA\x3b phospholipase A2"	2	9.502	1	20	32	51	UGAGAAGAAGAAGAAGAAAA	UUUUCUUAUUCUUCUUCUCU	Cleavage	[mRNA] locus=Scaffold000139:286711:287592:-	1
ath-miR5021	Bra038315	pentatricopeptide (PPR) repeat-containing protein"	3	18.119	1	20	52	71	UGAGAAGAAGAAGAAGAAAA	UCGUCUUCUUCUUCUUCUCA	Cleavage	[mRNA] locus=Scaffold000144:47679:49655:+	1
ath-miR5021	Bra038333	pentatricopeptide (PPR) repeat-containing protein"	2.5	12.425	1	20	46	65	UGAGAAGAAGAAGAAGAAAA	UUCUCUUCUUCUUCUUCUUC	Cleavage	[mRNA] locus=Scaffold000144:179733:181583:-	1
ath-miR5021	Bra038566	S-locus lectin protein kinase family protein"	2.5	15.959	1	20	2407	2426	UGAGAAGAAGAAGAAGAAAA	UCUUCUUCUUCUUCUUCUUC	Cleavage	[mRNA] locus=Scaffold000148:402673:405132:+	1
ath-miR5021	Bra038629	emb2746 (embryo defective 2746)\x3b DNA binding / catalytic/ hydrolase"	2.5	17.45	1	20	205	224	UGAGAAGAAGAAGAAGAAAA	UCUUCUUCUUCUUCUUCUUC	Cleavage	[mRNA] locus=Scaffold000150:200048:204570:+	1
ath-miR5021	Bra038741	FLA14 (FASCICLIN-LIKE ARABINOGALACTAN PROTEIN 14 PRECURSOR)"	2.5	1.841	1	20	29	48	UGAGAAGAAGAAGAAGAAAA	UCUUCUUCUUCUUCUUCUUU	Cleavage	[mRNA] locus=Scaffold000151:359575:360369:+	1
ath-miR5021	Bra039163	COBL1 (COBRA-LIKE PROTEIN 1 PRECURSOR)"	2.5	6.788	1	20	13	32	UGAGAAGAAGAAGAAGAAAA	UGUUCUUCUUCUUCUUCUUC	Cleavage	[mRNA] locus=Scaffold000160:247805:249809:-	1
ath-miR5021	Bra039252	alpha 1,4-glycosyltransferase family protein / glycosyltransferase sugar-binding DXD motif-containing protein"	2.5	18.236	1	20	1290	1309	UGAGAAGAAGAAGAAGAAAA	UCUUCUUCUUCUUCUUCUUU	Cleavage	[mRNA] locus=Scaffold000162:194693:196033:+	1
ath-miR5021	Bra039315	CPFTSY\x3b 7S RNA binding / GTP binding / nucleoside-triphosphatase/ nucleotide binding"	2.5	10.144	1	20	7	26	UGAGAAGAAGAAGAAGAAAA	UCUUCUUCUUCUUCUGCUCA	Cleavage	[mRNA] locus=Scaffold000163:226251:228254:-	1
ath-miR5021	Bra040137	LSH2 (LIGHT SENSITIVE HYPOCOTYLS 2)"	2	5.022	1	20	64	83	UGAGAAGAAGAAGAAGAAAA	UCUUCUUCUUCUUCUUCUCC	Cleavage	[mRNA] locus=Scaffold000189:101503:104459:+	1
ath-miR5021	Bra040355	UDP-glucose\x3asterol glucosyltransferase (UGT80A2)"	2.5	18.033	1	20	37	56	UGAGAAGAAGAAGAAGAAAA	UCUUCUUCUUCUUCUUCUUC	Cleavage	[mRNA] locus=Scaffold000200:9447:12735:-	1
ath-miR5021	Bra040608	ILR1 (IAA-LEUCINE RESISTANT 1)\x3b IAA-Leu conjugate hydrolase/ IAA-Phe conjugate hydrolase/ metallopeptidase"	2.5	12.911	1	20	26	45	UGAGAAGAAGAAGAAGAAAA	UCUUCUUCUUCUUCUUCUUU	Cleavage	[mRNA] locus=Scaffold000222:55422:57524:+	1
ath-miR5021	Bra000077	CDKB1\x3b2 (cyclin-dependent kinase B1\x3b2)\x3b cyclin binding / kinase/ protein serine/threonine kinase"	1	4.492	1	20	238	257	UGAGAAGAAGAAGAAGAAAA	UCUUCUUCUUCUUCUUCUCA	Cleavage	[mRNA] locus=Scaffold000001:402930:404151:+	1
ath-miR5021	Bra000328	formin homology 2 domain-containing protein / FH2 domain-containing protein"	2.5	13.534	1	20	41	60	UGAGAAGAAGAAGAAGAAAA	UUUUCUUCAUCUUCUCCUCA	Cleavage	[mRNA] locus=Scaffold000001:1790140:1793047:+	1
ath-miR5021	Bra000362	WRKY family transcription factor"	2	8.813	1	20	109	128	UGAGAAGAAGAAGAAGAAAA	UCUUCUUCUUCUUCUUCUCU	Cleavage	[mRNA] locus=Scaffold000001:1960216:1961891:-	1
ath-miR5021	Bra000647	MEKK1 (MAP KINASE KINASE KINASE 1)\x3b DNA binding / MAP kinase kinase kinase/ kinase/ kinase	2.5	22.247	1	20	634	653	UGAGAAGAAGAAGAAGAAAA	UCUUCUUCUUCUUCUUCUUC	Cleavage	[mRNA] locus=Scaffold000001:3481860:3484281:-	1
ath-miR5021	Bra000686	lectin protein kinase family protein"	2.5	6.613	1	20	18	37	UGAGAAGAAGAAGAAGAAAA	AUUUCUUCUUCUUCUUCUUU	Cleavage	[mRNA] locus=Scaffold000001:3689817:3692141:+	1
ath-miR5021	Bra000872	UNE12 (unfertilized embryo sac 12)\x3b DNA binding / transcription factor"	2.5	11.067	1	20	325	344	UGAGAAGAAGAAGAAGAAAA	UCUUCUUCUUCUUCUUCUUC	Cleavage	[mRNA] locus=Scaffold000001:4854441:4856364:+	1
ath-miR5021	Bra000880	lectin protein kinase, putative"	2.5	3.105	1	20	26	45	UGAGAAGAAGAAGAAGAAAA	UCUUCUUCUUCUUCUUCUUC	Cleavage	[mRNA] locus=Scaffold000001:4898834:4900873:+	1
ath-miR5021	Bra001003	PPT2 (PHOSPHOENOLPYRUVATE (PEP)/PHOSPHATE TRANSLOCATOR 2)\x3b antiporter/ triose-phosphate transmembrane transport	2.5	13.231	1	20	97	116	UGAGAAGAAGAAGAAGAAAA	UCUUCUUCUUCUUCUUCUUC	Cleavage	[mRNA] locus=Scaffold000001:5558976:5560874:+	1
ath-miR5021	Bra001358	unknown protein"	1.5	12.988	1	20	40	59	UGAGAAGAAGAAGAAGAAAA	UCUUCUUCUUCUUCUUCUUA	Cleavage	[mRNA] locus=Scaffold000001:7225487:7226580:-	1
ath-miR5021	Bra001373	CPK2 (CALMODULIN-DOMAIN PROTEIN KINASE CDPK ISOFORM 2)\x3b calmodulin-dependent protein kinase/ kinase/ protein s	2.5	5.856	1	20	61	80	UGAGAAGAAGAAGAAGAAAA	UUUUCUUCUUCUUCUCCUCC	Cleavage	[mRNA] locus=Scaffold000001:7277860:7283088:-	1
ath-miR5021	Bra001484	myb family transcription factor"	2	14.504	1	20	766	785	UGAGAAGAAGAAGAAGAAAA	AUGUCUUCUUCUUCUUCUCA	Cleavage	[mRNA] locus=Scaffold000001:7850818:7852264:-	1
ath-miR5021	Bra001643	ARR2 (ARABIDOPSIS RESPONSE REGULATOR 2)\x3b transcription factor/ two-component response regulator"	1.5	13.712	1	20	1531	1550	UGAGAAGAAGAAGAAGAAAA	UCUUCUUCUUCUUCUUCUUA	Cleavage	[mRNA] locus=Scaffold000001:8885353:8888077:+	1
ath-miR5021	Bra001748	reticulon family protein (RTNLB11)"	2.5	8.425	1	20	16	35	UGAGAAGAAGAAGAAGAAAA	UCUUCUUCUUCUUCUUCUUC	Cleavage	[mRNA] locus=Scaffold000001:9459944:9461089:-	1
ath-miR5021	Bra001950	leucine-rich repeat family protein / extensin family protein"	2	5.043	1	20	35	54	UGAGAAGAAGAAGAAGAAAA	UCUUCUUCUUCUUCUUCUCU	Cleavage	[mRNA] locus=Scaffold000001:10780819:10784568:-	1
ath-miR5021	Bra001996	protein kinase family protein"	2.5	17.891	1	20	1876	1895	UGAGAAGAAGAAGAAGAAAA	UUUUCUUCUUCUCCAUCUCA	Cleavage	[mRNA] locus=Scaffold000002:409437:412229:+	1
ath-miR5021	Bra002223	KAPP (KINASE ASSOCIATED PROTEIN PHOSPHATASE)\x3b phosphoprotein phosphatase/ protein kinase binding / protein serin	3	19.447	1	20	304	323	UGAGAAGAAGAAGAAGAAAA	CCUUCUUCUUCUUCUUCUCC	Cleavage	[mRNA] locus=Scaffold000002:2006740:2009668:+	1
ath-miR5021	Bra002232	pleckstrin homology (PH) domain-containing protein / RhoGAP domain-containing protein"	3	12.2	1	20	2356	2375	UGAGAAGAAGAAGAAGAAAA	GGCUCUUCUUCUUCUUCUCA	Cleavage	[mRNA] locus=Scaffold000002:2039768:2045487:+	1
ath-miR5021	Bra002296	TIP1 (TIP GROWTH DEFECTIVE 1)\x3b S-acyltransferase/ acyl binding"	3	15.827	1	20	1110	1129	UGAGAAGAAGAAGAAGAAAA	UUUUCUUUUUCUUCUACUUG	Cleavage	[mRNA] locus=Scaffold000002:2367420:2371416:+	1
ath-miR5021	Bra003012	ILL3\x3b IAA-amino acid conjugate hydrolase/ metallopeptidase"	2.5	10.361	1	20	36	55	UGAGAAGAAGAAGAAGAAAA	UCUUCUUCUUCUUCUUCUUC	Cleavage	[mRNA] locus=Scaffold000002:6735198:6736646:-	1
ath-miR5021	Bra003065	FUNCTIONS IN\x3a molecular_function unknown\x3b INVOLVED IN\x3a biological_process unknown\x3b LOCATED IN\x3a cellular_component	1.5	8.278	1	20	157	176	UGAGAAGAAGAAGAAGAAAA	UUUUCUUCUUCUUCUUCUUC	Cleavage	[mRNA] locus=Scaffold000002:7280653:7281917:-	1
ath-miR5021	Bra003181	SAC3/GANP family protein"	2.5	17.409	1	20	22	41	UGAGAAGAAGAAGAAGAAAA	UCUUCUUCUUCUUCUUCUUC	Cleavage	[mRNA] locus=Scaffold000003:268906:270941:-	1
ath-miR5021	Bra003409	FUNCTIONS IN\x3a molecular_function unknown\x3b INVOLVED IN\x3a biological_process unknown\x3b LOCATED IN\x3a cellular_compone	2.5	8.142	1	20	808	827	UGAGAAGAAGAAGAAGAAAA	GUUUCUUCUUCUUCUUCUUC	Cleavage	[mRNA] locus=Scaffold000003:1617193:1619658:-	1
ath-miR5021	Bra005371	AICARFT/IMPCHase bienzyme family protein"	2.5	12.454	1	20	411	430	UGAGAAGAAGAAGAAGAAAA	GUUUUUUUUUCUUCUUCUCG	Cleavage	[mRNA] locus=Scaffold000004:5071548:5076362:+	1
ath-miR5021	Bra005502	unknown protein"	2.5	21.307	1	20	496	515	UGAGAAGAAGAAGAAGAAAA	UCUUCUUCUUCUUCUUCUGA	Cleavage	[mRNA] locus=Scaffold000004:5832776:5834424:-	1
ath-miR5021	Bra005615	unknown protein"	2	19.151	1	20	61	80	UGAGAAGAAGAAGAAGAAAA	AUUUCUUCUUCUUCUUCUCC	Cleavage	[mRNA] locus=Scaffold000004:6541283:6543387:-	1
ath-miR5021	Bra005646	DNA binding"	2	22.424	1	20	211	230	UGAGAAGAAGAAGAAGAAAA	UCUUCUUCUUCUUCUUCUUG	Cleavage	[mRNA] locus=Scaffold000004:6739796:6741019:+	1
ath-miR5021	Bra005661	ATP binding / kinase/ protein serine/threonine kinase"	2	11.64	1	20	63	82	UGAGAAGAAGAAGAAGAAAA	UCUUCUUCUUCUUCUUCUUG	Cleavage	[mRNA] locus=Scaffold000005:33530:38004:+	1
ath-miR5021	Bra005667	VHS domain-containing protein / GAT domain-containing protein"	2.5	10.667	1	20	514	533	UGAGAAGAAGAAGAAGAAAA	UCUUCUUCUUCUUCUUCUUC	Cleavage	[mRNA] locus=Scaffold000005:57623:60040:-	1
ath-miR5021	Bra006000	unknown protein"	2.5	22.872	1	20	991	1010	UGAGAAGAAGAAGAAGAAAA	UCUUCUUCUUCUUCUUCUUC	Cleavage	[mRNA] locus=Scaffold000005:1553658:1555145:+	1
ath-miR5021	Bra006123	NLI interacting factor (NIF) family protein"	1.5	14.599	1	20	25	44	UGAGAAGAAGAAGAAGAAAA	UCUUCUUCUUCUUCUUCUCG	Cleavage	[mRNA] locus=Scaffold000005:2114993:2116088:-	1
ath-miR5021	Bra006684	unknown protein"	2	10.091	1	20	22	41	UGAGAAGAAGAAGAAGAAAA	UCUUCUUCUUCUUCUUCUCC	Cleavage	[mRNA] locus=Scaffold000005:4616993:4619120:+	1
ath-miR5021	Bra007019	unknown protein"	1.5	16.663	1	20	523	542	UGAGAAGAAGAAGAAGAAAA	UCUUCUUCUUCUUCUUCUCG	Cleavage	[mRNA] locus=Scaffold000006:952256:953415:+	1
ath-miR5021	Bra007448	ACR4 (ARABIDOPSIS CRINKLY4)\x3b kinase/ transmembrane receptor protein kinase"	2.5	16.702	1	20	418	437	UGAGAAGAAGAAGAAGAAAA	UCUUCUUCUUCUUCUUCUUC	Cleavage	[mRNA] locus=Scaffold000006:3357752:3360460:-	1
ath-miR5021	Bra007453	AtRLP53 (Receptor Like Protein 53)\x3b kinase/ protein binding"	1.5	1.385	1	20	475	494	UGAGAAGAAGAAGAAGAAAA	UUUUCUUCUUCUUCUUCUUC	Cleavage	[mRNA] locus=Scaffold000006:3374854:3377793:-	1
ath-miR5021	Bra007553	PDLP8 (PLASMODESMATA-LOCATED PROTEIN 8)"	2.5	7.547	1	20	14	33	UGAGAAGAAGAAGAAGAAAA	UUCUCUUCUUCUUCUUCUUC	Cleavage	[mRNA] locus=Scaffold000006:3867082:3868715:+	1
ath-miR5021	Bra008141	unknown protein"	2.5	12.315	1	20	79	98	UGAGAAGAAGAAGAAGAAAA	UCUUCUUCUUCUUCUUCUUC	Cleavage	[mRNA] locus=Scaffold000007:2021059:2022003:-	1
ath-miR5021	Bra008169	myb family transcription factor"	2.5	10.133	1	20	610	629	UGAGAAGAAGAAGAAGAAAA	UCUUCUUCUUCUUCUUCUUC	Cleavage	[mRNA] locus=Scaffold000007:2186559:2187439:-	1
ath-miR5021	Bra008541	protein kinase family protein"	2.5	5.321	1	20	35	54	UGAGAAGAAGAAGAAGAAAA	AUUUCUUCUUCUUCUUCUUC	Cleavage	[mRNA] locus=Scaffold000007:4944324:4951995:-	1
ath-miR5021	Bra009041	unknown protein"	1.5	15.762	1	20	88	107	UGAGAAGAAGAAGAAGAAAA	UCUUCUUCUUCUUCUUCUCG	Cleavage	[mRNA] locus=Scaffold000008:2192205:2194649:+	1
ath-miR5021	Bra009501	hesB-like domain-containing protein"	2.5	7.245	1	20	115	134	UGAGAAGAAGAAGAAGAAAA	UCUUCUUCUUCUUCUUCUUC	Cleavage	[mRNA] locus=Scaffold000008:4145348:4146528:-	1
ath-miR5021	Bra009620	unknown protein"	2	18.182	1	20	25	44	UGAGAAGAAGAAGAAGAAAA	UUGUCUUCUUCUUCUUCUCC	Cleavage	[mRNA] locus=Scaffold000008:4668042:4669379:+	1
ath-miR5021	Bra009633	SQD2 (sulfoquinovosyldiacylglycerol 2)\x3b UDP-glycosyltransferase/ UDP-sulfoquinovose\x3aDAG sulfoquinovosyltransferase/	2.5	2.522	1	20	7	26	UGAGAAGAAGAAGAAGAAAA	CUUUCUUCUUCUUCUUCUUC	Cleavage	[mRNA] locus=Scaffold000008:4724143:4726869:-	1
ath-miR5021	Bra010169	ATNAP6 (NON-INTRINSIC ABC PROTEIN 6)\x3b protein binding / transporter"	2.5	10.275	1	20	172	191	UGAGAAGAAGAAGAAGAAAA	UCUUCUUCUUCUUCUUCUUC	Cleavage	[mRNA] locus=Scaffold000009:4052983:4054731:-	1
ath-miR5021	Bra010296	ATR2 (ARABIDOPSIS P450 REDUCTASE 2)\x3b NADPH-hemoprotein reductase"	2	8.017	1	20	4	23	UGAGAAGAAGAAGAAGAAAA	UCUUCUUCUUCUUCUUCUCC	Cleavage	[mRNA] locus=Scaffold000010:486340:489756:-	1
ath-miR5021	Bra010349	protein binding / ubiquitin-protein ligase/ zinc ion binding"	2.5	4.044	1	20	11	30	UGAGAAGAAGAAGAAGAAAA	UCUUCUUCUUCUUCUUCUUU	Cleavage	[mRNA] locus=Scaffold000010:806800:808062:+	1
ath-miR5021	Bra010947	0	2.5	12.869	1	20	184	203	UGAGAAGAAGAAGAAGAAAA	UUUUCUUUUUCUUUUUCUUU	Cleavage	[mRNA] locus=Scaffold000010:4016495:4016779:+	1
ath-miR5021	Bra011620	unknown protein"	2.5	4.284	1	20	82	101	UGAGAAGAAGAAGAAGAAAA	UCUUCUUCUUCUUCUUCUUC	Cleavage	[mRNA] locus=Scaffold000011:2994582:2995349:-	1
ath-miR5021	Bra011747	leucine-rich repeat family protein / protein kinase family protein"	2.5	4.538	1	20	23	42	UGAGAAGAAGAAGAAGAAAA	CUUUCUUCUUCUUCUUCUUC	Cleavage	[mRNA] locus=Scaffold000011:3609891:3612270:-	1
ath-miR5021	Bra011987	MD-2-related lipid recognition domain-containing protein / ML domain-containing protein"	1.5	6.15	1	20	24	43	UGAGAAGAAGAAGAAGAAAA	UGUUCUUCUUCUUCUUCUCG	Cleavage	[mRNA] locus=Scaffold000012:706165:707303:+	1
ath-miR5021	Bra012575	OFP5 (ARABIDOPSIS THALIANA OVATE FAMILY PROTEIN 5)"	2	20.866	1	20	28	47	UGAGAAGAAGAAGAAGAAAA	AUUUCUUCUUCUUCUUCUCC	Cleavage	[mRNA] locus=Scaffold000013:451383:452665:-	1
ath-miR5021	Bra012613	glycoside hydrolase family 28 protein / polygalacturonase (pectinase) family protein"	2.5	13.64	1	20	47	66	UGAGAAGAAGAAGAAGAAAA	UUCUCUUCUUCUUCUUCUUC	Cleavage	[mRNA] locus=Scaffold000013:690025:693494:-	1
ath-miR5021	Bra013082	CDC48C\x3b ATP binding / ATPase/ nucleoside-triphosphatase/ nucleotide binding"	2.5	15.308	1	20	190	209	UGAGAAGAAGAAGAAGAAAA	UCUUCUUCUUCUUCUUCACA	Cleavage	[mRNA] locus=Scaffold000013:3347089:3348490:+	1
ath-miR5021	Bra013092	leucine-rich repeat family protein / extensin family protein"	2	13.195	1	20	50	69	UGAGAAGAAGAAGAAGAAAA	UGUUCUUCUUCUUCUUCUCC	Cleavage	[mRNA] locus=Scaffold000013:3381570:3384155:+	1
ath-miR5021	Bra013354	OFP5 (ARABIDOPSIS THALIANA OVATE FAMILY PROTEIN 5)"	1.5	22.079	1	20	28	47	UGAGAAGAAGAAGAAGAAAA	GUUUCUUCUUCUUCUUCUUA	Cleavage	[mRNA] locus=Scaffold000014:611180:612160:+	1
ath-miR5021	Bra014216	ATRBP47A (Arabidopsis thaliana RNA-binding protein 47a)\x3b RNA binding"	2.5	24.817	1	20	192	211	UGAGAAGAAGAAGAAGAAAA	UCUUCUUCUUCUUUUUCUCU	Cleavage	[mRNA] locus=Scaffold000015:2535579:2540091:+	1
ath-miR5021	Bra014264	myosin-related"	1.5	19.031	1	20	148	167	UGAGAAGAAGAAGAAGAAAA	UCUUCUUCUUCUUCUUCUUA	Cleavage	[mRNA] locus=Scaffold000015:2869131:2870795:-	1
ath-miR5021	Bra014330	AtQSOX2 (quiescin-sulfhydryl oxidase 2)\x3b thiol oxidase"	2	8.947	1	20	67	86	UGAGAAGAAGAAGAAGAAAA	UCUUCUUCUUCUUCUUCUCC	Cleavage	[mRNA] locus=Scaffold000015:3399159:3401763:-	1
ath-miR5021	Bra014603	basic helix-loop-helix (bHLH) family protein"	2	15.229	1	20	190	209	UGAGAAGAAGAAGAAGAAAA	UCUUCUUCUUCUGCUUCUCA	Cleavage	[mRNA] locus=Scaffold000016:1485468:1488547:+	1
ath-miR5021	Bra014818	SRS6 (SHI-RELATED SEQUENCE 6)"	1	12.813	1	20	226	245	UGAGAAGAAGAAGAAGAAAA	UCUUCUUCUUCUUCUUCUCA	Cleavage	[mRNA] locus=Scaffold000016:3150404:3151733:+	1
ath-miR5021	Bra014973	S1 RNA-binding domain-containing protein"	2.5	2.894	1	20	103	122	UGAGAAGAAGAAGAAGAAAA	UCUUCUUCUUCUUCUUCUUC	Cleavage	[mRNA] locus=Scaffold000017:1089049:1091243:-	1
ath-miR5021	Bra015245	leucine-rich repeat family protein / extensin family protein"	2	12.722	1	20	50	69	UGAGAAGAAGAAGAAGAAAA	UGUUCUUCUUCUUCUUCUCC	Cleavage	[mRNA] locus=Scaffold000018:789804:792308:-	1
ath-miR5021	Bra015303	ERS2 (ETHYLENE RESPONSE SENSOR 2)\x3b ethylene binding / glycogen synthase kinase 3/ protein histidine kinase/ receptor"	1.5	14.521	1	20	29	48	UGAGAAGAAGAAGAAGAAAA	UUUUGUUCUUCUUCUUCUUA	Cleavage	[mRNA] locus=Scaffold000018:1186345:1188282:-	1
ath-miR5021	Bra015624	AtTLP6 (TUBBY LIKE PROTEIN 6)\x3b phosphoric diester hydrolase/ transcription factor"	2.5	18.601	1	20	88	107	UGAGAAGAAGAAGAAGAAAA	UCUUCUUCUUCUUCUUCUUC	Cleavage	[mRNA] locus=Scaffold000018:3274961:3276427:-	1
ath-miR5021	Bra015663	myosin heavy chain-related"	2.5	15.981	1	20	2152	2171	UGAGAAGAAGAAGAAGAAAA	UCUUCUUCUUCUUCUUCUUC	Cleavage	[mRNA] locus=Scaffold000019:236899:239425:+	1
ath-miR5021	Bra015783	serine-type endopeptidase/ serine-type peptidase"	2	3.325	1	20	115	134	UGAGAAGAAGAAGAAGAAAA	UCUUCUUCUUCUUCUUCUCU	Cleavage	[mRNA] locus=Scaffold000019:830970:834496:-	1
ath-miR5021	Bra015885	ARR15 (RESPONSE REGULATOR 15)\x3b transcription regulator/ two-component response regulator"	2.5	14.294	1	20	16	35	UGAGAAGAAGAAGAAGAAAA	UUAUCUUCUUCUUCUUCUUC	Cleavage	[mRNA] locus=Scaffold000019:1346732:1347826:+	1
ath-miR5021	Bra016177	CLE17 (CLAVATA3/ESR-RELATED 17)\x3b protein binding / receptor binding"	1.5	12.813	1	20	74	93	UGAGAAGAAGAAGAAGAAAA	UCUUCUUCUUCUUCUUCUUA	Cleavage	[mRNA] locus=Scaffold000019:2685312:2685599:-	1
ath-miR5021	Bra016229	unknown protein"	3	21.75	1	20	169	188	UGAGAAGAAGAAGAAGAAAA	UACUCUUCUUCUUCUUCUCA	Cleavage	[mRNA] locus=Scaffold000019:2957627:2958948:-	1
ath-miR5021	Bra016867	unknown protein"	2	16.771	1	20	101	120	UGAGAAGAAGAAGAAGAAAA	UUUUCUUUUUCUUCUUCUUC	Cleavage	[mRNA] locus=Scaffold000021:82659:85043:+	1
ath-miR5021	Bra017432	nucleic acid binding / transcription factor/ zinc ion binding"	2.5	19.212	1	20	52	71	UGAGAAGAAGAAGAAGAAAA	GUUUCUUCUUCUUCUUCUGA	Cleavage	[mRNA] locus=Scaffold000022:964546:966779:-	1
ath-miR5021	Bra018054	unknown protein"	1	7.614	1	20	211	230	UGAGAAGAAGAAGAAGAAAA	UCUUCUUCUUCUUCUUCUCA	Cleavage	[mRNA] locus=Scaffold000024:1084029:1085333:+	1
ath-miR5021	Bra018812	ICK5\x3b cyclin binding / cyclin-dependent protein kinase inhibitor"	2.5	17.227	1	20	106	125	UGAGAAGAAGAAGAAGAAAA	GUUUCUUCUUCUUCUUCUUC	Cleavage	[mRNA] locus=Scaffold000026:1387203:1388009:+	1
ath-miR5021	Bra018939	mitochondrial processing peptidase alpha subunit, putative"	2.5	14.809	1	20	103	122	UGAGAAGAAGAAGAAGAAAA	UCUUCUUCUUCUUCUUCUUC	Cleavage	[mRNA] locus=Scaffold000026:2064085:2067314:-	1
ath-miR5021	Bra019386	SOBER1 (SUPPRESSOR OF AVRBST-ELICITED RESISTANCE 1)\x3b carboxylesterase"	1.5	13.366	1	20	763	782	UGAGAAGAAGAAGAAGAAAA	UCUUCUUCUUCUUCUUCUUA	Cleavage	[mRNA] locus=Scaffold000027:2206596:2207884:+	1
ath-miR5021	Bra019727	octicosapeptide/Phox/Bem1p (PB1) domain-containing protein / tetratricopeptide repeat (TPR)-containing protein"	3	15.993	1	20	598	617	UGAGAAGAAGAAGAAGAAAA	GCUUCUUCUUCUUCUUCUCC	Cleavage	[mRNA] locus=Scaffold000029:721794:725595:-	1
ath-miR5021	Bra019817	zinc finger (C3HC4-type RING finger) family protein"	2.5	11.643	1	20	22	41	UGAGAAGAAGAAGAAGAAAA	UCUUCUUCUUCUUCUUCUUC	Cleavage	[mRNA] locus=Scaffold000029:1223051:1224428:-	1
ath-miR5021	Bra019831	FAD binding / catalytic/ electron carrier/ oxidoreductase"	2.5	7.669	1	20	23	42	UGAGAAGAAGAAGAAGAAAA	CUUUCUUCUUCUUCAUCUCA	Cleavage	[mRNA] locus=Scaffold000029:1382218:1383813:-	1
ath-miR5021	Bra020197	WRKY38\x3b transcription factor"	2	12.979	1	20	166	185	UGAGAAGAAGAAGAAGAAAA	UCUUCUUCUUCUUCUUCUCC	Cleavage	[mRNA] locus=Scaffold000030:789189:790408:-	1
ath-miR5021	Bra020693	SNC1 (SUPPRESSOR OF NPR1-1, CONSTITUTIVE 1)\x3b nucleotide binding"	2.5	15.288	1	20	7	26	UGAGAAGAAGAAGAAGAAAA	UCUUCUUCUUCUUCUUCUUC	Cleavage	[mRNA] locus=Scaffold000031:1509261:1511584:-	1
ath-miR5021	Bra020955	heat shock protein binding / unfolded protein binding"	2.5	22.157	1	20	784	803	UGAGAAGAAGAAGAAGAAAA	UCUUCUUCUUCUUCUUCUUC	Cleavage	[mRNA] locus=Scaffold000032:1054015:1054863:-	1
ath-miR5021	Bra021510	AtIDD11 (Arabidopsis thaliana Indeterminate(ID)-Domain 11)\x3b nucleic acid binding / transcription factor/ zinc ion b	3	3.784	1	20	745	764	UGAGAAGAAGAAGAAGAAAA	CAAUCUUCUUCUUCUUCUCA	Cleavage	[mRNA] locus=Scaffold000034:1447014:1449426:+	1
ath-miR5021	Bra021738	DNA binding"	2.5	12.842	1	20	244	263	UGAGAAGAAGAAGAAGAAAA	UCUUCUUCUUCUUCUUCUUC	Cleavage	[mRNA] locus=Scaffold000035:885343:886584:-	1
ath-miR5021	Bra022095	protein kinase family protein"	2.5	7.169	1	20	39	58	UGAGAAGAAGAAGAAGAAAA	UUUUCUUCUUCUUCUUGUCC	Cleavage	[mRNA] locus=Scaffold000036:1508975:1511779:-	1
ath-miR5021	Bra022128	amidase family protein"	3	5.008	1	20	33	52	UGAGAAGAAGAAGAAGAAAA	UUUUCUUCUUCUUCAUCUUC	Cleavage	[mRNA] locus=Scaffold000036:1838849:1842777:-	1
ath-miR5021	Bra022657	WD-40 repeat family protein"	2	15.793	1	20	1522	1541	UGAGAAGAAGAAGAAGAAAA	GAUUCUUCUUCUUCUUCUCA	Cleavage	[mRNA] locus=Scaffold000038:1405760:1407983:-	1
ath-miR5021	Bra023115	unknown protein"	2	13.482	1	20	46	65	UGAGAAGAAGAAGAAGAAAA	UCUUCUUCUUCUACUUCUCA	Cleavage	[mRNA] locus=Scaffold000039:1961950:1962816:+	1
ath-miR5021	Bra023625	F-box family protein"	2.5	6.468	1	20	262	281	UGAGAAGAAGAAGAAGAAAA	UUCUCUUCUUCUUCUUCUUC	Cleavage	[mRNA] locus=Scaffold000041:1488921:1490194:+	1
ath-miR5021	Bra023703	extracellular dermal glycoprotein-related / EDGP-related"	2.5	17.69	1	20	1150	1169	UGAGAAGAAGAAGAAGAAAA	UUUUCUUUCUCUUCUUCUCU	Cleavage	[mRNA] locus=Scaffold000041:1890898:1892115:+	1
ath-miR5021	Bra023826	IGPD\x3b imidazoleglycerol-phosphate dehydratase"	3	12.605	1	20	79	98	UGAGAAGAAGAAGAAGAAAA	GUUUCUUCUUCUUCUUCGCG	Cleavage	[mRNA] locus=Scaffold000042:924507:925984:-	1
ath-miR5021	Bra024181	HCF101 (HIGH-CHLOROPHYLL-FLUORESCENCE 101)\x3b ATP binding"	1.5	11.868	1	20	241	260	UGAGAAGAAGAAGAAGAAAA	UCUUCUUCUUCUUCUUCUUA	Cleavage	[mRNA] locus=Scaffold000043:1595442:1602989:+	1
ath-miR5021	Bra024187	IAA11 (INDOLE-3-ACETIC ACID INDUCIBLE 11)\x3b transcription factor"	2.5	12.578	1	20	160	179	UGAGAAGAAGAAGAAGAAAA	UCUUCUUCUUCUUCUUCUUC	Cleavage	[mRNA] locus=Scaffold000043:1638726:1641475:-	1
ath-miR5021	Bra024259	unknown protein"	2.5	10.087	1	20	145	164	UGAGAAGAAGAAGAAGAAAA	UCUUCUUCUUCUUCUUCUUC	Cleavage	[mRNA] locus=Scaffold000044:118267:119747:-	1
ath-miR5021	Bra024330	unknown protein"	2.5	14.379	1	20	358	377	UGAGAAGAAGAAGAAGAAAA	CUCUCUUCUUCUUCUUCUCG	Cleavage	[mRNA] locus=Scaffold000044:548690:549076:+	1
ath-miR5021	Bra024362	VQ motif-containing protein"	2.5	9.339	1	20	586	605	UGAGAAGAAGAAGAAGAAAA	UCUUCUUCUUCUUCUUCUUC	Cleavage	[mRNA] locus=Scaffold000044:755493:756584:+	1
ath-miR5021	Bra024807	leucine-rich repeat transmembrane protein kinase, putative"	2	6.412	1	20	39	58	UGAGAAGAAGAAGAAGAAAA	UUUCCUUCUUCUUCUUCUCC	Cleavage	[mRNA] locus=Scaffold000046:175077:177769:+	1
ath-miR5021	Bra024846	unknown protein"	2.5	18.179	1	20	118	137	UGAGAAGAAGAAGAAGAAAA	UCUUCUUCUUCUUCUUCUUC	Cleavage	[mRNA] locus=Scaffold000046:414714:415232:+	1
ath-miR5021	Bra025234	shikimate kinase family protein"	2.5	6.96	1	20	103	122	UGAGAAGAAGAAGAAGAAAA	UCUUCUUCUUCUUCUUCUUC	Cleavage	[mRNA] locus=Scaffold000047:750659:754017:-	1
ath-miR5021	Bra026037	SR45\x3b RNA binding / protein binding"	2	15.851	1	20	115	134	UGAGAAGAAGAAGAAGAAAA	UCUUCUUCUUCUUCUUCUCC	Cleavage	[mRNA] locus=Scaffold000050:724582:727327:+	1
ath-miR5021	Bra026341	plastocyanin-like domain-containing protein"	2	22.395	1	20	29	48	UGAGAAGAAGAAGAAGAAAA	GUUUCUUCUUCUUCUUCUCC	Cleavage	[mRNA] locus=Scaffold000051:642779:643851:+	1
ath-miR5021	Bra026718	unknown protein"	3	17.206	1	20	415	434	UGAGAAGAAGAAGAAGAAAA	CCUUCUUCUUCUUCUUCUCU	Cleavage	[mRNA] locus=Scaffold000053:226254:227137:-	1
ath-miR5021	Bra027104	proline-rich family protein"	2.5	13.066	1	20	127	146	UGAGAAGAAGAAGAAGAAAA	UCUUCUUCUUCUUCUUCUUC	Cleavage	[mRNA] locus=Scaffold000054:1102614:1106291:+	1
ath-miR5021	Bra027177	DNA binding / transcription factor"	3	15.103	1	20	127	146	UGAGAAGAAGAAGAAGAAAA	GAUUCUUCUUCUUCUUCUUG	Cleavage	[mRNA] locus=Scaffold000055:74985:75707:-	1
ath-miR5021	Bra027592	aspartyl protease family protein"	2.5	2.337	1	20	100	119	UGAGAAGAAGAAGAAGAAAA	UCUUCUUCUUCUUCUUCUUC	Cleavage	[mRNA] locus=Scaffold000056:1275712:1277259:+	1
ath-miR5021	Bra027751	leucine-rich repeat transmembrane protein kinase, putative"	2.5	10.202	1	20	8	27	UGAGAAGAAGAAGAAGAAAA	UCUUCUUCUUCUUUUUCUCU	Cleavage	[mRNA] locus=Scaffold000057:929831:931653:-	1
ath-miR5021	Bra028055	5'-3' exonuclease family protein"	2.5	10.294	1	20	103	122	UGAGAAGAAGAAGAAGAAAA	UCUUCUUCUUCUUCUUCUUC	Cleavage	[mRNA] locus=Scaffold000059:740183:741611:-	1
ath-miR5021	Bra028243	AT-HF (HIS HF)\x3b imidazoleglycerol-phosphate synthase"	2.5	13.63	1	20	58	77	UGAGAAGAAGAAGAAGAAAA	UCUUCUUCUUCUUCUUCUUC	Cleavage	[mRNA] locus=Scaffold000060:1287577:1291394:+	1
ath-miR5021	Bra029066	WD-40 repeat family protein"	2.5	13.728	1	20	1429	1448	UGAGAAGAAGAAGAAGAAAA	GAUUCUUCUUCUUCUUCUUA	Cleavage	[mRNA] locus=Scaffold000064:725539:727974:+	1
ath-miR5021	Bra030065	ATP-dependent DNA helicase, putative"	1.5	6.143	1	20	331	350	UGAGAAGAAGAAGAAGAAAA	UCUUCUUCUUCUUCUUCUCG	Cleavage	[mRNA] locus=Scaffold000069:244622:251397:+	1
ath-miR5021	Bra030208	basic helix-loop-helix (bHLH) family protein"	2.5	20.694	1	20	604	623	UGAGAAGAAGAAGAAGAAAA	UCUUCUUCUUCUUCUUCUUC	Cleavage	[mRNA] locus=Scaffold000070:182454:183782:-	1
ath-miR5021	Bra030405	mitochondrial processing peptidase alpha subunit, putative"	3	15.949	1	20	100	119	UGAGAAGAAGAAGAAGAAAA	AGUUCUUCUUCUUCUUCUCC	Cleavage	[mRNA] locus=Scaffold000071:319679:322620:+	1
ath-miR5021	Bra030564	FUNCTIONS IN\x3a molecular_function unknown\x3b INVOLVED IN\x3a biological_process unknown\x3b EXPRESSED IN\x3a 24 plant structure	2	9.22	1	20	35	54	UGAGAAGAAGAAGAAGAAAA	UCUUCUUCUUCUUCUUCUUG	Cleavage	[mRNA] locus=Scaffold000072:293158:301485:-	1
ath-miR5021	Bra030826	ZIP11 (ZINC TRANSPORTER 11 PRECURSOR)\x3b cation transmembrane transporter/ metal ion transmembrane transporter"	2.5	15.448	1	20	14	33	UGAGAAGAAGAAGAAGAAAA	UUGUCUUCUUCUUCUUCUUC	Cleavage	[mRNA] locus=Scaffold000073:113272:114329:-	1
ath-miR5021	Bra031156	0	2.5	24.817	1	20	219	238	UGAGAAGAAGAAGAAGAAAA	UCUUCUUCUUCUUUUUCUCU	Cleavage	[mRNA] locus=Scaffold000074:881139:882153:-	1
ath-miR5021	Bra031275	basic helix-loop-helix (bHLH) family protein"	2.5	16.018	1	20	118	137	UGAGAAGAAGAAGAAGAAAA	UCUUCUUCUUCUUCCUCUCA	Cleavage	[mRNA] locus=Scaffold000075:395184:396182:+	1
ath-miR5021	Bra031801	ZWI (ZWICHEL)\x3b calmodulin binding / microtubule motor"	2.5	12.088	1	20	344	363	UGAGAAGAAGAAGAAGAAAA	UCUUCUUCUUCUUCUUCUUC	Cleavage	[mRNA] locus=Scaffold000078:4315:10337:-	1
ath-miR5021	Bra031998	calcineurin-like phosphoesterase family protein"	2	20.652	1	20	1437	1456	UGAGAAGAAGAAGAAGAAAA	UCUUCUUCUUCUUCUUCUUG	Cleavage	[mRNA] locus=Scaffold000078:1112388:1117673:+	1
ath-miR5021	Bra032555	extracellular dermal glycoprotein, putative / EDGP, putative"	1.5	1.739	1	20	32	51	UGAGAAGAAGAAGAAGAAAA	UUUUCCUUUUCUUCUUCUCA	Cleavage	[mRNA] locus=Scaffold000082:630007:631305:+	1
ath-miR5021	Bra032748	WRNEXO (WERNER SYNDROME-LIKE EXONUCLEASE)\x3b 3'-5' exonuclease/ nucleic acid binding / protein binding"	2.5	15.099	1	20	91	110	UGAGAAGAAGAAGAAGAAAA	UCUUCUUCUUCUUCUUCUUC	Cleavage	[mRNA] locus=Scaffold000083:781946:783714:-	1
ath-miR5021	Bra032944	zinc finger (C3HC4-type RING finger) family protein"	3	22.526	1	20	352	371	UGAGAAGAAGAAGAAGAAAA	GCUGCUUCUUCUUCUUCUCA	Cleavage	[mRNA] locus=Scaffold000085:98395:101851:+	1
ath-miR5021	Bra033111	RALFL27 (ralf-like 27)\x3b signal transducer"	3	15.35	1	20	14	33	UGAGAAGAAGAAGAAGAAAA	UUUUCUUCUUCUUGUUCUUU	Cleavage	[mRNA] locus=Scaffold000085:1114935:1115282:+	1
ath-miR5021	Bra033298	ANAC004 (Arabidopsis NAC domain containing protein 4)\x3b transcription factor"	2.5	14.791	1	20	454	473	UGAGAAGAAGAAGAAGAAAA	UUAUCUUCUUCUUCUUCUUC	Cleavage	[mRNA] locus=Scaffold000087:459649:461191:-	1
ath-miR5021	Bra033382	unknown protein"	2.5	14.212	1	20	286	305	UGAGAAGAAGAAGAAGAAAA	UAUUCUUCUUCUUCUUCUGA	Cleavage	[mRNA] locus=Scaffold000087:907977:910181:+	1
ath-miR5021	Bra033642	NDF2 (NDH-DEPENDENT CYCLIC ELECTRON FLOW 1)\x3b carbohydrate binding / catalytic"	3	3.144	1	20	10	29	UGAGAAGAAGAAGAAGAAAA	CUUUUUUCUUUUUCUUCUCU	Cleavage	[mRNA] locus=Scaffold000089:423382:425003:+	1
ath-miR5021	Bra033684	meprin and TRAF homology domain-containing protein / MATH domain-containing protein"	3	14.083	1	20	2689	2708	UGAGAAGAAGAAGAAGAAAA	UCUUCUUCUUCUUCUUUUUC	Cleavage	[mRNA] locus=Scaffold000089:630764:634939:+	1
ath-miR5021	Bra034356	esterase/lipase/thioesterase family protein"	2.5	11.914	1	20	58	77	UGAGAAGAAGAAGAAGAAAA	UCUUCUUCUUCUUCUUCUUC	Cleavage	[mRNA] locus=Scaffold000094:703160:708155:-	1
ath-miR5021	Bra034550	pentatricopeptide (PPR) repeat-containing protein"	3	7.38	1	20	112	131	UGAGAAGAAGAAGAAGAAAA	UUUUCUUCUUCUUCUGCUUC	Cleavage	[mRNA] locus=Scaffold000097:142703:145657:-	1
ath-miR5021	Bra034781	emb2738 (embryo defective 2738)\x3b GTP binding"	2.5	3.876	1	20	85	104	UGAGAAGAAGAAGAAGAAAA	UUUGCUUCUUCUUCUUCUUC	Cleavage	[mRNA] locus=Scaffold000098:457357:460652:-	1
ath-miR5021	Bra034926	INVOLVED IN\x3a protein complex assembly\x3b LOCATED IN\x3a mitochondrion, chloroplast\x3b EXPRESSED IN\x3a 19 plant structures\	3	17.837	1	20	107	126	UGAGAAGAAGAAGAAGAAAA	CGAUCUUCUUCUUCUUCUCA	Cleavage	[mRNA] locus=Scaffold000099:697669:698269:+	1
ath-miR5021	Bra035905	unknown protein"	1	2.35	1	20	439	458	UGAGAAGAAGAAGAAGAAAA	UCUUCUUCUUCUUCUUCUCA	Cleavage	[mRNA] locus=Scaffold000110:389533:390966:+	1
ath-miR5021	Bra035951	COB (COBRA)"	1	6.791	1	20	1352	1371	UGAGAAGAAGAAGAAGAAAA	UUUUCUUCUUCUUCUUCUCC	Cleavage	[mRNA] locus=Scaffold000110:592070:594464:+	1
ath-miR5021	Bra036171	unknown protein"	2	7.436	1	20	18	37	UGAGAAGAAGAAGAAGAAAA	GCUUCUUCUUCUUCUUCUCA	Cleavage	[mRNA] locus=Scaffold000113:368349:368840:-	1
ath-miR5021	Bra036567	mitochondrial substrate carrier family protein"	1	15.031	1	20	55	74	UGAGAAGAAGAAGAAGAAAA	UCUUCUUCUUCUUCUUCUCA	Cleavage	[mRNA] locus=Scaffold000118:289080:290081:+	1
ath-miR5021	Bra036571	unknown protein"	2.5	4.032	1	20	202	221	UGAGAAGAAGAAGAAGAAAA	UGUUCUUCUUCUUCUUCUUC	Cleavage	[mRNA] locus=Scaffold000118:309105:309989:-	1
ath-miR5021	Bra036785	unknown protein"	0	2.637	1	20	154	173	UGAGAAGAAGAAGAAGAAAA	UUUUCUUCUUCUUCUUCUCA	Cleavage	[mRNA] locus=Scaffold000121:56775:60059:-	1
ath-miR5021	Bra037403	FUNCTIONS IN\x3a molecular_function unknown\x3b INVOLVED IN\x3a biological_process unknown\x3b LOCATED IN\x3a cellular_component un	2.5	9.677	1	20	154	173	UGAGAAGAAGAAGAAGAAAA	UCUUCUUCUUCUUCUUCUUC	Cleavage	[mRNA] locus=Scaffold000128:443972:445043:-	1
ath-miR5021	Bra037697	FUNCTIONS IN\x3a molecular_function unknown\x3b INVOLVED IN\x3a biological_process unknown\x3b LOCATED IN\x3a chloroplast thyla	3	16.595	1	20	248	267	UGAGAAGAAGAAGAAGAAAA	GCUUCUUCUUCUUCUUCUCC	Cleavage	[mRNA] locus=Scaffold000132:259799:273529:-	1
ath-miR5021	Bra037783	unknown protein"	2.5	9.512	1	20	28	47	UGAGAAGAAGAAGAAGAAAA	UCUUCUUCUUCUUCUUCUUC	Cleavage	[mRNA] locus=Scaffold000133:175005:177457:+	1
ath-miR5021	Bra038125	PLA2-ALPHA\x3b phospholipase A2"	2	9.502	1	20	32	51	UGAGAAGAAGAAGAAGAAAA	UUUUCUUAUUCUUCUUCUCU	Cleavage	[mRNA] locus=Scaffold000139:286711:287592:-	1
ath-miR5021	Bra038315	pentatricopeptide (PPR) repeat-containing protein"	3	18.119	1	20	52	71	UGAGAAGAAGAAGAAGAAAA	UCGUCUUCUUCUUCUUCUCA	Cleavage	[mRNA] locus=Scaffold000144:47679:49655:+	1
ath-miR5021	Bra038333	pentatricopeptide (PPR) repeat-containing protein"	2.5	12.425	1	20	46	65	UGAGAAGAAGAAGAAGAAAA	UUCUCUUCUUCUUCUUCUUC	Cleavage	[mRNA] locus=Scaffold000144:179733:181583:-	1
ath-miR5021	Bra038566	S-locus lectin protein kinase family protein"	2.5	15.959	1	20	2407	2426	UGAGAAGAAGAAGAAGAAAA	UCUUCUUCUUCUUCUUCUUC	Cleavage	[mRNA] locus=Scaffold000148:402673:405132:+	1
ath-miR5021	Bra038629	emb2746 (embryo defective 2746)\x3b DNA binding / catalytic/ hydrolase"	2.5	17.45	1	20	205	224	UGAGAAGAAGAAGAAGAAAA	UCUUCUUCUUCUUCUUCUUC	Cleavage	[mRNA] locus=Scaffold000150:200048:204570:+	1
ath-miR5021	Bra038741	FLA14 (FASCICLIN-LIKE ARABINOGALACTAN PROTEIN 14 PRECURSOR)"	2.5	1.841	1	20	29	48	UGAGAAGAAGAAGAAGAAAA	UCUUCUUCUUCUUCUUCUUU	Cleavage	[mRNA] locus=Scaffold000151:359575:360369:+	1
ath-miR5021	Bra039163	COBL1 (COBRA-LIKE PROTEIN 1 PRECURSOR)"	2.5	6.788	1	20	13	32	UGAGAAGAAGAAGAAGAAAA	UGUUCUUCUUCUUCUUCUUC	Cleavage	[mRNA] locus=Scaffold000160:247805:249809:-	1
ath-miR5021	Bra039252	alpha 1,4-glycosyltransferase family protein / glycosyltransferase sugar-binding DXD motif-containing protein"	2.5	18.236	1	20	1290	1309	UGAGAAGAAGAAGAAGAAAA	UCUUCUUCUUCUUCUUCUUU	Cleavage	[mRNA] locus=Scaffold000162:194693:196033:+	1
ath-miR5021	Bra039315	CPFTSY\x3b 7S RNA binding / GTP binding / nucleoside-triphosphatase/ nucleotide binding"	2.5	10.144	1	20	7	26	UGAGAAGAAGAAGAAGAAAA	UCUUCUUCUUCUUCUGCUCA	Cleavage	[mRNA] locus=Scaffold000163:226251:228254:-	1
ath-miR5021	Bra040137	LSH2 (LIGHT SENSITIVE HYPOCOTYLS 2)"	2	5.022	1	20	64	83	UGAGAAGAAGAAGAAGAAAA	UCUUCUUCUUCUUCUUCUCC	Cleavage	[mRNA] locus=Scaffold000189:101503:104459:+	1
ath-miR5021	Bra040355	UDP-glucose\x3asterol glucosyltransferase (UGT80A2)"	2.5	18.033	1	20	37	56	UGAGAAGAAGAAGAAGAAAA	UCUUCUUCUUCUUCUUCUUC	Cleavage	[mRNA] locus=Scaffold000200:9447:12735:-	1
ath-miR5021	Bra040608	ILR1 (IAA-LEUCINE RESISTANT 1)\x3b IAA-Leu conjugate hydrolase/ IAA-Phe conjugate hydrolase/ metallopeptidase"	2.5	12.911	1	20	26	45	UGAGAAGAAGAAGAAGAAAA	UCUUCUUCUUCUUCUUCUUU	Cleavage	[mRNA] locus=Scaffold000222:55422:57524:+	1
ath-miR5021	Bra005597	MYB101\x3b DNA binding / transcription factor"	2	10.483	1	20	523	542	UGAGAAGAAGAAGAAGAAAA	UUCUCUUCUUCGUCUUCUCA	Translation	[mRNA] locus=Scaffold000004:6440501:6442477:-	1
ath-miR5021	Bra012814	pseudouridine synthase family protein"	2	4.732	1	20	340	359	UGAGAAGAAGAAGAAGAAAA	UUUUCUUCUCCUUCUUCUCC	Translation	[mRNA] locus=Scaffold000013:1806199:1810458:+	1
ath-miR5021	Bra019341	hydrolase/ protein serine/threonine phosphatase"	3	17.869	1	20	164	183	UGAGAAGAAGAAGAAGAAAA	GUUUUUUCUAUUUCUUCUCA	Translation	[mRNA] locus=Scaffold000027:1919544:1923917:-	1
ath-miR5021	Bra019981	ATPUP16\x3b purine transmembrane transporter"	2.5	16.328	1	20	95	114	UGAGAAGAAGAAGAAGAAAA	UUUUCUUCUUUGUCUUCUUG	Translation	[mRNA] locus=Scaffold000029:2094879:2096045:+	1
ath-miR5021	Bra022888	MYB101\x3b DNA binding / transcription factor"	2	4.251	1	20	529	548	UGAGAAGAAGAAGAAGAAAA	UUCUCUUCUUCAUCUUCUCA	Translation	[mRNA] locus=Scaffold000039:783656:785464:-	1
ath-miR5021	Bra032794	CYP86C1\x3b electron carrier/ heme binding / iron ion binding / monooxygenase/ oxygen binding"	2	24.412	1	20	1094	1113	UGAGAAGAAGAAGAAGAAAA	UUUUCUUCUCCAUCUUCUCA	Translation	[mRNA] locus=Scaffold000084:130689:132098:-	1
ath-miR5021	Bra005597	MYB101\x3b DNA binding / transcription factor"	2	10.483	1	20	523	542	UGAGAAGAAGAAGAAGAAAA	UUCUCUUCUUCGUCUUCUCA	Translation	[mRNA] locus=Scaffold000004:6440501:6442477:-	1
ath-miR5021	Bra012814	pseudouridine synthase family protein"	2	4.732	1	20	340	359	UGAGAAGAAGAAGAAGAAAA	UUUUCUUCUCCUUCUUCUCC	Translation	[mRNA] locus=Scaffold000013:1806199:1810458:+	1
ath-miR5021	Bra019341	hydrolase/ protein serine/threonine phosphatase"	3	17.869	1	20	164	183	UGAGAAGAAGAAGAAGAAAA	GUUUUUUCUAUUUCUUCUCA	Translation	[mRNA] locus=Scaffold000027:1919544:1923917:-	1
ath-miR5021	Bra019981	ATPUP16\x3b purine transmembrane transporter"	2.5	16.328	1	20	95	114	UGAGAAGAAGAAGAAGAAAA	UUUUCUUCUUUGUCUUCUUG	Translation	[mRNA] locus=Scaffold000029:2094879:2096045:+	1
ath-miR5021	Bra022888	MYB101\x3b DNA binding / transcription factor"	2	4.251	1	20	529	548	UGAGAAGAAGAAGAAGAAAA	UUCUCUUCUUCAUCUUCUCA	Translation	[mRNA] locus=Scaffold000039:783656:785464:-	1
ath-miR5021	Bra032794	CYP86C1\x3b electron carrier/ heme binding / iron ion binding / monooxygenase/ oxygen binding"	2	24.412	1	20	1094	1113	UGAGAAGAAGAAGAAGAAAA	UUUUCUUCUCCAUCUUCUCA	Translation	[mRNA] locus=Scaffold000084:130689:132098:-	1
ath-miR5021	Bra005597	MYB101\x3b DNA binding / transcription factor"	2	10.483	1	20	523	542	UGAGAAGAAGAAGAAGAAAA	UUCUCUUCUUCGUCUUCUCA	Translation	[mRNA] locus=Scaffold000004:6440501:6442477:-	1
ath-miR5021	Bra012814	pseudouridine synthase family protein"	2	4.732	1	20	340	359	UGAGAAGAAGAAGAAGAAAA	UUUUCUUCUCCUUCUUCUCC	Translation	[mRNA] locus=Scaffold000013:1806199:1810458:+	1
ath-miR5021	Bra019341	hydrolase/ protein serine/threonine phosphatase"	3	17.869	1	20	164	183	UGAGAAGAAGAAGAAGAAAA	GUUUUUUCUAUUUCUUCUCA	Translation	[mRNA] locus=Scaffold000027:1919544:1923917:-	1
ath-miR5021	Bra019981	ATPUP16\x3b purine transmembrane transporter"	2.5	16.328	1	20	95	114	UGAGAAGAAGAAGAAGAAAA	UUUUCUUCUUUGUCUUCUUG	Translation	[mRNA] locus=Scaffold000029:2094879:2096045:+	1
ath-miR5021	Bra022888	MYB101\x3b DNA binding / transcription factor"	2	4.251	1	20	529	548	UGAGAAGAAGAAGAAGAAAA	UUCUCUUCUUCAUCUUCUCA	Translation	[mRNA] locus=Scaffold000039:783656:785464:-	1
ath-miR5021	Bra032794	CYP86C1\x3b electron carrier/ heme binding / iron ion binding / monooxygenase/ oxygen binding"	2	24.412	1	20	1094	1113	UGAGAAGAAGAAGAAGAAAA	UUUUCUUCUCCAUCUUCUCA	Translation	[mRNA] locus=Scaffold000084:130689:132098:-	1
ath-miR5021	Bra005597	MYB101\x3b DNA binding / transcription factor"	2	10.483	1	20	523	542	UGAGAAGAAGAAGAAGAAAA	UUCUCUUCUUCGUCUUCUCA	Translation	[mRNA] locus=Scaffold000004:6440501:6442477:-	1
ath-miR5021	Bra012814	pseudouridine synthase family protein"	2	4.732	1	20	340	359	UGAGAAGAAGAAGAAGAAAA	UUUUCUUCUCCUUCUUCUCC	Translation	[mRNA] locus=Scaffold000013:1806199:1810458:+	1
ath-miR5021	Bra019341	hydrolase/ protein serine/threonine phosphatase"	3	17.869	1	20	164	183	UGAGAAGAAGAAGAAGAAAA	GUUUUUUCUAUUUCUUCUCA	Translation	[mRNA] locus=Scaffold000027:1919544:1923917:-	1
ath-miR5021	Bra019981	ATPUP16\x3b purine transmembrane transporter"	2.5	16.328	1	20	95	114	UGAGAAGAAGAAGAAGAAAA	UUUUCUUCUUUGUCUUCUUG	Translation	[mRNA] locus=Scaffold000029:2094879:2096045:+	1
ath-miR5021	Bra022888	MYB101\x3b DNA binding / transcription factor"	2	4.251	1	20	529	548	UGAGAAGAAGAAGAAGAAAA	UUCUCUUCUUCAUCUUCUCA	Translation	[mRNA] locus=Scaffold000039:783656:785464:-	1
ath-miR5021	Bra032794	CYP86C1\x3b electron carrier/ heme binding / iron ion binding / monooxygenase/ oxygen binding"	2	24.412	1	20	1094	1113	UGAGAAGAAGAAGAAGAAAA	UUUUCUUCUCCAUCUUCUCA	Translation	[mRNA] locus=Scaffold000084:130689:132098:-	1
ath-miR5658	Bra001582	zinc finger (C3HC4-type RING finger) family protein"	2	1.278	1	20	131	150	AUGAUGAUGAUGAUGAUGAA	AUCAUCAUCACCAUCAUCAU	Translation	[mRNA] locus=Scaffold000001:8410242:8411908:-	1
ath-miR5658	Bra001582	zinc finger (C3HC4-type RING finger) family protein"	2	1.278	1	20	131	150	AUGAUGAUGAUGAUGAUGAA	AUCAUCAUCACCAUCAUCAU	Translation	[mRNA] locus=Scaffold000001:8410242:8411908:-	1
ath-miR5658	Bra022063	VQ motif-containing protein"	2	14.379	1	20	26	45	AUGAUGAUGAUGAUGAUGAA	AUCAUCAUCAGCAUCAUCAU	Translation	[mRNA] locus=Scaffold000036:1248545:1249237:+	1
ath-miR5658	Bra022063	VQ motif-containing protein"	2	14.379	1	20	26	45	AUGAUGAUGAUGAUGAUGAA	AUCAUCAUCAGCAUCAUCAU	Translation	[mRNA] locus=Scaffold000036:1248545:1249237:+	1
ath-miR5658	Bra030952	TCP3\x3b transcription factor"	2	13.411	1	20	899	918	AUGAUGAUGAUGAUGAUGAA	AUCAUCAUCAUAAUCAUCAU	Translation	[mRNA] locus=Scaffold000073:1031146:1032183:+	1
ath-miR5658	Bra030952	TCP3\x3b transcription factor"	2	13.411	1	20	899	918	AUGAUGAUGAUGAUGAUGAA	AUCAUCAUCAUAAUCAUCAU	Translation	[mRNA] locus=Scaffold000073:1031146:1032183:+	1
ath-miR5658	Bra012579	MYB98 (myb domain protein 98)\x3b DNA binding / transcription factor"	2	18.759	1	21	166	186	AUGAUGAUGAUGAUGAUGAAA	UUUGAUCAUCACCAUCAUCAU	Translation	[mRNA] locus=Scaffold000013:472839:474282:-	1
ath-miR5658	Bra012579	MYB98 (myb domain protein 98)\x3b DNA binding / transcription factor"	2	18.759	1	21	166	186	AUGAUGAUGAUGAUGAUGAAA	UUUGAUCAUCACCAUCAUCAU	Translation	[mRNA] locus=Scaffold000013:472839:474282:-	1
ath-miR5658	Bra016689	endomembrane protein 70, putative"	1.5	5.41	1	20	1462	1481	AUGAUGAUGAUGAUGAUGAA	UUCAUCAUCCUCAUCAUCGU	Translation	[mRNA] locus=Scaffold000020:1932460:1934819:-	1
ath-miR5658	Bra016689	endomembrane protein 70, putative"	1.5	5.41	1	20	1462	1481	AUGAUGAUGAUGAUGAUGAA	UUCAUCAUCCUCAUCAUCGU	Translation	[mRNA] locus=Scaffold000020:1932460:1934819:-	1
ath-miR5658	Bra016687	endomembrane protein 70, putative"	1.5	5.114	1	20	1462	1481	AUGAUGAUGAUGAUGAUGAA	UUCAUCAUCCUCAUCAUCGU	Translation	[mRNA] locus=Scaffold000020:1925623:1927977:-	1
ath-miR5658	Bra016687	endomembrane protein 70, putative"	1.5	5.114	1	20	1462	1481	AUGAUGAUGAUGAUGAUGAA	UUCAUCAUCCUCAUCAUCGU	Translation	[mRNA] locus=Scaffold000020:1925623:1927977:-	1
ath-miR5658	Bra001523	AtIDD11 (Arabidopsis thaliana Indeterminate(ID)-Domain 11)\x3b nucleic acid binding / transcription factor/ zinc ion bi	1	4.682	1	21	769	789	AUGAUGAUGAUGAUGAUGAAA	UUUCAUCAUCAACAUCAUCAU	Translation	[mRNA] locus=Scaffold000001:8069694:8072149:+	1
ath-miR5658	Bra001523	AtIDD11 (Arabidopsis thaliana Indeterminate(ID)-Domain 11)\x3b nucleic acid binding / transcription factor/ zinc ion bi	1	4.682	1	21	769	789	AUGAUGAUGAUGAUGAUGAAA	UUUCAUCAUCAACAUCAUCAU	Translation	[mRNA] locus=Scaffold000001:8069694:8072149:+	1
ath-miR5658	Bra026219	AtHB31 (ARABIDOPSIS THALIANA HOMEOBOX PROTEIN 31)\x3b DNA binding / transcription factor"	2	19.493	1	20	92	111	AUGAUGAUGAUGAUGAUGAA	AUCAUCAUCAUGAUCAUCAU	Translation	[mRNA] locus=Scaffold000050:1606140:1607072:+	1
ath-miR5658	Bra026219	AtHB31 (ARABIDOPSIS THALIANA HOMEOBOX PROTEIN 31)\x3b DNA binding / transcription factor"	2	19.493	1	20	92	111	AUGAUGAUGAUGAUGAUGAA	AUCAUCAUCAUGAUCAUCAU	Translation	[mRNA] locus=Scaffold000050:1606140:1607072:+	1
ath-miR5658	Bra040309	AP2 domain-containing transcription factor TINY, putative"	1.5	11.866	1	20	27	46	AUGAUGAUGAUGAUGAUGAA	UUCAUUAUCAACAUCAUCAU	Translation	[mRNA] locus=Scaffold000196:104873:105463:-	1
ath-miR5658	Bra040309	AP2 domain-containing transcription factor TINY, putative"	1.5	11.866	1	20	27	46	AUGAUGAUGAUGAUGAUGAA	UUCAUUAUCAACAUCAUCAU	Translation	[mRNA] locus=Scaffold000196:104873:105463:-	1
ath-miR5658	Bra031049	AGL65 (AGAMOUS-LIKE 65)\x3b DNA binding / transcription factor"	2	10.791	1	20	1067	1086	AUGAUGAUGAUGAUGAUGAA	AUCAUCAUCAGCAUCAUCAU	Translation	[mRNA] locus=Scaffold000074:398949:401024:+	1
ath-miR5658	Bra031049	AGL65 (AGAMOUS-LIKE 65)\x3b DNA binding / transcription factor"	2	10.791	1	20	1067	1086	AUGAUGAUGAUGAUGAUGAA	AUCAUCAUCAGCAUCAUCAU	Translation	[mRNA] locus=Scaffold000074:398949:401024:+	1
ath-miR5658	Bra001162	disease resistance protein (TIR-NBS-LRR class), putative"	1	12.41	1	20	12	31	AUGAUGAUGAUGAUGAUGAA	UUCUUCAUCAUCAUCAUCAU	Cleavage	[mRNA] locus=Scaffold000001:6258876:6263722:-	1
ath-miR5658	Bra004436	zinc finger (C3HC4-type RING finger) family protein"	2	15.567	1	21	646	666	AUGAUGAUGAUGAUGAUGAAA	UAUCACCAUCAUCAUCAUCAU	Cleavage	[mRNA] locus=Scaffold000004:107347:109273:+	1
ath-miR5658	Bra004436	zinc finger (C3HC4-type RING finger) family protein"	2	15.567	1	21	646	666	AUGAUGAUGAUGAUGAUGAAA	UAUCACCAUCAUCAUCAUCAU	Cleavage	[mRNA] locus=Scaffold000004:107347:109273:+	1
ath-miR5658	Bra024893	zinc finger (C3HC4-type RING finger) family protein"	2	3.701	1	20	470	489	AUGAUGAUGAUGAUGAUGAA	AUCAUCAUCAUCAUCAUCAA	Cleavage	[mRNA] locus=Scaffold000046:769644:770757:+	1
ath-miR5658	Bra024893	zinc finger (C3HC4-type RING finger) family protein"	2	3.701	1	20	470	489	AUGAUGAUGAUGAUGAUGAA	AUCAUCAUCAUCAUCAUCAA	Cleavage	[mRNA] locus=Scaffold000046:769644:770757:+	1
ath-miR5658	Bra037151	zinc finger (C2H2 type) family protein"	2.5	15.318	1	21	905	925	AUGAUGAUGAUGAUGAUGAAA	UUGCAUCAUCAUCAUCAUCGA	Cleavage	[mRNA] locus=Scaffold000126:187000:188820:+	1
ath-miR5658	Bra037151	zinc finger (C2H2 type) family protein"	2.5	15.318	1	21	905	925	AUGAUGAUGAUGAUGAUGAAA	UUGCAUCAUCAUCAUCAUCGA	Cleavage	[mRNA] locus=Scaffold000126:187000:188820:+	1
ath-miR5658	Bra036643	zinc finger (AN1-like) family protein"	2	15.427	1	21	86	106	AUGAUGAUGAUGAUGAUGAAA	UUGCGUCGUCAUCAUCAUCAU	Cleavage	[mRNA] locus=Scaffold000119:64025:64360:+	1
ath-miR5658	Bra036643	zinc finger (AN1-like) family protein"	2	15.427	1	21	86	106	AUGAUGAUGAUGAUGAUGAAA	UUGCGUCGUCAUCAUCAUCAU	Cleavage	[mRNA] locus=Scaffold000119:64025:64360:+	1
ath-miR5658	Bra028289	ZFWD1 (zinc finger WD40 repeat protein 1)\x3b nucleic acid binding / zinc ion binding"	2	15.442	1	21	254	274	AUGAUGAUGAUGAUGAUGAAA	UGUUAUCGUCAUCAUCAUCAU	Cleavage	[mRNA] locus=Scaffold000061:382636:385133:-	1
ath-miR5658	Bra028289	ZFWD1 (zinc finger WD40 repeat protein 1)\x3b nucleic acid binding / zinc ion binding"	2	15.442	1	21	254	274	AUGAUGAUGAUGAUGAUGAAA	UGUUAUCGUCAUCAUCAUCAU	Cleavage	[mRNA] locus=Scaffold000061:382636:385133:-	1
ath-miR5658	Bra020486	ZFP3 (ZINC FINGER PROTEIN 3)\x3b nucleic acid binding / transcription factor/ zinc ion binding"	1.5	21.482	1	21	544	564	AUGAUGAUGAUGAUGAUGAAA	UUUCAUCAUCAUCAUCAGCAU	Cleavage	[mRNA] locus=Scaffold000031:154607:155353:+	1
ath-miR5658	Bra020486	ZFP3 (ZINC FINGER PROTEIN 3)\x3b nucleic acid binding / transcription factor/ zinc ion binding"	1.5	21.482	1	21	544	564	AUGAUGAUGAUGAUGAUGAAA	UUUCAUCAUCAUCAUCAGCAU	Cleavage	[mRNA] locus=Scaffold000031:154607:155353:+	1
ath-miR5658	Bra036535	ZFP3 (ZINC FINGER PROTEIN 3)\x3b nucleic acid binding / transcription factor/ zinc ion binding"	2.5	20.705	1	21	556	576	AUGAUGAUGAUGAUGAUGAAA	UUUCAUAAUCAUCAUCAGCAU	Cleavage	[mRNA] locus=Scaffold000118:124328:125092:+	1
ath-miR5658	Bra036535	ZFP3 (ZINC FINGER PROTEIN 3)\x3b nucleic acid binding / transcription factor/ zinc ion binding"	2.5	20.705	1	21	556	576	AUGAUGAUGAUGAUGAUGAAA	UUUCAUAAUCAUCAUCAGCAU	Cleavage	[mRNA] locus=Scaffold000118:124328:125092:+	1
ath-miR5658	Bra017647	XLG2 (extra-large GTP-binding protein 2)\x3b guanyl nucleotide binding / signal transducer"	2.5	23.131	1	20	315	334	AUGAUGAUGAUGAUGAUGAA	CUCAUCAUCAUCAUCACCAU	Cleavage	[mRNA] locus=Scaffold000023:294910:297358:+	1
ath-miR5658	Bra017647	XLG2 (extra-large GTP-binding protein 2)\x3b guanyl nucleotide binding / signal transducer"	2.5	23.131	1	20	315	334	AUGAUGAUGAUGAUGAUGAA	CUCAUCAUCAUCAUCACCAU	Cleavage	[mRNA] locus=Scaffold000023:294910:297358:+	1
ath-miR5658	Bra011299	WRKY18\x3b transcription factor"	2	11.475	1	20	401	420	AUGAUGAUGAUGAUGAUGAA	CUCAUCAUCAUCAUCAUCAG	Cleavage	[mRNA] locus=Scaffold000011:1500780:1502106:+	1
ath-miR5658	Bra011299	WRKY18\x3b transcription factor"	2	11.475	1	20	401	420	AUGAUGAUGAUGAUGAUGAA	CUCAUCAUCAUCAUCAUCAG	Cleavage	[mRNA] locus=Scaffold000011:1500780:1502106:+	1
ath-miR5658	Bra024996	VQ motif-containing protein"	2	13.396	1	20	20	39	AUGAUGAUGAUGAUGAUGAA	AUAAUCAUCAUCAUCAUCAU	Cleavage	[mRNA] locus=Scaffold000046:1213190:1213876:-	1
ath-miR5658	Bra024996	VQ motif-containing protein"	2	13.396	1	20	20	39	AUGAUGAUGAUGAUGAUGAA	AUAAUCAUCAUCAUCAUCAU	Cleavage	[mRNA] locus=Scaffold000046:1213190:1213876:-	1
ath-miR5658	Bra012276	VQ motif-containing protein"	2.5	9.455	1	21	292	312	AUGAUGAUGAUGAUGAUGAAA	UCUUAUUAUUAUCAUCAUCAU	Cleavage	[mRNA] locus=Scaffold000012:2561938:2562477:-	1
ath-miR5658	Bra012276	VQ motif-containing protein"	2.5	9.455	1	21	292	312	AUGAUGAUGAUGAUGAUGAAA	UCUUAUUAUUAUCAUCAUCAU	Cleavage	[mRNA] locus=Scaffold000012:2561938:2562477:-	1
ath-miR5658	Bra028738	unknown protein"	2	21.491	1	20	243	262	AUGAUGAUGAUGAUGAUGAA	AACAUCAUCAUCAUCAUCAU	Cleavage	[mRNA] locus=Scaffold000063:470349:472448:+	1
ath-miR5658	Bra028738	unknown protein"	2	21.491	1	20	243	262	AUGAUGAUGAUGAUGAUGAA	AACAUCAUCAUCAUCAUCAU	Cleavage	[mRNA] locus=Scaffold000063:470349:472448:+	1
ath-miR5658	Bra027734	unknown protein"	2	21.185	1	20	270	289	AUGAUGAUGAUGAUGAUGAA	UUUAUCAUCAUCACCAUCAU	Cleavage	[mRNA] locus=Scaffold000057:827180:827536:-	1
ath-miR5658	Bra027734	unknown protein"	2	21.185	1	20	270	289	AUGAUGAUGAUGAUGAUGAA	UUUAUCAUCAUCACCAUCAU	Cleavage	[mRNA] locus=Scaffold000057:827180:827536:-	1
ath-miR5658	Bra020442	unknown protein"	3	20.769	1	21	127	147	AUGAUGAUGAUGAUGAUGAAA	UUUUAUUAUUAUCAUCAUCGG	Cleavage	[mRNA] locus=Scaffold000030:2067243:2067644:+	1
ath-miR5658	Bra020442	unknown protein"	3	20.769	1	21	127	147	AUGAUGAUGAUGAUGAUGAAA	UUUUAUUAUUAUCAUCAUCGG	Cleavage	[mRNA] locus=Scaffold000030:2067243:2067644:+	1
ath-miR5658	Bra028675	unknown protein"	2	18.303	1	20	96	115	AUGAUGAUGAUGAUGAUGAA	UUUAUCAUCAUCAUCAUCUU	Cleavage	[mRNA] locus=Scaffold000063:157835:159323:+	1
ath-miR5658	Bra028675	unknown protein"	2	18.303	1	20	96	115	AUGAUGAUGAUGAUGAUGAA	UUUAUCAUCAUCAUCAUCUU	Cleavage	[mRNA] locus=Scaffold000063:157835:159323:+	1
ath-miR5658	Bra032607	unknown protein"	1.5	17.016	1	20	372	391	AUGAUGAUGAUGAUGAUGAA	GUCAUCAUCAUCAUCAUCGU	Cleavage	[mRNA] locus=Scaffold000082:860558:861388:-	1
ath-miR5658	Bra032607	unknown protein"	1.5	17.016	1	20	372	391	AUGAUGAUGAUGAUGAUGAA	GUCAUCAUCAUCAUCAUCGU	Cleavage	[mRNA] locus=Scaffold000082:860558:861388:-	1
ath-miR5658	Bra013651	unknown protein"	2	16.348	1	20	111	130	AUGAUGAUGAUGAUGAUGAA	AUCAUCAUCAUCAUCAUCAG	Cleavage	[mRNA] locus=Scaffold000014:2319977:2325756:+	1
ath-miR5658	Bra013651	unknown protein"	2	16.348	1	20	111	130	AUGAUGAUGAUGAUGAUGAA	AUCAUCAUCAUCAUCAUCAG	Cleavage	[mRNA] locus=Scaffold000014:2319977:2325756:+	1
ath-miR5658	Bra008639	unknown protein"	2	15.944	1	21	314	334	AUGAUGAUGAUGAUGAUGAAA	UAUCAUCACCAUCAUCAUCAU	Cleavage	[mRNA] locus=Scaffold000008:391248:392845:-	1
ath-miR5658	Bra008639	unknown protein"	2	15.944	1	21	314	334	AUGAUGAUGAUGAUGAUGAAA	UAUCAUCACCAUCAUCAUCAU	Cleavage	[mRNA] locus=Scaffold000008:391248:392845:-	1
ath-miR5658	Bra018373	unknown protein"	2	15.703	1	20	573	592	AUGAUGAUGAUGAUGAUGAA	GUCAUCAUCAUCAUCAUCAG	Cleavage	[mRNA] locus=Scaffold000025:1008566:1011471:+	1
ath-miR5658	Bra018373	unknown protein"	2	15.703	1	20	573	592	AUGAUGAUGAUGAUGAUGAA	GUCAUCAUCAUCAUCAUCAG	Cleavage	[mRNA] locus=Scaffold000025:1008566:1011471:+	1
ath-miR5658	Bra009552	unknown protein"	2.5	15.684	1	20	705	724	AUGAUGAUGAUGAUGAUGAA	CUCGUCAUCAUCAUCAUCAG	Cleavage	[mRNA] locus=Scaffold000008:4403974:4404837:+	1
ath-miR5658	Bra009552	unknown protein"	2.5	15.684	1	20	705	724	AUGAUGAUGAUGAUGAUGAA	CUCGUCAUCAUCAUCAUCAG	Cleavage	[mRNA] locus=Scaffold000008:4403974:4404837:+	1
ath-miR5658	Bra035905	unknown protein"	1	15.297	1	20	306	325	AUGAUGAUGAUGAUGAUGAA	AUCAUCAUCAUCAUCAUCAU	Cleavage	[mRNA] locus=Scaffold000110:389533:390966:+	1
ath-miR5658	Bra035905	unknown protein"	1	15.297	1	20	306	325	AUGAUGAUGAUGAUGAUGAA	AUCAUCAUCAUCAUCAUCAU	Cleavage	[mRNA] locus=Scaffold000110:389533:390966:+	1
ath-miR5658	Bra032001	unknown protein"	1.5	13.769	1	20	48	67	AUGAUGAUGAUGAUGAUGAA	UUUAUCAUCAUCAUCAUCAC	Cleavage	[mRNA] locus=Scaffold000078:1137288:1137815:-	1
ath-miR5658	Bra032001	unknown protein"	1.5	13.769	1	20	48	67	AUGAUGAUGAUGAUGAUGAA	UUUAUCAUCAUCAUCAUCAC	Cleavage	[mRNA] locus=Scaffold000078:1137288:1137815:-	1
ath-miR5658	Bra030144	unknown protein"	1.5	12.834	1	20	129	148	AUGAUGAUGAUGAUGAUGAA	UUCUUCGUCAUCAUCAUCAU	Cleavage	[mRNA] locus=Scaffold000069:853892:854302:+	1
ath-miR5658	Bra030144	unknown protein"	1.5	12.834	1	20	129	148	AUGAUGAUGAUGAUGAUGAA	UUCUUCGUCAUCAUCAUCAU	Cleavage	[mRNA] locus=Scaffold000069:853892:854302:+	1
ath-miR5658	Bra032123	unknown protein"	3	12.644	1	21	863	883	AUGAUGAUGAUGAUGAUGAAA	UUUCAUCAUCAUCAUCCUCCU	Cleavage	[mRNA] locus=Scaffold000079:636923:638909:+	1
ath-miR5658	Bra032123	unknown protein"	3	12.644	1	21	863	883	AUGAUGAUGAUGAUGAUGAAA	UUUCAUCAUCAUCAUCCUCCU	Cleavage	[mRNA] locus=Scaffold000079:636923:638909:+	1
ath-miR5658	Bra001417	unknown protein"	1	12.189	1	20	1182	1201	AUGAUGAUGAUGAUGAUGAA	UUCAUCAUCAUCGUCAUUAU	Cleavage	[mRNA] locus=Scaffold000001:7510489:7513098:-	1
ath-miR5658	Bra001417	unknown protein"	1	12.189	1	20	1182	1201	AUGAUGAUGAUGAUGAUGAA	UUCAUCAUCAUCGUCAUUAU	Cleavage	[mRNA] locus=Scaffold000001:7510489:7513098:-	1
ath-miR5658	Bra040338	unknown protein"	1.5	11.726	1	20	39	58	AUGAUGAUGAUGAUGAUGAA	GUCGUCAUCAUCAUCAUCAU	Cleavage	[mRNA] locus=Scaffold000198:23159:24152:-	1
ath-miR5658	Bra040338	unknown protein"	1.5	11.726	1	20	39	58	AUGAUGAUGAUGAUGAUGAA	GUCGUCAUCAUCAUCAUCAU	Cleavage	[mRNA] locus=Scaffold000198:23159:24152:-	1
ath-miR5658	Bra033947	unknown protein"	2.5	11.609	1	21	263	283	AUGAUGAUGAUGAUGAUGAAA	UGUCAUCAUCAUCAUCAUCUU	Cleavage	[mRNA] locus=Scaffold000092:247312:248103:-	1
ath-miR5658	Bra033947	unknown protein"	2.5	11.609	1	21	263	283	AUGAUGAUGAUGAUGAUGAAA	UGUCAUCAUCAUCAUCAUCUU	Cleavage	[mRNA] locus=Scaffold000092:247312:248103:-	1
ath-miR5658	Bra017717	unknown protein"	0	10.247	1	20	90	109	AUGAUGAUGAUGAUGAUGAA	UUCAUCAUCAUCAUCAUCAU	Cleavage	[mRNA] locus=Scaffold000023:747819:748655:-	1
ath-miR5658	Bra017717	unknown protein"	0	10.247	1	20	90	109	AUGAUGAUGAUGAUGAUGAA	UUCAUCAUCAUCAUCAUCAU	Cleavage	[mRNA] locus=Scaffold000023:747819:748655:-	1
ath-miR5658	Bra008966	unknown protein"	3	9.935	1	20	101	120	AUGAUGAUGAUGAUGAUGAA	UCAAUCAUCAUCAUCAUCAU	Cleavage	[mRNA] locus=Scaffold000008:1857880:1860096:-	1
ath-miR5658	Bra008966	unknown protein"	3	9.935	1	20	101	120	AUGAUGAUGAUGAUGAUGAA	UCAAUCAUCAUCAUCAUCAU	Cleavage	[mRNA] locus=Scaffold000008:1857880:1860096:-	1
ath-miR5658	Bra010062	unknown protein"	3	9.295	1	20	1428	1447	AUGAUGAUGAUGAUGAUGAA	CCAAUCAUCAUCAUCAUCAU	Cleavage	[mRNA] locus=Scaffold000009:2673817:2676209:-	1
ath-miR5658	Bra010062	unknown protein"	3	9.295	1	20	1428	1447	AUGAUGAUGAUGAUGAUGAA	CCAAUCAUCAUCAUCAUCAU	Cleavage	[mRNA] locus=Scaffold000009:2673817:2676209:-	1
ath-miR5658	Bra033322	unknown protein"	1	6.935	1	21	92	112	AUGAUGAUGAUGAUGAUGAAA	UAUCAUCAUCAUCAUCAUCAU	Cleavage	[mRNA] locus=Scaffold000087:581284:581825:+	1
ath-miR5658	Bra033322	unknown protein"	1	6.935	1	21	92	112	AUGAUGAUGAUGAUGAUGAAA	UAUCAUCAUCAUCAUCAUCAU	Cleavage	[mRNA] locus=Scaffold000087:581284:581825:+	1
ath-miR5658	Bra027279	unknown protein"	2	4.839	1	20	1586	1605	AUGAUGAUGAUGAUGAUGAA	AUCAUCACCAUCAUCAUCAU	Cleavage	[mRNA] locus=Scaffold000055:607404:609356:-	1
ath-miR5658	Bra027279	unknown protein"	2	4.839	1	20	1586	1605	AUGAUGAUGAUGAUGAUGAA	AUCAUCACCAUCAUCAUCAU	Cleavage	[mRNA] locus=Scaffold000055:607404:609356:-	1
ath-miR5658	Bra035871	unknown protein"	0	4.617	1	20	6	25	AUGAUGAUGAUGAUGAUGAA	UUCAUCAUCAUCAUCAUCAU	Cleavage	[mRNA] locus=Scaffold000110:164738:166463:-	1
ath-miR5658	Bra035871	unknown protein"	0	4.617	1	20	6	25	AUGAUGAUGAUGAUGAUGAA	UUCAUCAUCAUCAUCAUCAU	Cleavage	[mRNA] locus=Scaffold000110:164738:166463:-	1
ath-miR5658	Bra018465	unknown protein"	1.5	4.265	1	20	1088	1107	AUGAUGAUGAUGAUGAUGAA	UUCAUUAUCAUCAUUAUUAU	Cleavage	[mRNA] locus=Scaffold000025:1512989:1514883:+	1
ath-miR5658	Bra018465	unknown protein"	1.5	4.265	1	20	1088	1107	AUGAUGAUGAUGAUGAUGAA	UUCAUUAUCAUCAUUAUUAU	Cleavage	[mRNA] locus=Scaffold000025:1512989:1514883:+	1
ath-miR5658	Bra011455	Ulp1 protease family protein"	3	20.481	1	20	264	283	AUGAUGAUGAUGAUGAUGAA	UUCAUCAUCGUCAUCAUCUC	Cleavage	[mRNA] locus=Scaffold000011:2268585:2273777:+	1
ath-miR5658	Bra011455	Ulp1 protease family protein"	3	20.481	1	20	264	283	AUGAUGAUGAUGAUGAUGAA	UUCAUCAUCGUCAUCAUCUC	Cleavage	[mRNA] locus=Scaffold000011:2268585:2273777:+	1
ath-miR5658	Bra012682	UGLYAH (UREIDOGLYCINE AMINOHYDROLASE)\x3b transcription factor"	1	4.672	1	20	28	47	AUGAUGAUGAUGAUGAUGAA	UUCAUCAUCAUCAUCAUCAG	Cleavage	[mRNA] locus=Scaffold000013:1149097:1151516:-	1
ath-miR5658	Bra012682	UGLYAH (UREIDOGLYCINE AMINOHYDROLASE)\x3b transcription factor"	1	4.672	1	20	28	47	AUGAUGAUGAUGAUGAUGAA	UUCAUCAUCAUCAUCAUCAG	Cleavage	[mRNA] locus=Scaffold000013:1149097:1151516:-	1
ath-miR5658	Bra040355	UDP-glucose\x3asterol glucosyltransferase (UGT80A2)"	1.5	9.076	1	20	273	292	AUGAUGAUGAUGAUGAUGAA	AUCAUCAUCAUCAUCAUUAU	Cleavage	[mRNA] locus=Scaffold000200:9447:12735:-	1
ath-miR5658	Bra040355	UDP-glucose\x3asterol glucosyltransferase (UGT80A2)"	1.5	9.076	1	20	273	292	AUGAUGAUGAUGAUGAUGAA	AUCAUCAUCAUCAUCAUUAU	Cleavage	[mRNA] locus=Scaffold000200:9447:12735:-	1
ath-miR5658	Bra035277	UBX domain-containing protein"	1.5	17.703	1	20	126	145	AUGAUGAUGAUGAUGAUGAA	AUCAUCAUCAUCAUCAUCGU	Cleavage	[mRNA] locus=Scaffold000102:693518:695199:+	1
ath-miR5658	Bra035277	UBX domain-containing protein"	1.5	17.703	1	20	126	145	AUGAUGAUGAUGAUGAUGAA	AUCAUCAUCAUCAUCAUCGU	Cleavage	[mRNA] locus=Scaffold000102:693518:695199:+	1
ath-miR5658	Bra025558	ubiquitin family protein"	1.5	15.127	1	20	105	124	AUGAUGAUGAUGAUGAUGAA	UUCGUCGUCAUCAUUAUCAU	Cleavage	[mRNA] locus=Scaffold000048:962640:963931:+	1
ath-miR5658	Bra025558	ubiquitin family protein"	1.5	15.127	1	20	105	124	AUGAUGAUGAUGAUGAUGAA	UUCGUCGUCAUCAUUAUCAU	Cleavage	[mRNA] locus=Scaffold000048:962640:963931:+	1
ath-miR5658	Bra007405	TTL4 (Tetratricopetide-repeat Thioredoxin-Like 4)\x3b binding"	1	15.164	1	20	1127	1146	AUGAUGAUGAUGAUGAUGAA	AUCAUCAUCAUCAUCAUCAU	Cleavage	[mRNA] locus=Scaffold000006:3127550:3130050:+	1
ath-miR5658	Bra007405	TTL4 (Tetratricopetide-repeat Thioredoxin-Like 4)\x3b binding"	1	15.164	1	20	1127	1146	AUGAUGAUGAUGAUGAUGAA	AUCAUCAUCAUCAUCAUCAU	Cleavage	[mRNA] locus=Scaffold000006:3127550:3130050:+	1
ath-miR5658	Bra025293	transducin family protein / WD-40 repeat family protein"	2	8.811	1	20	1371	1390	AUGAUGAUGAUGAUGAUGAA	UUUAUCAUCAUCAUCAACAU	Cleavage	[mRNA] locus=Scaffold000047:1029023:1034504:+	1
ath-miR5658	Bra025293	transducin family protein / WD-40 repeat family protein"	2	8.811	1	20	1371	1390	AUGAUGAUGAUGAUGAUGAA	UUUAUCAUCAUCAUCAACAU	Cleavage	[mRNA] locus=Scaffold000047:1029023:1034504:+	1
ath-miR5658	Bra018280	TCP10 (TCP DOMAIN PROTEIN 10)\x3b transcription factor"	2	13.815	1	20	884	903	AUGAUGAUGAUGAUGAUGAA	AUCAUCAUCAUCAUCAUCAC	Cleavage	[mRNA] locus=Scaffold000025:324506:325555:+	1
ath-miR5658	Bra018280	TCP10 (TCP DOMAIN PROTEIN 10)\x3b transcription factor"	2	13.815	1	20	884	903	AUGAUGAUGAUGAUGAUGAA	AUCAUCAUCAUCAUCAUCAC	Cleavage	[mRNA] locus=Scaffold000025:324506:325555:+	1
ath-miR5658	Bra025528	TCP family transcription factor, putative"	1.5	13.734	1	20	611	630	AUGAUGAUGAUGAUGAUGAA	UUCAGCAUCAUUAUCAUCAU	Cleavage	[mRNA] locus=Scaffold000048:724050:724724:-	1
ath-miR5658	Bra025528	TCP family transcription factor, putative"	1.5	13.734	1	20	611	630	AUGAUGAUGAUGAUGAUGAA	UUCAGCAUCAUUAUCAUCAU	Cleavage	[mRNA] locus=Scaffold000048:724050:724724:-	1
ath-miR5658	Bra012600	TCP family transcription factor, putative"	2	6.361	1	20	764	783	AUGAUGAUGAUGAUGAUGAA	ACCAUCAUCAUCAUCAUCAU	Cleavage	[mRNA] locus=Scaffold000013:619968:621116:+	1
ath-miR5658	Bra012600	TCP family transcription factor, putative"	2	6.361	1	20	764	783	AUGAUGAUGAUGAUGAUGAA	ACCAUCAUCAUCAUCAUCAU	Cleavage	[mRNA] locus=Scaffold000013:619968:621116:+	1
ath-miR5658	Bra032544	SWI2 (SWITCH 2)\x3b ATP binding / DNA binding / helicase/ nucleic acid binding"	2	8.645	1	20	2394	2413	AUGAUGAUGAUGAUGAUGAA	GUCAUCAUCAUCAUCGUCGU	Cleavage	[mRNA] locus=Scaffold000082:592110:600011:-	1
ath-miR5658	Bra032544	SWI2 (SWITCH 2)\x3b ATP binding / DNA binding / helicase/ nucleic acid binding"	2	8.645	1	20	2394	2413	AUGAUGAUGAUGAUGAUGAA	GUCAUCAUCAUCAUCGUCGU	Cleavage	[mRNA] locus=Scaffold000082:592110:600011:-	1
ath-miR5658	Bra009164	sulfotransferase family protein"	2	12.665	1	21	383	403	AUGAUGAUGAUGAUGAUGAAA	UCUCCUCAUCAUCAUCAUCAU	Cleavage	[mRNA] locus=Scaffold000008:2696435:2697428:+	1
ath-miR5658	Bra009164	sulfotransferase family protein"	2	12.665	1	21	383	403	AUGAUGAUGAUGAUGAUGAAA	UCUCCUCAUCAUCAUCAUCAU	Cleavage	[mRNA] locus=Scaffold000008:2696435:2697428:+	1
ath-miR5658	Bra006292	structural constituent of ribosome"	2	10.144	1	20	42	61	AUGAUGAUGAUGAUGAUGAA	AUCAUCAUCAUCAUCAUCAA	Cleavage	[mRNA] locus=Scaffold000005:2894349:2894954:-	1
ath-miR5658	Bra006292	structural constituent of ribosome"	2	10.144	1	20	42	61	AUGAUGAUGAUGAUGAUGAA	AUCAUCAUCAUCAUCAUCAA	Cleavage	[mRNA] locus=Scaffold000005:2894349:2894954:-	1
ath-miR5658	Bra014818	SRS6 (SHI-RELATED SEQUENCE 6)"	2	5.242	1	21	241	261	AUGAUGAUGAUGAUGAUGAAA	UCUCAUCAUCAUCAUCAUCAC	Cleavage	[mRNA] locus=Scaffold000016:3150404:3151733:+	1
ath-miR5658	Bra014818	SRS6 (SHI-RELATED SEQUENCE 6)"	2	5.242	1	21	241	261	AUGAUGAUGAUGAUGAUGAAA	UCUCAUCAUCAUCAUCAUCAC	Cleavage	[mRNA] locus=Scaffold000016:3150404:3151733:+	1
ath-miR5658	Bra008513	SIGA (SIGMA FACTOR A)\x3b DNA binding / DNA-directed RNA polymerase/ sigma factor/ transcription	1	6.516	1	20	171	190	AUGAUGAUGAUGAUGAUGAA	AUCAUCAUCAUCAUCAUCAU	Cleavage	[mRNA] locus=Scaffold000007:4714526:4716774:-	1
ath-miR5658	Bra008513	SIGA (SIGMA FACTOR A)\x3b DNA binding / DNA-directed RNA polymerase/ sigma factor/ transcription	1	6.516	1	20	171	190	AUGAUGAUGAUGAUGAUGAA	AUCAUCAUCAUCAUCAUCAU	Cleavage	[mRNA] locus=Scaffold000007:4714526:4716774:-	1
ath-miR5658	Bra014674	SIB1 (SIGMA FACTOR BINDING PROTEIN 1)\x3b binding / protein binding"	1.5	14.866	1	20	6	25	AUGAUGAUGAUGAUGAUGAA	GUCAUCAUCAUCAUCGUCAU	Cleavage	[mRNA] locus=Scaffold000016:1941770:1942234:+	1
ath-miR5658	Bra014674	SIB1 (SIGMA FACTOR BINDING PROTEIN 1)\x3b binding / protein binding"	1.5	14.866	1	20	6	25	AUGAUGAUGAUGAUGAUGAA	GUCAUCAUCAUCAUCGUCAU	Cleavage	[mRNA] locus=Scaffold000016:1941770:1942234:+	1
ath-miR5658	Bra031580	scarecrow transcription factor family protein"	2	10.284	1	20	128	147	AUGAUGAUGAUGAUGAUGAA	AUCAUCAUCAUCAUCAUCAA	Cleavage	[mRNA] locus=Scaffold000077:224980:227052:-	1
ath-miR5658	Bra031580	scarecrow transcription factor family protein"	2	10.284	1	20	128	147	AUGAUGAUGAUGAUGAUGAA	AUCAUCAUCAUCAUCAUCAA	Cleavage	[mRNA] locus=Scaffold000077:224980:227052:-	1
ath-miR5658	Bra024165	RPT2a (regulatory particle AAA-ATPase 2a)\x3b ATPase"	2.5	15.948	1	20	858	877	AUGAUGAUGAUGAUGAUGAA	AUCAUCAUCAUCAUCAUCCU	Cleavage	[mRNA] locus=Scaffold000043:1501294:1504837:-	1
ath-miR5658	Bra024165	RPT2a (regulatory particle AAA-ATPase 2a)\x3b ATPase"	2.5	15.948	1	20	858	877	AUGAUGAUGAUGAUGAUGAA	AUCAUCAUCAUCAUCAUCCU	Cleavage	[mRNA] locus=Scaffold000043:1501294:1504837:-	1
ath-miR5658	Bra016785	RPS5 (RESISTANT TO P. SYRINGAE 5)\x3b nucleotide binding"	1.5	16.62	1	20	2184	2203	AUGAUGAUGAUGAUGAUGAA	UUCUUCGUCAUCAUCAUCAU	Cleavage	[mRNA] locus=Scaffold000020:2334998:2337676:-	1
ath-miR5658	Bra016785	RPS5 (RESISTANT TO P. SYRINGAE 5)\x3b nucleotide binding"	1.5	16.62	1	20	2184	2203	AUGAUGAUGAUGAUGAUGAA	UUCUUCGUCAUCAUCAUCAU	Cleavage	[mRNA] locus=Scaffold000020:2334998:2337676:-	1
ath-miR5658	Bra017566	RNA recognition motif (RRM)-containing protein"	1.5	13.187	1	20	1019	1038	AUGAUGAUGAUGAUGAUGAA	UUCAUCAUAAUUAUCAUCAU	Cleavage	[mRNA] locus=Scaffold000022:2210492:2213007:-	1
ath-miR5658	Bra017566	RNA recognition motif (RRM)-containing protein"	1.5	13.187	1	20	1019	1038	AUGAUGAUGAUGAUGAUGAA	UUCAUCAUAAUUAUCAUCAU	Cleavage	[mRNA] locus=Scaffold000022:2210492:2213007:-	1
ath-miR5658	Bra000997	RGLG1 (RING domain Ligase1)\x3b protein binding / zinc ion binding"	2	16.378	1	20	45	64	AUGAUGAUGAUGAUGAUGAA	AUCUUCAUCAUCAUCAUCAU	Cleavage	[mRNA] locus=Scaffold000001:5538935:5541128:-	1
ath-miR5658	Bra000997	RGLG1 (RING domain Ligase1)\x3b protein binding / zinc ion binding"	2	16.378	1	20	45	64	AUGAUGAUGAUGAUGAUGAA	AUCUUCAUCAUCAUCAUCAU	Cleavage	[mRNA] locus=Scaffold000001:5538935:5541128:-	1
ath-miR5658	Bra039105	RGLG1 (RING domain Ligase1)\x3b protein binding / zinc ion binding"	1	15.234	1	20	45	64	AUGAUGAUGAUGAUGAUGAA	AUCAUCAUCAUCAUCAUCAU	Cleavage	[mRNA] locus=Scaffold000160:10454:12695:-	1
ath-miR5658	Bra039105	RGLG1 (RING domain Ligase1)\x3b protein binding / zinc ion binding"	1	15.234	1	20	45	64	AUGAUGAUGAUGAUGAUGAA	AUCAUCAUCAUCAUCAUCAU	Cleavage	[mRNA] locus=Scaffold000160:10454:12695:-	1
ath-miR5658	Bra023740	regulator of chromosome condensation (RCC1) family protein"	2.5	10.743	1	20	3039	3058	AUGAUGAUGAUGAUGAUGAA	UUCAUCAUCAUCAUCACCAA	Cleavage	[mRNA] locus=Scaffold000042:200733:204772:-	1
ath-miR5658	Bra023740	regulator of chromosome condensation (RCC1) family protein"	2.5	10.743	1	20	3039	3058	AUGAUGAUGAUGAUGAUGAA	UUCAUCAUCAUCAUCACCAA	Cleavage	[mRNA] locus=Scaffold000042:200733:204772:-	1
ath-miR5658	Bra028581	RBK1 (Rop Binding protein Kinases 1)\x3b ATP binding / kinase/ protein kinase/ protein serine/threonine kinase"	1	16.8	1	20	108	127	AUGAUGAUGAUGAUGAUGAA	UUCAUCAUCAUCCUCAUCAU	Cleavage	[mRNA] locus=Scaffold000062:1149922:1151365:+	1
ath-miR5658	Bra028581	RBK1 (Rop Binding protein Kinases 1)\x3b ATP binding / kinase/ protein kinase/ protein serine/threonine kinase"	1	16.8	1	20	108	127	AUGAUGAUGAUGAUGAUGAA	UUCAUCAUCAUCCUCAUCAU	Cleavage	[mRNA] locus=Scaffold000062:1149922:1151365:+	1
ath-miR5658	Bra017218	RAX2 (REGULATOR OF AXILLARY MERISTEMS 2)\x3b DNA binding / transcription factor"	1.5	6.474	1	20	399	418	AUGAUGAUGAUGAUGAUGAA	UUCAUCAUCAUCAUCACCAU	Cleavage	[mRNA] locus=Scaffold000021:1943931:1945344:-	1
ath-miR5658	Bra017218	RAX2 (REGULATOR OF AXILLARY MERISTEMS 2)\x3b DNA binding / transcription factor"	1.5	6.474	1	20	399	418	AUGAUGAUGAUGAUGAUGAA	UUCAUCAUCAUCAUCACCAU	Cleavage	[mRNA] locus=Scaffold000021:1943931:1945344:-	1
ath-miR5658	Bra023085	RAX2 (REGULATOR OF AXILLARY MERISTEMS 2)\x3b DNA binding / transcription factor"	1	4.859	1	20	399	418	AUGAUGAUGAUGAUGAUGAA	UUCAUCAUCAUCAUCAUCAC	Cleavage	[mRNA] locus=Scaffold000039:1797086:1798475:+	1
ath-miR5658	Bra023085	RAX2 (REGULATOR OF AXILLARY MERISTEMS 2)\x3b DNA binding / transcription factor"	1	4.859	1	20	399	418	AUGAUGAUGAUGAUGAUGAA	UUCAUCAUCAUCAUCAUCAC	Cleavage	[mRNA] locus=Scaffold000039:1797086:1798475:+	1
ath-miR5658	Bra005234	RAX2 (REGULATOR OF AXILLARY MERISTEMS 2)\x3b DNA binding / transcription factor"	2.5	3.058	1	20	399	418	AUGAUGAUGAUGAUGAUGAA	CUCAUCAUCAUCAUCACCAU	Cleavage	[mRNA] locus=Scaffold000004:4180014:4181424:-	1
ath-miR5658	Bra005234	RAX2 (REGULATOR OF AXILLARY MERISTEMS 2)\x3b DNA binding / transcription factor"	2.5	3.058	1	20	399	418	AUGAUGAUGAUGAUGAUGAA	CUCAUCAUCAUCAUCACCAU	Cleavage	[mRNA] locus=Scaffold000004:4180014:4181424:-	1
ath-miR5658	Bra017811	RAP2.10 (related to AP2 10)\x3b DNA binding / transcription factor"	2	23.744	1	20	380	399	AUGAUGAUGAUGAUGAUGAA	AUCGUCGUCAUCAUCAUCAU	Cleavage	[mRNA] locus=Scaffold000023:1404678:1405256:-	1
ath-miR5658	Bra017811	RAP2.10 (related to AP2 10)\x3b DNA binding / transcription factor"	2	23.744	1	20	380	399	AUGAUGAUGAUGAUGAUGAA	AUCGUCGUCAUCAUCAUCAU	Cleavage	[mRNA] locus=Scaffold000023:1404678:1405256:-	1
ath-miR5658	Bra030275	PUX5 (Arabidopsis thaliana serine/threonine protein phosphatase 2A 55 kDa regulatory subunit B prime gamma)\x3b protein bind	2	20.719	1	20	348	367	AUGAUGAUGAUGAUGAUGAA	ACCAUCAUCAUCAUCAUCAU	Cleavage	[mRNA] locus=Scaffold000070:738193:739502:-	1
ath-miR5658	Bra030275	PUX5 (Arabidopsis thaliana serine/threonine protein phosphatase 2A 55 kDa regulatory subunit B prime gamma)\x3b protein bind	2	20.719	1	20	348	367	AUGAUGAUGAUGAUGAUGAA	ACCAUCAUCAUCAUCAUCAU	Cleavage	[mRNA] locus=Scaffold000070:738193:739502:-	1
ath-miR5658	Bra030225	PUX5 (Arabidopsis thaliana serine/threonine protein phosphatase 2A 55 kDa regulatory subunit B prime gamma)\x3b protein bin	2	20.719	1	20	348	367	AUGAUGAUGAUGAUGAUGAA	ACCAUCAUCAUCAUCAUCAU	Cleavage	[mRNA] locus=Scaffold000070:320510:321822:+	1
ath-miR5658	Bra030225	PUX5 (Arabidopsis thaliana serine/threonine protein phosphatase 2A 55 kDa regulatory subunit B prime gamma)\x3b protein bin	2	20.719	1	20	348	367	AUGAUGAUGAUGAUGAUGAA	ACCAUCAUCAUCAUCAUCAU	Cleavage	[mRNA] locus=Scaffold000070:320510:321822:+	1
ath-miR5658	Bra027925	protein kinase family protein"	1	16.932	1	20	132	151	AUGAUGAUGAUGAUGAUGAA	UUCAUCAUCAUCAUCAUUGU	Cleavage	[mRNA] locus=Scaffold000058:969026:970866:+	1
ath-miR5658	Bra027925	protein kinase family protein"	1	16.932	1	20	132	151	AUGAUGAUGAUGAUGAUGAA	UUCAUCAUCAUCAUCAUUGU	Cleavage	[mRNA] locus=Scaffold000058:969026:970866:+	1
ath-miR5658	Bra012706	protein kinase family protein"	1	9.652	1	20	802	821	AUGAUGAUGAUGAUGAUGAA	UUCAUCAUCAUUAUCAUUAU	Cleavage	[mRNA] locus=Scaffold000013:1284704:1287158:+	1
ath-miR5658	Bra012706	protein kinase family protein"	1	9.652	1	20	802	821	AUGAUGAUGAUGAUGAUGAA	UUCAUCAUCAUUAUCAUUAU	Cleavage	[mRNA] locus=Scaffold000013:1284704:1287158:+	1
ath-miR5658	Bra020343	protein kinase family protein"	2.5	8.792	1	20	144	163	AUGAUGAUGAUGAUGAUGAA	CACGUCAUCAUCAUCAUCAU	Cleavage	[mRNA] locus=Scaffold000030:1593641:1595326:+	1
ath-miR5658	Bra020343	protein kinase family protein"	2.5	8.792	1	20	144	163	AUGAUGAUGAUGAUGAUGAA	CACGUCAUCAUCAUCAUCAU	Cleavage	[mRNA] locus=Scaffold000030:1593641:1595326:+	1
ath-miR5658	Bra024967	protein binding / zinc ion binding"	2.5	14.455	1	20	123	142	AUGAUGAUGAUGAUGAUGAA	ACCGUCAUCAUCAUCAUCAU	Cleavage	[mRNA] locus=Scaffold000046:1068715:1069535:-	1
ath-miR5658	Bra024967	protein binding / zinc ion binding"	2.5	14.455	1	20	123	142	AUGAUGAUGAUGAUGAUGAA	ACCGUCAUCAUCAUCAUCAU	Cleavage	[mRNA] locus=Scaffold000046:1068715:1069535:-	1
ath-miR5658	Bra029723	protein binding / zinc ion binding"	2	13.601	1	20	18	37	AUGAUGAUGAUGAUGAUGAA	UUCAUCAUCAUCAUCAACGU	Cleavage	[mRNA] locus=Scaffold000067:691627:692019:+	1
ath-miR5658	Bra029725	protein binding / zinc ion binding"	2	13.601	1	20	18	37	AUGAUGAUGAUGAUGAUGAA	UUCAUCAUCAUCAUCAACGU	Cleavage	[mRNA] locus=Scaffold000067:698488:699525:+	1
ath-miR5658	Bra029723	protein binding / zinc ion binding"	2	13.601	1	20	18	37	AUGAUGAUGAUGAUGAUGAA	UUCAUCAUCAUCAUCAACGU	Cleavage	[mRNA] locus=Scaffold000067:691627:692019:+	1
ath-miR5658	Bra029725	protein binding / zinc ion binding"	2	13.601	1	20	18	37	AUGAUGAUGAUGAUGAUGAA	UUCAUCAUCAUCAUCAACGU	Cleavage	[mRNA] locus=Scaffold000067:698488:699525:+	1
ath-miR5658	Bra023148	protein binding / zinc ion binding"	2.5	13.365	1	20	104	123	AUGAUGAUGAUGAUGAUGAA	GCCAUCAUCAUCGUCAUCAU	Cleavage	[mRNA] locus=Scaffold000040:391111:393612:-	1
ath-miR5658	Bra023148	protein binding / zinc ion binding"	2.5	13.365	1	20	104	123	AUGAUGAUGAUGAUGAUGAA	GCCAUCAUCAUCGUCAUCAU	Cleavage	[mRNA] locus=Scaffold000040:391111:393612:-	1
ath-miR5658	Bra035036	protein binding / zinc ion binding"	2	10.173	1	20	974	993	AUGAUGAUGAUGAUGAUGAA	ACCAUCAUCAUCAUCAUCAU	Cleavage	[mRNA] locus=Scaffold000101:176141:178305:+	1
ath-miR5658	Bra035036	protein binding / zinc ion binding"	2	10.173	1	20	974	993	AUGAUGAUGAUGAUGAUGAA	ACCAUCAUCAUCAUCAUCAU	Cleavage	[mRNA] locus=Scaffold000101:176141:178305:+	1
ath-miR5658	Bra020200	phosphoglycerate/bisphosphoglycerate mutase family protein"	2.5	13.49	1	20	6	25	AUGAUGAUGAUGAUGAUGAA	UUCAUCAUCAUCAUCAUCCC	Cleavage	[mRNA] locus=Scaffold000030:802667:804845:-	1
ath-miR5658	Bra020200	phosphoglycerate/bisphosphoglycerate mutase family protein"	2.5	13.49	1	20	6	25	AUGAUGAUGAUGAUGAUGAA	UUCAUCAUCAUCAUCAUCCC	Cleavage	[mRNA] locus=Scaffold000030:802667:804845:-	1
ath-miR5658	Bra010856	pentatricopeptide (PPR) repeat-containing protein"	2	11.18	1	20	402	421	AUGAUGAUGAUGAUGAUGAA	GGCAUCAUCAUCAUCAUCAU	Cleavage	[mRNA] locus=Scaffold000010:3592627:3594165:+	1
ath-miR5658	Bra010856	pentatricopeptide (PPR) repeat-containing protein"	2	11.18	1	20	402	421	AUGAUGAUGAUGAUGAUGAA	GGCAUCAUCAUCAUCAUCAU	Cleavage	[mRNA] locus=Scaffold000010:3592627:3594165:+	1
ath-miR5658	Bra026505	PDF5 (PREFOLDIN 5)\x3b unfolded protein binding"	2.5	14.198	1	20	3	22	AUGAUGAUGAUGAUGAUGAA	GGCGUCAUCAUCAUCAUCAU	Cleavage	[mRNA] locus=Scaffold000051:1615806:1616758:-	1
ath-miR5658	Bra026505	PDF5 (PREFOLDIN 5)\x3b unfolded protein binding"	2.5	14.198	1	20	3	22	AUGAUGAUGAUGAUGAUGAA	GGCGUCAUCAUCAUCAUCAU	Cleavage	[mRNA] locus=Scaffold000051:1615806:1616758:-	1
ath-miR5658	Bra037509	PAT1 (phytochrome a signal transduction 1)\x3b signal transducer/ transcription factor"	3	14.01	1	20	123	142	AUGAUGAUGAUGAUGAUGAA	GCCAUCAUCAUCAUCAUCAC	Cleavage	[mRNA] locus=Scaffold000129:442162:445931:+	1
ath-miR5658	Bra037509	PAT1 (phytochrome a signal transduction 1)\x3b signal transducer/ transcription factor"	3	14.01	1	20	123	142	AUGAUGAUGAUGAUGAUGAA	GCCAUCAUCAUCAUCAUCAC	Cleavage	[mRNA] locus=Scaffold000129:442162:445931:+	1
ath-miR5658	Bra005734	OTU-like cysteine protease family protein"	1.5	18.257	1	20	107	126	AUGAUGAUGAUGAUGAUGAA	CUUAUCAUCAUCAUCAUCAU	Cleavage	[mRNA] locus=Scaffold000005:348184:349991:-	1
ath-miR5658	Bra005734	OTU-like cysteine protease family protein"	1.5	18.257	1	20	107	126	AUGAUGAUGAUGAUGAUGAA	CUUAUCAUCAUCAUCAUCAU	Cleavage	[mRNA] locus=Scaffold000005:348184:349991:-	1
ath-miR5658	Bra009533	OTU-like cysteine protease family protein"	2.5	15.879	1	20	107	126	AUGAUGAUGAUGAUGAUGAA	CUCAUUAUCAUCAUCAUCAA	Cleavage	[mRNA] locus=Scaffold000008:4319148:4320980:-	1
ath-miR5658	Bra009533	OTU-like cysteine protease family protein"	2.5	15.879	1	20	107	126	AUGAUGAUGAUGAUGAUGAA	CUCAUUAUCAUCAUCAUCAA	Cleavage	[mRNA] locus=Scaffold000008:4319148:4320980:-	1
ath-miR5658	Bra012023	OTU-like cysteine protease family protein"	1	11.889	1	20	121	140	AUGAUGAUGAUGAUGAUGAA	AUCAUCAUCAUCAUCAUCAU	Cleavage	[mRNA] locus=Scaffold000012:890677:893020:+	1
ath-miR5658	Bra012023	OTU-like cysteine protease family protein"	1	11.889	1	20	121	140	AUGAUGAUGAUGAUGAUGAA	AUCAUCAUCAUCAUCAUCAU	Cleavage	[mRNA] locus=Scaffold000012:890677:893020:+	1
ath-miR5658	Bra014529	OASC (O-ACETYLSERINE (THIOL) LYASE ISOFORM C)\x3b ATP binding / cysteine synthase"	2.5	10	1	20	93	112	AUGAUGAUGAUGAUGAUGAA	CUCAUCAUCAUCAUCAUCCU	Cleavage	[mRNA] locus=Scaffold000016:1026837:1029713:+	1
ath-miR5658	Bra014529	OASC (O-ACETYLSERINE (THIOL) LYASE ISOFORM C)\x3b ATP binding / cysteine synthase"	2.5	10	1	20	93	112	AUGAUGAUGAUGAUGAUGAA	CUCAUCAUCAUCAUCAUCCU	Cleavage	[mRNA] locus=Scaffold000016:1026837:1029713:+	1
ath-miR5658	Bra024841	nucleic acid binding / transcription factor/ zinc ion binding"	0	8.681	1	20	926	945	AUGAUGAUGAUGAUGAUGAA	UUCAUCAUCAUCAUCAUCAU	Cleavage	[mRNA] locus=Scaffold000046:371349:373767:-	1
ath-miR5658	Bra024841	nucleic acid binding / transcription factor/ zinc ion binding"	0	8.681	1	20	926	945	AUGAUGAUGAUGAUGAUGAA	UUCAUCAUCAUCAUCAUCAU	Cleavage	[mRNA] locus=Scaffold000046:371349:373767:-	1
ath-miR5658	Bra010193	no apical meristem (NAM) family protein"	0	18.034	1	20	1728	1747	AUGAUGAUGAUGAUGAUGAA	UUCAUCAUCAUCAUCAUCAU	Cleavage	[mRNA] locus=Scaffold000009:4422658:4425098:-	1
ath-miR5658	Bra010193	no apical meristem (NAM) family protein"	0	18.034	1	20	1728	1747	AUGAUGAUGAUGAUGAUGAA	UUCAUCAUCAUCAUCAUCAU	Cleavage	[mRNA] locus=Scaffold000009:4422658:4425098:-	1
ath-miR5658	Bra037417	NGA4 (NGATHA4)\x3b transcription factor"	2.5	12.975	1	20	599	618	AUGAUGAUGAUGAUGAUGAA	AUCAUCAUCAUCAUUAUCAG	Cleavage	[mRNA] locus=Scaffold000128:523912:524844:+	1
ath-miR5658	Bra037417	NGA4 (NGATHA4)\x3b transcription factor"	2.5	12.975	1	20	599	618	AUGAUGAUGAUGAUGAUGAA	AUCAUCAUCAUCAUUAUCAG	Cleavage	[mRNA] locus=Scaffold000128:523912:524844:+	1
ath-miR5658	Bra004428	NF-YB5 (NUCLEAR FACTOR Y, SUBUNIT B5)\x3b transcription factor"	2.5	17.347	1	21	73	93	AUGAUGAUGAUGAUGAUGAAA	UCUCAUCAUCAUCAACAUCAU	Cleavage	[mRNA] locus=Scaffold000004:85288:85755:+	1
ath-miR5658	Bra004428	NF-YB5 (NUCLEAR FACTOR Y, SUBUNIT B5)\x3b transcription factor"	2.5	17.347	1	21	73	93	AUGAUGAUGAUGAUGAUGAAA	UCUCAUCAUCAUCAACAUCAU	Cleavage	[mRNA] locus=Scaffold000004:85288:85755:+	1
ath-miR5658	Bra020992	MYB98 (myb domain protein 98)\x3b DNA binding / transcription factor"	1.5	18.87	1	20	597	616	AUGAUGAUGAUGAUGAUGAA	UUCAUCAUCGUCUUCAUCAU	Cleavage	[mRNA] locus=Scaffold000032:1333444:1334972:-	1
ath-miR5658	Bra020992	MYB98 (myb domain protein 98)\x3b DNA binding / transcription factor"	1.5	18.87	1	20	597	616	AUGAUGAUGAUGAUGAUGAA	UUCAUCAUCGUCUUCAUCAU	Cleavage	[mRNA] locus=Scaffold000032:1333444:1334972:-	1
ath-miR5658	Bra013346	MYB98 (myb domain protein 98)\x3b DNA binding / transcription factor"	1	6.734	1	20	176	195	AUGAUGAUGAUGAUGAUGAA	AUCAUCAUCAUCAUCAUCAU	Cleavage	[mRNA] locus=Scaffold000014:565095:566823:+	1
ath-miR5658	Bra013346	MYB98 (myb domain protein 98)\x3b DNA binding / transcription factor"	1	6.734	1	20	176	195	AUGAUGAUGAUGAUGAUGAA	AUCAUCAUCAUCAUCAUCAU	Cleavage	[mRNA] locus=Scaffold000014:565095:566823:+	1
ath-miR5658	Bra035893	MYB96 (myb domain protein 96)\x3b DNA binding / transcription factor"	2	3.664	1	21	533	553	AUGAUGAUGAUGAUGAUGAAA	UUUCUCCAUCAUCAUCAUCAU	Cleavage	[mRNA] locus=Scaffold000110:346254:347605:+	1
ath-miR5658	Bra035893	MYB96 (myb domain protein 96)\x3b DNA binding / transcription factor"	2	3.664	1	21	533	553	AUGAUGAUGAUGAUGAUGAAA	UUUCUCCAUCAUCAUCAUCAU	Cleavage	[mRNA] locus=Scaffold000110:346254:347605:+	1
ath-miR5658	Bra029033	MYB49 (myb domain protein 49)\x3b transcription factor"	1.5	14.993	1	21	895	915	AUGAUGAUGAUGAUGAUGAAA	UUUCAUCAUCAUCAUCAUGAU	Cleavage	[mRNA] locus=Scaffold000064:563163:564845:+	1
ath-miR5658	Bra029033	MYB49 (myb domain protein 49)\x3b transcription factor"	1.5	14.993	1	21	895	915	AUGAUGAUGAUGAUGAUGAAA	UUUCAUCAUCAUCAUCAUGAU	Cleavage	[mRNA] locus=Scaffold000064:563163:564845:+	1
ath-miR5658	Bra025652	MYB110 (myb domain protein 110)\x3b DNA binding / transcription factor"	2.5	14.484	1	20	590	609	AUGAUGAUGAUGAUGAUGAA	AUCAUCAUCAUCAUCAACAU	Cleavage	[mRNA] locus=Scaffold000048:1606609:1607632:+	1
ath-miR5658	Bra025652	MYB110 (myb domain protein 110)\x3b DNA binding / transcription factor"	2.5	14.484	1	20	590	609	AUGAUGAUGAUGAUGAUGAA	AUCAUCAUCAUCAUCAACAU	Cleavage	[mRNA] locus=Scaffold000048:1606609:1607632:+	1
ath-miR5658	Bra028359	myb family transcription factor"	1	22.101	1	20	348	367	AUGAUGAUGAUGAUGAUGAA	UUCAUCUUCAUCAUCAUCAU	Cleavage	[mRNA] locus=Scaffold000061:1098611:1101007:+	1
ath-miR5658	Bra028359	myb family transcription factor"	1	22.101	1	20	348	367	AUGAUGAUGAUGAUGAUGAA	UUCAUCUUCAUCAUCAUCAU	Cleavage	[mRNA] locus=Scaffold000061:1098611:1101007:+	1
ath-miR5658	Bra039979	MTPB1 (METAL TOLERANCE PROTEIN B1)\x3b efflux transmembrane transporter/ inorganic anion transmembrane transport	1	20.065	1	20	542	561	AUGAUGAUGAUGAUGAUGAA	AUCAUCAUCAUCAUCAUCAU	Cleavage	[mRNA] locus=Scaffold000184:127725:128792:+	1
ath-miR5658	Bra039979	MTPB1 (METAL TOLERANCE PROTEIN B1)\x3b efflux transmembrane transporter/ inorganic anion transmembrane transport	1	20.065	1	20	542	561	AUGAUGAUGAUGAUGAUGAA	AUCAUCAUCAUCAUCAUCAU	Cleavage	[mRNA] locus=Scaffold000184:127725:128792:+	1
ath-miR5658	Bra019997	kinase interacting family protein"	1	12.787	1	20	2424	2443	AUGAUGAUGAUGAUGAUGAA	UUCAUCAUCAUCAUCAUCAC	Cleavage	[mRNA] locus=Scaffold000029:2157591:2160358:+	1
ath-miR5658	Bra019997	kinase interacting family protein"	1	12.787	1	20	2424	2443	AUGAUGAUGAUGAUGAUGAA	UUCAUCAUCAUCAUCAUCAC	Cleavage	[mRNA] locus=Scaffold000029:2157591:2160358:+	1
ath-miR5658	Bra034179	kelch repeat-containing F-box family protein"	1	4.369	1	20	45	64	AUGAUGAUGAUGAUGAUGAA	CUCAUCAUCAUCAUCAUCAU	Cleavage	[mRNA] locus=Scaffold000093:660554:661831:-	1
ath-miR5658	Bra034179	kelch repeat-containing F-box family protein"	1	4.369	1	20	45	64	AUGAUGAUGAUGAUGAUGAA	CUCAUCAUCAUCAUCAUCAU	Cleavage	[mRNA] locus=Scaffold000093:660554:661831:-	1
ath-miR5658	Bra033844	KAN2 (KANADI 2)\x3b DNA binding / transcription factor"	2	8.443	1	20	572	591	AUGAUGAUGAUGAUGAUGAA	AUCAUCAACAUCAUCAUCAU	Cleavage	[mRNA] locus=Scaffold000091:48353:53001:+	1
ath-miR5658	Bra033844	KAN2 (KANADI 2)\x3b DNA binding / transcription factor"	2	8.443	1	20	572	591	AUGAUGAUGAUGAUGAUGAA	AUCAUCAACAUCAUCAUCAU	Cleavage	[mRNA] locus=Scaffold000091:48353:53001:+	1
ath-miR5658	Bra008613	KAN (KANADI)\x3b transcription factor"	2.5	17.201	1	21	496	516	AUGAUGAUGAUGAUGAUGAAA	UUGCAUCAUCAUCAUCAUAAU	Cleavage	[mRNA] locus=Scaffold000008:291936:296886:+	1
ath-miR5658	Bra008613	KAN (KANADI)\x3b transcription factor"	2.5	17.201	1	21	496	516	AUGAUGAUGAUGAUGAUGAAA	UUGCAUCAUCAUCAUCAUAAU	Cleavage	[mRNA] locus=Scaffold000008:291936:296886:+	1
ath-miR5658	Bra023570	KAN (KANADI)\x3b transcription factor"	2.5	16.877	1	20	572	591	AUGAUGAUGAUGAUGAUGAA	CUCAUCAUCAUCAUCACCAU	Cleavage	[mRNA] locus=Scaffold000041:1198449:1209482:-	1
ath-miR5658	Bra023570	KAN (KANADI)\x3b transcription factor"	2.5	16.877	1	20	572	591	AUGAUGAUGAUGAUGAUGAA	CUCAUCAUCAUCAUCACCAU	Cleavage	[mRNA] locus=Scaffold000041:1198449:1209482:-	1
ath-miR5658	Bra039715	IQD19 (IQ-domain 19)\x3b calmodulin binding"	1	12.494	1	20	974	993	AUGAUGAUGAUGAUGAUGAA	GUCAUCAUCAUCAUCAUCAU	Cleavage	[mRNA] locus=Scaffold000174:87281:88575:-	1
ath-miR5658	Bra039715	IQD19 (IQ-domain 19)\x3b calmodulin binding"	1	12.494	1	20	974	993	AUGAUGAUGAUGAUGAUGAA	GUCAUCAUCAUCAUCAUCAU	Cleavage	[mRNA] locus=Scaffold000174:87281:88575:-	1
ath-miR5658	Bra034081	IQD1 (IQ-DOMAIN 1)\x3b calmodulin binding"	1.5	4.434	1	20	957	976	AUGAUGAUGAUGAUGAUGAA	AUCAUCAUCAUCAUCAUUAU	Cleavage	[mRNA] locus=Scaffold000093:164569:166472:-	1
ath-miR5658	Bra034081	IQD1 (IQ-DOMAIN 1)\x3b calmodulin binding"	1.5	4.434	1	20	957	976	AUGAUGAUGAUGAUGAUGAA	AUCAUCAUCAUCAUCAUUAU	Cleavage	[mRNA] locus=Scaffold000093:164569:166472:-	1
ath-miR5658	Bra015707	IDL5 (INFLORESCENCE DEFICIENT IN ABSCISSION (IDA)-LIKE 5)"	1	14.736	1	20	152	171	AUGAUGAUGAUGAUGAUGAA	UUCAUCAUCAUCAUCAUCAC	Cleavage	[mRNA] locus=Scaffold000019:448318:448638:+	1
ath-miR5658	Bra015707	IDL5 (INFLORESCENCE DEFICIENT IN ABSCISSION (IDA)-LIKE 5)"	1	14.736	1	20	152	171	AUGAUGAUGAUGAUGAUGAA	UUCAUCAUCAUCAUCAUCAC	Cleavage	[mRNA] locus=Scaffold000019:448318:448638:+	1
ath-miR5658	Bra026127	hydrolase, alpha/beta fold family protein"	1	14.418	1	20	926	945	AUGAUGAUGAUGAUGAUGAA	AUCAUCAUCAUCAUCAUCAU	Cleavage	[mRNA] locus=Scaffold000050:1178850:1181270:+	1
ath-miR5658	Bra026127	hydrolase, alpha/beta fold family protein"	1	14.418	1	20	926	945	AUGAUGAUGAUGAUGAUGAA	AUCAUCAUCAUCAUCAUCAU	Cleavage	[mRNA] locus=Scaffold000050:1178850:1181270:+	1
ath-miR5658	Bra040117	HST (HASTY)\x3b nucleocytoplasmic transporter"	1	20.5	1	20	156	175	AUGAUGAUGAUGAUGAUGAA	AUCAUCAUCAUCAUCAUCAU	Cleavage	[mRNA] locus=Scaffold000189:18430:27172:+	1
ath-miR5658	Bra040117	HST (HASTY)\x3b nucleocytoplasmic transporter"	1	20.5	1	20	156	175	AUGAUGAUGAUGAUGAUGAA	AUCAUCAUCAUCAUCAUCAU	Cleavage	[mRNA] locus=Scaffold000189:18430:27172:+	1
ath-miR5658	Bra001429	homogentisate farnesyltransferase/ homogentisate geranylgeranyltransferase/ homogentisate solanesyltransferase"	2.5	13.697	1	21	70	90	AUGAUGAUGAUGAUGAUGAAA	UCUCAUCAUCAUCAUCAUCGA	Cleavage	[mRNA] locus=Scaffold000001:7569002:7571372:-	1
ath-miR5658	Bra001429	homogentisate farnesyltransferase/ homogentisate geranylgeranyltransferase/ homogentisate solanesyltransferase"	2.5	13.697	1	21	70	90	AUGAUGAUGAUGAUGAUGAAA	UCUCAUCAUCAUCAUCAUCGA	Cleavage	[mRNA] locus=Scaffold000001:7569002:7571372:-	1
ath-miR5658	Bra027890	helicase domain-containing protein"	1.5	18.484	1	20	48	67	AUGAUGAUGAUGAUGAUGAA	UUCAUCUUCAUCAUCAUCGU	Cleavage	[mRNA] locus=Scaffold000058:685257:697256:+	1
ath-miR5658	Bra027890	helicase domain-containing protein"	1.5	18.484	1	20	48	67	AUGAUGAUGAUGAUGAUGAA	UUCAUCUUCAUCAUCAUCGU	Cleavage	[mRNA] locus=Scaffold000058:685257:697256:+	1
ath-miR5658	Bra032357	glycosyl hydrolase family 17 protein"	2	11.226	1	20	1032	1051	AUGAUGAUGAUGAUGAUGAA	UUUAUUAUCAUCAUCAUCAA	Cleavage	[mRNA] locus=Scaffold000081:560305:561605:-	1
ath-miR5658	Bra032357	glycosyl hydrolase family 17 protein"	2	11.226	1	20	1032	1051	AUGAUGAUGAUGAUGAUGAA	UUUAUUAUCAUCAUCAUCAA	Cleavage	[mRNA] locus=Scaffold000081:560305:561605:-	1
ath-miR5658	Bra036458	glutaredoxin family protein"	2	18.628	1	21	185	205	AUGAUGAUGAUGAUGAUGAAA	UGUCAUCAUCGUCAUCGUCAU	Cleavage	[mRNA] locus=Scaffold000117:316842:317890:-	1
ath-miR5658	Bra036458	glutaredoxin family protein"	2	18.628	1	21	185	205	AUGAUGAUGAUGAUGAUGAAA	UGUCAUCAUCGUCAUCGUCAU	Cleavage	[mRNA] locus=Scaffold000117:316842:317890:-	1
ath-miR5658	Bra015272	glutaredoxin family protein"	2.5	12.667	1	20	87	106	AUGAUGAUGAUGAUGAUGAA	ACCAUCAUCAUCAUUAUCAU	Cleavage	[mRNA] locus=Scaffold000018:994613:995080:-	1
ath-miR5658	Bra015272	glutaredoxin family protein"	2.5	12.667	1	20	87	106	AUGAUGAUGAUGAUGAUGAA	ACCAUCAUCAUCAUUAUCAU	Cleavage	[mRNA] locus=Scaffold000018:994613:995080:-	1
ath-miR5658	Bra015550	gamma interferon responsive lysosomal thiol reductase family protein / GILT family protein"	2	11.339	1	21	56	76	AUGAUGAUGAUGAUGAUGAAA	UAUCAUCGUCAUCAUUAUCAU	Cleavage	[mRNA] locus=Scaffold000018:2640741:2642282:+	1
ath-miR5658	Bra015550	gamma interferon responsive lysosomal thiol reductase family protein / GILT family protein"	2	11.339	1	21	56	76	AUGAUGAUGAUGAUGAUGAAA	UAUCAUCGUCAUCAUUAUCAU	Cleavage	[mRNA] locus=Scaffold000018:2640741:2642282:+	1
ath-miR5658	Bra030670	gamma interferon responsive lysosomal thiol reductase family protein / GILT family protein"	2.5	6.742	1	21	68	88	AUGAUGAUGAUGAUGAUGAAA	UAUCAUUGUCGUCAUCAUCAU	Cleavage	[mRNA] locus=Scaffold000072:722667:724373:+	1
ath-miR5658	Bra030670	gamma interferon responsive lysosomal thiol reductase family protein / GILT family protein"	2.5	6.742	1	21	68	88	AUGAUGAUGAUGAUGAUGAAA	UAUCAUUGUCGUCAUCAUCAU	Cleavage	[mRNA] locus=Scaffold000072:722667:724373:+	1
ath-miR5658	Bra031551	gamma interferon responsive lysosomal thiol reductase family protein / GILT family protein"	1.5	5.471	1	20	63	82	AUGAUGAUGAUGAUGAUGAA	UGUAUCAUCAUCAUCAUCAU	Cleavage	[mRNA] locus=Scaffold000077:77387:79039:+	1
ath-miR5658	Bra031551	gamma interferon responsive lysosomal thiol reductase family protein / GILT family protein"	1.5	5.471	1	20	63	82	AUGAUGAUGAUGAUGAUGAA	UGUAUCAUCAUCAUCAUCAU	Cleavage	[mRNA] locus=Scaffold000077:77387:79039:+	1
ath-miR5658	Bra023828	FUNCTIONS IN\x3a molecular_function unknown\x3b INVOLVED IN\x3a biological_process unknown\x3b LOCATED IN\x3a cellular_componen	1	7.151	1	20	645	664	AUGAUGAUGAUGAUGAUGAA	CUCAUCAUCAUCAUCAUCAU	Cleavage	[mRNA] locus=Scaffold000042:940571:943071:+	1
ath-miR5658	Bra023828	FUNCTIONS IN\x3a molecular_function unknown\x3b INVOLVED IN\x3a biological_process unknown\x3b LOCATED IN\x3a cellular_componen	1	7.151	1	20	645	664	AUGAUGAUGAUGAUGAUGAA	CUCAUCAUCAUCAUCAUCAU	Cleavage	[mRNA] locus=Scaffold000042:940571:943071:+	1
ath-miR5658	Bra030266	FUNCTIONS IN\x3a molecular_function unknown\x3b INVOLVED IN\x3a biological_process unknown\x3b CONTAINS InterPro DOMAIN/s\x3a Cyc	2	16.174	1	20	174	193	AUGAUGAUGAUGAUGAUGAA	CUCAUCAUCAUCAUCAUCAG	Cleavage	[mRNA] locus=Scaffold000070:679017:682719:-	1
ath-miR5658	Bra030266	FUNCTIONS IN\x3a molecular_function unknown\x3b INVOLVED IN\x3a biological_process unknown\x3b CONTAINS InterPro DOMAIN/s\x3a Cyc	2	16.174	1	20	174	193	AUGAUGAUGAUGAUGAUGAA	CUCAUCAUCAUCAUCAUCAG	Cleavage	[mRNA] locus=Scaffold000070:679017:682719:-	1
ath-miR5658	Bra005306	FUNCTIONS IN\x3a molecular_function unknown\x3b EXPRESSED IN\x3a 24 plant structures\x3b EXPRESSED DURING\x3a 13 growth stages\x	2.5	13.176	1	20	1053	1072	AUGAUGAUGAUGAUGAUGAA	ACCAUUAUCAUCAUCAUCAU	Cleavage	[mRNA] locus=Scaffold000004:4691798:4694169:-	1
ath-miR5658	Bra005306	FUNCTIONS IN\x3a molecular_function unknown\x3b EXPRESSED IN\x3a 24 plant structures\x3b EXPRESSED DURING\x3a 13 growth stages\x	2.5	13.176	1	20	1053	1072	AUGAUGAUGAUGAUGAUGAA	ACCAUUAUCAUCAUCAUCAU	Cleavage	[mRNA] locus=Scaffold000004:4691798:4694169:-	1
ath-miR5658	Bra024247	FCLY (FARNESYLCYSTEINE LYASE)\x3b prenylcysteine oxidase"	1	11.045	1	20	1461	1480	AUGAUGAUGAUGAUGAUGAA	AUCAUCAUCAUCAUCAUCAU	Cleavage	[mRNA] locus=Scaffold000044:54608:56773:-	1
ath-miR5658	Bra024247	FCLY (FARNESYLCYSTEINE LYASE)\x3b prenylcysteine oxidase"	1	11.045	1	20	1461	1480	AUGAUGAUGAUGAUGAUGAA	AUCAUCAUCAUCAUCAUCAU	Cleavage	[mRNA] locus=Scaffold000044:54608:56773:-	1
ath-miR5658	Bra014470	F-box protein-related"	2	13.872	1	20	12	31	AUGAUGAUGAUGAUGAUGAA	CUCAUCAUCAUUGUCAUCAU	Cleavage	[mRNA] locus=Scaffold000016:604715:607159:-	1
ath-miR5658	Bra014470	F-box protein-related"	2	13.872	1	20	12	31	AUGAUGAUGAUGAUGAUGAA	CUCAUCAUCAUUGUCAUCAU	Cleavage	[mRNA] locus=Scaffold000016:604715:607159:-	1
ath-miR5658	Bra014471	F-box protein-related"	1.5	12.736	1	20	12	31	AUGAUGAUGAUGAUGAUGAA	CUCAUCAUCAUCGUCAUCAU	Cleavage	[mRNA] locus=Scaffold000016:625487:627973:-	1
ath-miR5658	Bra014471	F-box protein-related"	1.5	12.736	1	20	12	31	AUGAUGAUGAUGAUGAUGAA	CUCAUCAUCAUCGUCAUCAU	Cleavage	[mRNA] locus=Scaffold000016:625487:627973:-	1
ath-miR5658	Bra007559	F-box protein-related"	1	9.082	1	20	12	31	AUGAUGAUGAUGAUGAUGAA	CUCAUCAUCAUCAUCAUCAU	Cleavage	[mRNA] locus=Scaffold000006:3885846:3887863:+	1
ath-miR5658	Bra007559	F-box protein-related"	1	9.082	1	20	12	31	AUGAUGAUGAUGAUGAUGAA	CUCAUCAUCAUCAUCAUCAU	Cleavage	[mRNA] locus=Scaffold000006:3885846:3887863:+	1
ath-miR5658	Bra026530	F-box protein-related / SLF-related"	1	10.662	1	20	837	856	AUGAUGAUGAUGAUGAUGAA	GUCAUCAUCAUCAUCAUCAU	Cleavage	[mRNA] locus=Scaffold000052:284760:286013:+	1
ath-miR5658	Bra026530	F-box protein-related / SLF-related"	1	10.662	1	20	837	856	AUGAUGAUGAUGAUGAUGAA	GUCAUCAUCAUCAUCAUCAU	Cleavage	[mRNA] locus=Scaffold000052:284760:286013:+	1
ath-miR5658	Bra032068	F-box family protein"	2	19.072	1	20	870	889	AUGAUGAUGAUGAUGAUGAA	GGCAUCAUCAUCAUCAUCAU	Cleavage	[mRNA] locus=Scaffold000079:264644:277227:-	1
ath-miR5658	Bra032068	F-box family protein"	2	19.072	1	20	870	889	AUGAUGAUGAUGAUGAUGAA	GGCAUCAUCAUCAUCAUCAU	Cleavage	[mRNA] locus=Scaffold000079:264644:277227:-	1
ath-miR5658	Bra006238	F-box family protein"	1	9.556	1	21	323	343	AUGAUGAUGAUGAUGAUGAAA	UAUCAUCAUCAUCAUCAUCAU	Cleavage	[mRNA] locus=Scaffold000005:2649005:2650130:-	1
ath-miR5658	Bra006238	F-box family protein"	1	9.556	1	21	323	343	AUGAUGAUGAUGAUGAUGAAA	UAUCAUCAUCAUCAUCAUCAU	Cleavage	[mRNA] locus=Scaffold000005:2649005:2650130:-	1
ath-miR5658	Bra023624	F-box family protein"	2.5	9.052	1	20	237	256	AUGAUGAUGAUGAUGAUGAA	UUCGUCGUCAUCAUCAUCGA	Cleavage	[mRNA] locus=Scaffold000041:1479858:1480943:+	1
ath-miR5658	Bra023624	F-box family protein"	2.5	9.052	1	20	237	256	AUGAUGAUGAUGAUGAUGAA	UUCGUCGUCAUCAUCAUCGA	Cleavage	[mRNA] locus=Scaffold000041:1479858:1480943:+	1
ath-miR5658	Bra006231	F-box family protein"	1	8.49	1	21	797	817	AUGAUGAUGAUGAUGAUGAAA	UAUCAUCAUCAUCAUCAUCAU	Cleavage	[mRNA] locus=Scaffold000005:2624564:2625781:-	1
ath-miR5658	Bra006231	F-box family protein"	1	8.49	1	21	797	817	AUGAUGAUGAUGAUGAUGAAA	UAUCAUCAUCAUCAUCAUCAU	Cleavage	[mRNA] locus=Scaffold000005:2624564:2625781:-	1
ath-miR5658	Bra034111	F-box family protein (FBX15)"	1.5	15.799	1	20	524	543	AUGAUGAUGAUGAUGAUGAA	AUUAUCAUCAUCAUCAUCAU	Cleavage	[mRNA] locus=Scaffold000093:323449:324642:-	1
ath-miR5658	Bra034111	F-box family protein (FBX15)"	1.5	15.799	1	20	524	543	AUGAUGAUGAUGAUGAUGAA	AUUAUCAUCAUCAUCAUCAU	Cleavage	[mRNA] locus=Scaffold000093:323449:324642:-	1
ath-miR5658	Bra012785	F-box family protein (FBL4)"	2.5	16.366	1	20	303	322	AUGAUGAUGAUGAUGAUGAA	GUCGUCGUCGUCAUCAUCAU	Cleavage	[mRNA] locus=Scaffold000013:1626104:1628601:-	1
ath-miR5658	Bra012785	F-box family protein (FBL4)"	2.5	16.366	1	20	303	322	AUGAUGAUGAUGAUGAUGAA	GUCGUCGUCGUCAUCAUCAU	Cleavage	[mRNA] locus=Scaffold000013:1626104:1628601:-	1
ath-miR5658	Bra017758	FAD linked oxidase family protein"	1.5	12.617	1	20	243	262	AUGAUGAUGAUGAUGAUGAA	UUCAUCAUCAUCAUCAGCAU	Cleavage	[mRNA] locus=Scaffold000023:1069726:1072660:+	1
ath-miR5658	Bra017758	FAD linked oxidase family protein"	1.5	12.617	1	20	243	262	AUGAUGAUGAUGAUGAUGAA	UUCAUCAUCAUCAUCAGCAU	Cleavage	[mRNA] locus=Scaffold000023:1069726:1072660:+	1
ath-miR5658	Bra031111	ethylene-responsive family protein"	2	23.325	1	20	329	348	AUGAUGAUGAUGAUGAUGAA	ACCAUCAUCAUCAUCAUCAU	Cleavage	[mRNA] locus=Scaffold000074:720002:723242:+	1
ath-miR5658	Bra031111	ethylene-responsive family protein"	2	23.325	1	20	329	348	AUGAUGAUGAUGAUGAUGAA	ACCAUCAUCAUCAUCAUCAU	Cleavage	[mRNA] locus=Scaffold000074:720002:723242:+	1
ath-miR5658	Bra028775	endonuclease/exonuclease/phosphatase family protein"	2.5	15.868	1	20	333	352	AUGAUGAUGAUGAUGAUGAA	AGCAUCGUCAUCAUCAUCAU	Cleavage	[mRNA] locus=Scaffold000063:651552:653764:+	1
ath-miR5658	Bra028775	endonuclease/exonuclease/phosphatase family protein"	2.5	15.868	1	20	333	352	AUGAUGAUGAUGAUGAUGAA	AGCAUCGUCAUCAUCAUCAU	Cleavage	[mRNA] locus=Scaffold000063:651552:653764:+	1
ath-miR5658	Bra006104	EMF1 (embryonic flower 1)\x3b transcription regulator"	1	12.821	1	20	2597	2616	AUGAUGAUGAUGAUGAUGAA	GUCAUCAUCAUCAUCAUCAU	Cleavage	[mRNA] locus=Scaffold000005:2027478:2031144:+	1
ath-miR5658	Bra006104	EMF1 (embryonic flower 1)\x3b transcription regulator"	1	12.821	1	20	2597	2616	AUGAUGAUGAUGAUGAUGAA	GUCAUCAUCAUCAUCAUCAU	Cleavage	[mRNA] locus=Scaffold000005:2027478:2031144:+	1
ath-miR5658	Bra004811	EDE1 (ENDOSPERM DEFECTIVE 1)\x3b microtubule binding"	3	5.221	1	20	179	198	AUGAUGAUGAUGAUGAUGAA	GACAUCAUCAUCAUCAUCAC	Cleavage	[mRNA] locus=Scaffold000004:1919370:1921218:+	1
ath-miR5658	Bra004811	EDE1 (ENDOSPERM DEFECTIVE 1)\x3b microtubule binding"	3	5.221	1	20	179	198	AUGAUGAUGAUGAUGAUGAA	GACAUCAUCAUCAUCAUCAC	Cleavage	[mRNA] locus=Scaffold000004:1919370:1921218:+	1
ath-miR5658	Bra025523	DRB5 (DSRNA-BINDING PROTEIN 5)\x3b double-stranded RNA binding"	1	3.98	1	20	975	994	AUGAUGAUGAUGAUGAUGAA	AUCAUCAUCAUCAUCAUCAU	Cleavage	[mRNA] locus=Scaffold000048:712427:713699:-	1
ath-miR5658	Bra025523	DRB5 (DSRNA-BINDING PROTEIN 5)\x3b double-stranded RNA binding"	1	3.98	1	20	975	994	AUGAUGAUGAUGAUGAUGAA	AUCAUCAUCAUCAUCAUCAU	Cleavage	[mRNA] locus=Scaffold000048:712427:713699:-	1
ath-miR5658	Bra016248	DNA binding"	1	11.569	1	20	473	492	AUGAUGAUGAUGAUGAUGAA	AUCAUCAUCAUCAUCAUCAU	Cleavage	[mRNA] locus=Scaffold000019:3057081:3057935:-	1
ath-miR5658	Bra016248	DNA binding"	1	11.569	1	20	473	492	AUGAUGAUGAUGAUGAUGAA	AUCAUCAUCAUCAUCAUCAU	Cleavage	[mRNA] locus=Scaffold000019:3057081:3057935:-	1
ath-miR5658	Bra001162	disease resistance protein (TIR-NBS-LRR class), putative"	1	12.41	1	20	12	31	AUGAUGAUGAUGAUGAUGAA	UUCUUCAUCAUCAUCAUCAU	Cleavage	[mRNA] locus=Scaffold000001:6258876:6263722:-	1
ath-miR5658	Bra005011	DAR2 (DA1-RELATED PROTEIN 2)\x3b zinc ion binding"	2	14.601	1	20	1299	1318	AUGAUGAUGAUGAUGAUGAA	UUCAUCAUCAUCAUCCUCGU	Cleavage	[mRNA] locus=Scaffold000004:2957427:2961349:+	1
ath-miR5658	Bra005011	DAR2 (DA1-RELATED PROTEIN 2)\x3b zinc ion binding"	2	14.601	1	20	1299	1318	AUGAUGAUGAUGAUGAUGAA	UUCAUCAUCAUCAUCCUCGU	Cleavage	[mRNA] locus=Scaffold000004:2957427:2961349:+	1
ath-miR5658	Bra000152	DAR2 (DA1-RELATED PROTEIN 2)\x3b zinc ion binding"	2	7.828	1	20	1335	1354	AUGAUGAUGAUGAUGAUGAA	AUCGUCGUCAUCAUCAUCAU	Cleavage	[mRNA] locus=Scaffold000001:804074:810041:-	1
ath-miR5658	Bra000152	DAR2 (DA1-RELATED PROTEIN 2)\x3b zinc ion binding"	2	7.828	1	20	1335	1354	AUGAUGAUGAUGAUGAUGAA	AUCGUCGUCAUCAUCAUCAU	Cleavage	[mRNA] locus=Scaffold000001:804074:810041:-	1
ath-miR5658	Bra007544	CYCP3\x3b2 (cyclin p3\x3b2)\x3b cyclin-dependent protein kinase"	2	9.321	1	20	659	678	AUGAUGAUGAUGAUGAUGAA	AACAUCAUCAUCAUCAUCAU	Cleavage	[mRNA] locus=Scaffold000006:3812151:3812941:+	1
ath-miR5658	Bra007544	CYCP3\x3b2 (cyclin p3\x3b2)\x3b cyclin-dependent protein kinase"	2	9.321	1	20	659	678	AUGAUGAUGAUGAUGAUGAA	AACAUCAUCAUCAUCAUCAU	Cleavage	[mRNA] locus=Scaffold000006:3812151:3812941:+	1
ath-miR5658	Bra017772	cupin family protein"	2	16.903	1	21	773	793	AUGAUGAUGAUGAUGAUGAAA	UUUCUUCAACAUCAUCAUCAU	Cleavage	[mRNA] locus=Scaffold000023:1132033:1133674:-	1
ath-miR5658	Bra017772	cupin family protein"	2	16.903	1	21	773	793	AUGAUGAUGAUGAUGAUGAAA	UUUCUUCAACAUCAUCAUCAU	Cleavage	[mRNA] locus=Scaffold000023:1132033:1133674:-	1
ath-miR5658	Bra023555	CRS1 (ARABIDOPSIS ORTHOLOG OF MAIZE CHLOROPLAST SPLICING FACTOR CRS1)\x3b RNA splicing factor, transesterification m	2	16.204	1	20	309	328	AUGAUGAUGAUGAUGAUGAA	UUCAUUAUCAUCACCAUCAU	Cleavage	[mRNA] locus=Scaffold000041:1143157:1149066:+	1
ath-miR5658	Bra023555	CRS1 (ARABIDOPSIS ORTHOLOG OF MAIZE CHLOROPLAST SPLICING FACTOR CRS1)\x3b RNA splicing factor, transesterification m	2	16.204	1	20	309	328	AUGAUGAUGAUGAUGAUGAA	UUCAUUAUCAUCACCAUCAU	Cleavage	[mRNA] locus=Scaffold000041:1143157:1149066:+	1
ath-miR5658	Bra030504	CLPP5 (NUCLEAR ENCODED CLP PROTEASE 5)\x3b serine-type endopeptidase"	1	23.116	1	20	162	181	AUGAUGAUGAUGAUGAUGAA	GUCAUCAUCAUCAUCAUCAU	Cleavage	[mRNA] locus=Scaffold000072:57973:60060:+	1
ath-miR5658	Bra030504	CLPP5 (NUCLEAR ENCODED CLP PROTEASE 5)\x3b serine-type endopeptidase"	1	23.116	1	20	162	181	AUGAUGAUGAUGAUGAUGAA	GUCAUCAUCAUCAUCAUCAU	Cleavage	[mRNA] locus=Scaffold000072:57973:60060:+	1
ath-miR5658	Bra009007	chloroplast nucleoid DNA-binding protein, putative"	2	14.037	1	21	125	145	AUGAUGAUGAUGAUGAUGAAA	UUCCCUCAUCAUCAUCAUCAU	Cleavage	[mRNA] locus=Scaffold000008:2043211:2044987:+	1
ath-miR5658	Bra009007	chloroplast nucleoid DNA-binding protein, putative"	2	14.037	1	21	125	145	AUGAUGAUGAUGAUGAUGAAA	UUCCCUCAUCAUCAUCAUCAU	Cleavage	[mRNA] locus=Scaffold000008:2043211:2044987:+	1
ath-miR5658	Bra009006	chloroplast nucleoid DNA-binding protein, putative"	2	13.116	1	21	1499	1519	AUGAUGAUGAUGAUGAUGAAA	UUCCAUCACCAUCAUCAUCAU	Cleavage	[mRNA] locus=Scaffold000008:2032474:2039119:+	1
ath-miR5658	Bra009006	chloroplast nucleoid DNA-binding protein, putative"	2	13.116	1	21	1499	1519	AUGAUGAUGAUGAUGAUGAAA	UUCCAUCACCAUCAUCAUCAU	Cleavage	[mRNA] locus=Scaffold000008:2032474:2039119:+	1
ath-miR5658	Bra004582	bZIP transcription factor family protein"	2	4.702	1	21	790	810	AUGAUGAUGAUGAUGAUGAAA	UUUCAACAUCAUCAUCAUCAG	Cleavage	[mRNA] locus=Scaffold000004:885979:888000:-	1
ath-miR5658	Bra004582	bZIP transcription factor family protein"	2	4.702	1	21	790	810	AUGAUGAUGAUGAUGAUGAAA	UUUCAACAUCAUCAUCAUCAG	Cleavage	[mRNA] locus=Scaffold000004:885979:888000:-	1
ath-miR5658	Bra001710	BRC1 (BRANCHED 1)\x3b transcription factor"	2	4.649	1	20	308	327	AUGAUGAUGAUGAUGAUGAA	AUAAUCAUCAUCAUCAUCAU	Cleavage	[mRNA] locus=Scaffold000001:9217563:9219344:+	1
ath-miR5658	Bra001710	BRC1 (BRANCHED 1)\x3b transcription factor"	2	4.649	1	20	308	327	AUGAUGAUGAUGAUGAUGAA	AUAAUCAUCAUCAUCAUCAU	Cleavage	[mRNA] locus=Scaffold000001:9217563:9219344:+	1
ath-miR5658	Bra016938	BOP2 (BLADE ON PETIOLE2)\x3b protein binding"	2	21.85	1	20	1409	1428	AUGAUGAUGAUGAUGAUGAA	AUAAUCAUCAUCAUCAUCAU	Cleavage	[mRNA] locus=Scaffold000021:405674:407661:+	1
ath-miR5658	Bra016938	BOP2 (BLADE ON PETIOLE2)\x3b protein binding"	2	21.85	1	20	1409	1428	AUGAUGAUGAUGAUGAUGAA	AUAAUCAUCAUCAUCAUCAU	Cleavage	[mRNA] locus=Scaffold000021:405674:407661:+	1
ath-miR5658	Bra003268	BOP1 (BLADE ON PETIOLE 1)\x3b protein binding"	1.5	15.092	1	20	1325	1344	AUGAUGAUGAUGAUGAUGAA	UGCAUCAUCAUCAUUAUCAU	Cleavage	[mRNA] locus=Scaffold000003:842472:844659:+	1
ath-miR5658	Bra003268	BOP1 (BLADE ON PETIOLE 1)\x3b protein binding"	1.5	15.092	1	20	1325	1344	AUGAUGAUGAUGAUGAUGAA	UGCAUCAUCAUCAUUAUCAU	Cleavage	[mRNA] locus=Scaffold000003:842472:844659:+	1
ath-miR5658	Bra008197	BLH3 (BEL1-LIKE HOMEODOMAIN 3)\x3b DNA binding / transcription factor"	2.5	11.869	1	20	299	318	AUGAUGAUGAUGAUGAUGAA	GUCAUCAUCAUCAACAUCAU	Cleavage	[mRNA] locus=Scaffold000007:2336522:2338125:-	1
ath-miR5658	Bra008197	BLH3 (BEL1-LIKE HOMEODOMAIN 3)\x3b DNA binding / transcription factor"	2.5	11.869	1	20	299	318	AUGAUGAUGAUGAUGAUGAA	GUCAUCAUCAUCAACAUCAU	Cleavage	[mRNA] locus=Scaffold000007:2336522:2338125:-	1
ath-miR5658	Bra023646	binding / protein binding"	1	8.026	1	20	93	112	AUGAUGAUGAUGAUGAUGAA	UUCAUCAUCAUCAUCAUCAA	Cleavage	[mRNA] locus=Scaffold000041:1593786:1600599:-	1
ath-miR5658	Bra023646	binding / protein binding"	1	8.026	1	20	93	112	AUGAUGAUGAUGAUGAUGAA	UUCAUCAUCAUCAUCAUCAA	Cleavage	[mRNA] locus=Scaffold000041:1593786:1600599:-	1
ath-miR5658	Bra015960	BEE3 (BR ENHANCED EXPRESSION 3)\x3b DNA binding / transcription factor"	2.5	6.538	1	21	139	159	AUGAUGAUGAUGAUGAUGAAA	UUUCAUCAUCAUCAACAUCAA	Cleavage	[mRNA] locus=Scaffold000019:1661894:1663205:-	1
ath-miR5658	Bra015960	BEE3 (BR ENHANCED EXPRESSION 3)\x3b DNA binding / transcription factor"	2.5	6.538	1	21	139	159	AUGAUGAUGAUGAUGAUGAAA	UUUCAUCAUCAUCAACAUCAA	Cleavage	[mRNA] locus=Scaffold000019:1661894:1663205:-	1
ath-miR5658	Bra019509	basic helix-loop-helix (bHLH) family protein"	2	9.847	1	20	425	444	AUGAUGAUGAUGAUGAUGAA	ACCAUCAUCAUCAUCAUCAU	Cleavage	[mRNA] locus=Scaffold000028:1354228:1355251:+	1
ath-miR5658	Bra019509	basic helix-loop-helix (bHLH) family protein"	2	9.847	1	20	425	444	AUGAUGAUGAUGAUGAUGAA	ACCAUCAUCAUCAUCAUCAU	Cleavage	[mRNA] locus=Scaffold000028:1354228:1355251:+	1
ath-miR5658	Bra036640	basic helix-loop-helix (bHLH) family protein (bHLH125)"	2.5	11.731	1	20	474	493	AUGAUGAUGAUGAUGAUGAA	UUUAUCAUCAUCAUUGUCAA	Cleavage	[mRNA] locus=Scaffold000119:42729:47468:-	1
ath-miR5658	Bra036640	basic helix-loop-helix (bHLH) family protein (bHLH125)"	2.5	11.731	1	20	474	493	AUGAUGAUGAUGAUGAUGAA	UUUAUCAUCAUCAUUGUCAA	Cleavage	[mRNA] locus=Scaffold000119:42729:47468:-	1
ath-miR5658	Bra009714	ATP binding / microtubule motor"	2	12.533	1	20	96	115	AUGAUGAUGAUGAUGAUGAA	AUCAUCAUCAUCAUCAUCAG	Cleavage	[mRNA] locus=Scaffold000009:342893:347240:+	1
ath-miR5658	Bra009714	ATP binding / microtubule motor"	2	12.533	1	20	96	115	AUGAUGAUGAUGAUGAUGAA	AUCAUCAUCAUCAUCAUCAG	Cleavage	[mRNA] locus=Scaffold000009:342893:347240:+	1
ath-miR5658	Bra015482	ATP binding / ATPase, coupled to transmembrane movement of ions, phosphorylative mechanism"	1	11.875	1	20	654	673	AUGAUGAUGAUGAUGAUGAA	UGCAUCAUCAUCAUCAUCAU	Cleavage	[mRNA] locus=Scaffold000018:2246967:2248457:-	1
ath-miR5658	Bra015482	ATP binding / ATPase, coupled to transmembrane movement of ions, phosphorylative mechanism"	1	11.875	1	20	654	673	AUGAUGAUGAUGAUGAUGAA	UGCAUCAUCAUCAUCAUCAU	Cleavage	[mRNA] locus=Scaffold000018:2246967:2248457:-	1
ath-miR5658	Bra021515	ATMYB26 (MYB DOMAIN PROTEIN 26)\x3b DNA binding / transcription factor"	2	11.683	1	20	1017	1036	AUGAUGAUGAUGAUGAUGAA	AUCAUCAUCAUCUUCAUCAU	Cleavage	[mRNA] locus=Scaffold000034:1479957:1481234:-	1
ath-miR5658	Bra021515	ATMYB26 (MYB DOMAIN PROTEIN 26)\x3b DNA binding / transcription factor"	2	11.683	1	20	1017	1036	AUGAUGAUGAUGAUGAUGAA	AUCAUCAUCAUCUUCAUCAU	Cleavage	[mRNA] locus=Scaffold000034:1479957:1481234:-	1
ath-miR5658	Bra011043	ATM1 (ABC TRANSPORTER OF THE MITOCHONDRION)\x3b ATPase, coupled to transmembrane movement of substances / transporte	1.5	7.85	1	20	62	81	AUGAUGAUGAUGAUGAUGAA	AUUAUCAUCAUCAUCAUCAU	Cleavage	[mRNA] locus=Scaffold000011:95409:98044:-	1
ath-miR5658	Bra011043	ATM1 (ABC TRANSPORTER OF THE MITOCHONDRION)\x3b ATPase, coupled to transmembrane movement of substances / transporte	1.5	7.85	1	20	62	81	AUGAUGAUGAUGAUGAUGAA	AUUAUCAUCAUCAUCAUCAU	Cleavage	[mRNA] locus=Scaffold000011:95409:98044:-	1
ath-miR5658	Bra008028	ATL3\x3b protein binding / zinc ion binding"	1	14.123	1	20	768	787	AUGAUGAUGAUGAUGAUGAA	UUCAUCAUCAUCAUCAUCAA	Cleavage	[mRNA] locus=Scaffold000007:1274560:1275492:+	1
ath-miR5658	Bra008028	ATL3\x3b protein binding / zinc ion binding"	1	14.123	1	20	768	787	AUGAUGAUGAUGAUGAUGAA	UUCAUCAUCAUCAUCAUCAA	Cleavage	[mRNA] locus=Scaffold000007:1274560:1275492:+	1
ath-miR5658	Bra029228	AT-HSFA4A\x3b DNA binding / transcription factor"	2.5	17.713	1	20	27	46	AUGAUGAUGAUGAUGAUGAA	AUUAUCAUCAUCAUCAUCAC	Cleavage	[mRNA] locus=Scaffold000065:163067:163766:+	1
ath-miR5658	Bra029228	AT-HSFA4A\x3b DNA binding / transcription factor"	2.5	17.713	1	20	27	46	AUGAUGAUGAUGAUGAUGAA	AUUAUCAUCAUCAUCAUCAC	Cleavage	[mRNA] locus=Scaffold000065:163067:163766:+	1
ath-miR5658	Bra013767	AtGRF8 (GROWTH-REGULATING FACTOR 8)\x3b transcription activator"	2.5	6.349	1	20	101	120	AUGAUGAUGAUGAUGAUGAA	CACAUCAUCAUCAUCAUUAU	Cleavage	[mRNA] locus=Scaffold000014:3134860:3136364:+	1
ath-miR5658	Bra013767	AtGRF8 (GROWTH-REGULATING FACTOR 8)\x3b transcription activator"	2.5	6.349	1	20	101	120	AUGAUGAUGAUGAUGAUGAA	CACAUCAUCAUCAUCAUUAU	Cleavage	[mRNA] locus=Scaffold000014:3134860:3136364:+	1
ath-miR5658	Bra001532	AtGRF5 (GROWTH-REGULATING FACTOR 5)\x3b transcription activator"	2	10.133	1	20	825	844	AUGAUGAUGAUGAUGAUGAA	CUCAUCCUCAUCAUCAUCAU	Cleavage	[mRNA] locus=Scaffold000001:8116380:8117765:+	1
ath-miR5658	Bra001532	AtGRF5 (GROWTH-REGULATING FACTOR 5)\x3b transcription activator"	2	10.133	1	20	825	844	AUGAUGAUGAUGAUGAUGAA	CUCAUCCUCAUCAUCAUCAU	Cleavage	[mRNA] locus=Scaffold000001:8116380:8117765:+	1
ath-miR5658	Bra017851	AtGRF2 (GROWTHREGULATING FACTOR 2)\x3b transcription activator"	2	9.357	1	20	1047	1066	AUGAUGAUGAUGAUGAUGAA	AGCAUCAUCAUCAUCAUCAU	Cleavage	[mRNA] locus=Scaffold000023:1702596:1704849:-	1
ath-miR5658	Bra017851	AtGRF2 (GROWTHREGULATING FACTOR 2)\x3b transcription activator"	2	9.357	1	20	1047	1066	AUGAUGAUGAUGAUGAUGAA	AGCAUCAUCAUCAUCAUCAU	Cleavage	[mRNA] locus=Scaffold000023:1702596:1704849:-	1
ath-miR5658	Bra037953	ATFRO7 (FERRIC REDUCTION OXIDASE 7)\x3b ferric-chelate reductase/ oxidoreductase"	1.5	21.485	1	20	39	58	AUGAUGAUGAUGAUGAUGAA	AUCAUCGUCAUCAUCAUCAU	Cleavage	[mRNA] locus=Scaffold000136:464426:467935:+	1
ath-miR5658	Bra037953	ATFRO7 (FERRIC REDUCTION OXIDASE 7)\x3b ferric-chelate reductase/ oxidoreductase"	1.5	21.485	1	20	39	58	AUGAUGAUGAUGAUGAUGAA	AUCAUCGUCAUCAUCAUCAU	Cleavage	[mRNA] locus=Scaffold000136:464426:467935:+	1
ath-miR5658	Bra024640	ATFH8 (formin 8)\x3b actin binding / actin filament binding / profilin binding"	2	6.117	1	20	201	220	AUGAUGAUGAUGAUGAUGAA	ACCAUCAUCAUCAUCAUCAU	Cleavage	[mRNA] locus=Scaffold000045:837599:839923:+	1
ath-miR5658	Bra024640	ATFH8 (formin 8)\x3b actin binding / actin filament binding / profilin binding"	2	6.117	1	20	201	220	AUGAUGAUGAUGAUGAUGAA	ACCAUCAUCAUCAUCAUCAU	Cleavage	[mRNA] locus=Scaffold000045:837599:839923:+	1
ath-miR5658	Bra000443	ATARFA1E (ADP-ribosylation factor A1E)\x3b GTP binding / phospholipase activator/ protein binding"	1	1.773	1	21	542	562	AUGAUGAUGAUGAUGAUGAAA	UAUCAUCAUCAUCAUCAUCAU	Cleavage	[mRNA] locus=Scaffold000001:2383247:2384337:+	1
ath-miR5658	Bra000443	ATARFA1E (ADP-ribosylation factor A1E)\x3b GTP binding / phospholipase activator/ protein binding"	1	1.773	1	21	542	562	AUGAUGAUGAUGAUGAUGAAA	UAUCAUCAUCAUCAUCAUCAU	Cleavage	[mRNA] locus=Scaffold000001:2383247:2384337:+	1
ath-miR5658	Bra012519	ATAAH (Arabidopsis thaliana Allantoate Amidohydrolase)\x3b allantoate deiminase/ metallopeptidase"	2	6.299	1	21	67	87	AUGAUGAUGAUGAUGAUGAAA	UUCCAUCACCAUCAUCAUCAU	Cleavage	[mRNA] locus=Scaffold000013:52177:55103:-	1
ath-miR5658	Bra012519	ATAAH (Arabidopsis thaliana Allantoate Amidohydrolase)\x3b allantoate deiminase/ metallopeptidase"	2	6.299	1	21	67	87	AUGAUGAUGAUGAUGAUGAAA	UUCCAUCACCAUCAUCAUCAU	Cleavage	[mRNA] locus=Scaffold000013:52177:55103:-	1
ath-miR5658	Bra027592	aspartyl protease family protein"	2.5	7.485	1	20	126	145	AUGAUGAUGAUGAUGAUGAA	ACCAUCGUCAUCAUCAUCAU	Cleavage	[mRNA] locus=Scaffold000056:1275712:1277259:+	1
ath-miR5658	Bra027592	aspartyl protease family protein"	2.5	7.485	1	20	126	145	AUGAUGAUGAUGAUGAUGAA	ACCAUCGUCAUCAUCAUCAU	Cleavage	[mRNA] locus=Scaffold000056:1275712:1277259:+	1
ath-miR5658	Bra005021	aspartyl protease family protein"	0	6.551	1	20	9	28	AUGAUGAUGAUGAUGAUGAA	UUCAUCAUCAUCAUCAUCAU	Cleavage	[mRNA] locus=Scaffold000004:3006609:3007937:+	1
ath-miR5658	Bra005021	aspartyl protease family protein"	0	6.551	1	20	9	28	AUGAUGAUGAUGAUGAUGAA	UUCAUCAUCAUCAUCAUCAU	Cleavage	[mRNA] locus=Scaffold000004:3006609:3007937:+	1
ath-miR5658	Bra010990	ARK2 (A. THALIANA RECEPTOR KINASE 2)\x3b kinase/ protein kinase/ transmembrane receptor protein serine/threonine kinase"	1	8.343	1	20	2253	2272	AUGAUGAUGAUGAUGAUGAA	AUCAUCAUCAUCAUCAUCAU	Cleavage	[mRNA] locus=Scaffold000010:4228608:4231658:-	1
ath-miR5658	Bra010990	ARK2 (A. THALIANA RECEPTOR KINASE 2)\x3b kinase/ protein kinase/ transmembrane receptor protein serine/threonine kinase"	1	8.343	1	20	2253	2272	AUGAUGAUGAUGAUGAUGAA	AUCAUCAUCAUCAUCAUCAU	Cleavage	[mRNA] locus=Scaffold000010:4228608:4231658:-	1
ath-miR5658	Bra017862	ARK1 (A. THALIANA RECEPTOR KINASE 1)\x3b kinase/ protein kinase/ protein serine/threonine kinase/ transmembrane receptor p	1	5.498	1	20	2181	2200	AUGAUGAUGAUGAUGAUGAA	AUCAUCAUCAUCAUCAUCAU	Cleavage	[mRNA] locus=Scaffold000023:1854382:1857316:+	1
ath-miR5658	Bra017862	ARK1 (A. THALIANA RECEPTOR KINASE 1)\x3b kinase/ protein kinase/ protein serine/threonine kinase/ transmembrane receptor p	1	5.498	1	20	2181	2200	AUGAUGAUGAUGAUGAUGAA	AUCAUCAUCAUCAUCAUCAU	Cleavage	[mRNA] locus=Scaffold000023:1854382:1857316:+	1
ath-miR5658	Bra031880	AP2 domain-containing transcription factor, putative"	0	10.425	1	20	75	94	AUGAUGAUGAUGAUGAUGAA	UUCAUCAUCAUCAUCAUCAU	Cleavage	[mRNA] locus=Scaffold000078:526275:527108:-	1
ath-miR5658	Bra031880	AP2 domain-containing transcription factor, putative"	0	10.425	1	20	75	94	AUGAUGAUGAUGAUGAUGAA	UUCAUCAUCAUCAUCAUCAU	Cleavage	[mRNA] locus=Scaffold000078:526275:527108:-	1
ath-miR5658	Bra004878	AP2 domain-containing transcription factor TINY, putative"	0.5	7.286	1	20	102	121	AUGAUGAUGAUGAUGAUGAA	UUCAUCAUCGUCAUCAUCAU	Cleavage	[mRNA] locus=Scaffold000004:2263243:2264091:+	1
ath-miR5658	Bra004878	AP2 domain-containing transcription factor TINY, putative"	0.5	7.286	1	20	102	121	AUGAUGAUGAUGAUGAUGAA	UUCAUCAUCGUCAUCAUCAU	Cleavage	[mRNA] locus=Scaffold000004:2263243:2264091:+	1
ath-miR5658	Bra035919	AP2 domain-containing transcription factor family protein"	1	8.707	1	20	228	247	AUGAUGAUGAUGAUGAUGAA	AUCAUCAUCAUCAUCAUCAU	Cleavage	[mRNA] locus=Scaffold000110:474081:474692:+	1
ath-miR5658	Bra035919	AP2 domain-containing transcription factor family protein"	1	8.707	1	20	228	247	AUGAUGAUGAUGAUGAUGAA	AUCAUCAUCAUCAUCAUCAU	Cleavage	[mRNA] locus=Scaffold000110:474081:474692:+	1
ath-miR5658	Bra029264	ANAC101 (ARABIDOPSIS NAC-DOMAIN PROTEIN 101)\x3b transcription activator/ transcription factor/ transcription reg	2	17.901	1	20	716	735	AUGAUGAUGAUGAUGAUGAA	AUCAUCAUCAUCAUCAUCAA	Cleavage	[mRNA] locus=Scaffold000065:361511:362545:-	1
ath-miR5658	Bra029264	ANAC101 (ARABIDOPSIS NAC-DOMAIN PROTEIN 101)\x3b transcription activator/ transcription factor/ transcription reg	2	17.901	1	20	716	735	AUGAUGAUGAUGAUGAUGAA	AUCAUCAUCAUCAUCAUCAA	Cleavage	[mRNA] locus=Scaffold000065:361511:362545:-	1
ath-miR5658	Bra032316	AML5 (ARABIDOPSIS MEI2-LIKE PROTEIN 5)\x3b RNA binding / nucleic acid binding / nucleotide binding"	2	8.039	1	20	1523	1542	AUGAUGAUGAUGAUGAUGAA	AUCAUCCUCAUCAUCAUCAU	Cleavage	[mRNA] locus=Scaffold000081:222760:225971:-	1
ath-miR5658	Bra032316	AML5 (ARABIDOPSIS MEI2-LIKE PROTEIN 5)\x3b RNA binding / nucleic acid binding / nucleotide binding"	2	8.039	1	20	1523	1542	AUGAUGAUGAUGAUGAUGAA	AUCAUCCUCAUCAUCAUCAU	Cleavage	[mRNA] locus=Scaffold000081:222760:225971:-	1
ath-miR5658	Bra000279	AML2 (ARABIDOPSIS-MEI2-LIKE 2)\x3b RNA binding / nucleic acid binding / nucleotide binding"	3	10.046	1	20	1464	1483	AUGAUGAUGAUGAUGAUGAA	GUCGUCGUCAUCAUCAUCAC	Cleavage	[mRNA] locus=Scaffold000001:1544661:1548207:+	1
ath-miR5658	Bra000279	AML2 (ARABIDOPSIS-MEI2-LIKE 2)\x3b RNA binding / nucleic acid binding / nucleotide binding"	3	10.046	1	20	1464	1483	AUGAUGAUGAUGAUGAUGAA	GUCGUCGUCAUCAUCAUCAC	Cleavage	[mRNA] locus=Scaffold000001:1544661:1548207:+	1
ath-miR5658	Bra020444	AIL5 (AINTEGUMENTA-LIKE 5)\x3b DNA binding / transcription factor"	1	3.777	1	20	158	177	AUGAUGAUGAUGAUGAUGAA	AUCAUCAUCAUCAUCAUCAU	Cleavage	[mRNA] locus=Scaffold000030:2082255:2085191:+	1
ath-miR5658	Bra020444	AIL5 (AINTEGUMENTA-LIKE 5)\x3b DNA binding / transcription factor"	1	3.777	1	20	158	177	AUGAUGAUGAUGAUGAUGAA	AUCAUCAUCAUCAUCAUCAU	Cleavage	[mRNA] locus=Scaffold000030:2082255:2085191:+	1
ath-miR5658	Bra008520	acyl-CoA thioesterase family protein"	0	16.592	1	20	9	28	AUGAUGAUGAUGAUGAUGAA	UUCAUCAUCAUCAUCAUCAU	Cleavage	[mRNA] locus=Scaffold000007:4781582:4785414:+	1
ath-miR5658	Bra008520	acyl-CoA thioesterase family protein"	0	16.592	1	20	9	28	AUGAUGAUGAUGAUGAUGAA	UUCAUCAUCAUCAUCAUCAU	Cleavage	[mRNA] locus=Scaffold000007:4781582:4785414:+	1
ath-miR5658	Bra019121	ABI1 (ABA INSENSITIVE 1)\x3b calcium ion binding / protein serine/threonine phosphatase"	3	20.451	1	21	182	202	AUGAUGAUGAUGAUGAUGAAA	UUUCGUCAUCGUCGUCGUCAG	Cleavage	[mRNA] locus=Scaffold000027:506453:507971:+	1
ath-miR5658	Bra019121	ABI1 (ABA INSENSITIVE 1)\x3b calcium ion binding / protein serine/threonine phosphatase"	3	20.451	1	21	182	202	AUGAUGAUGAUGAUGAUGAAA	UUUCGUCAUCGUCGUCGUCAG	Cleavage	[mRNA] locus=Scaffold000027:506453:507971:+	1
ath-miR5658	Bra013945	ABI1 (ABA INSENSITIVE 1)\x3b calcium ion binding / protein serine/threonine phosphatase"	1	15.507	1	20	210	229	AUGAUGAUGAUGAUGAUGAA	AUCAUCAUCAUCAUCAUCAU	Cleavage	[mRNA] locus=Scaffold000014:4088307:4089892:-	1
ath-miR5658	Bra013945	ABI1 (ABA INSENSITIVE 1)\x3b calcium ion binding / protein serine/threonine phosphatase"	1	15.507	1	20	210	229	AUGAUGAUGAUGAUGAUGAA	AUCAUCAUCAUCAUCAUCAU	Cleavage	[mRNA] locus=Scaffold000014:4088307:4089892:-	1
ath-miR5658	Bra007999	ABC transporter family protein"	2	14.12	1	20	75	94	AUGAUGAUGAUGAUGAUGAA	CUCAUUAUUAUCAUCAUCAU	Cleavage	[mRNA] locus=Scaffold000007:1056300:1061467:-	1
ath-miR5658	Bra007999	ABC transporter family protein"	2	14.12	1	20	75	94	AUGAUGAUGAUGAUGAUGAA	CUCAUUAUUAUCAUCAUCAU	Cleavage	[mRNA] locus=Scaffold000007:1056300:1061467:-	1
ath-miR5658	Bra023548	3-oxo-5-alpha-steroid 4-dehydrogenase family protein / steroid 5-alpha-reductase family protein"	2	7.455	1	20	153	172	AUGAUGAUGAUGAUGAUGAA	AUCAUCACCAUCAUCAUCAU	Cleavage	[mRNA] locus=Scaffold000041:1114399:1115286:+	1
ath-miR5658	Bra023548	3-oxo-5-alpha-steroid 4-dehydrogenase family protein / steroid 5-alpha-reductase family protein"	2	7.455	1	20	153	172	AUGAUGAUGAUGAUGAUGAA	AUCAUCACCAUCAUCAUCAU	Cleavage	[mRNA] locus=Scaffold000041:1114399:1115286:+	1
ath-miR5658	Bra006336	3-oxo-5-alpha-steroid 4-dehydrogenase family protein / steroid 5-alpha-reductase family protein"	2.5	5.503	1	20	141	160	AUGAUGAUGAUGAUGAUGAA	AUCAUCAUCAUCAUCAGCAU	Cleavage	[mRNA] locus=Scaffold000005:3073451:3074357:+	1
ath-miR5658	Bra006336	3-oxo-5-alpha-steroid 4-dehydrogenase family protein / steroid 5-alpha-reductase family protein"	2.5	5.503	1	20	141	160	AUGAUGAUGAUGAUGAUGAA	AUCAUCAUCAUCAUCAGCAU	Cleavage	[mRNA] locus=Scaffold000005:3073451:3074357:+	1
ath-miR5658	Bra008657	3-oxo-5-alpha-steroid 4-dehydrogenase family protein / steroid 5-alpha-reductase family protein"	2.5	3.699	1	20	153	172	AUGAUGAUGAUGAUGAUGAA	AACAUCAUCGUCAUCAUCAU	Cleavage	[mRNA] locus=Scaffold000008:465238:466148:-	1
ath-miR5658	Bra008657	3-oxo-5-alpha-steroid 4-dehydrogenase family protein / steroid 5-alpha-reductase family protein"	2.5	3.699	1	20	153	172	AUGAUGAUGAUGAUGAUGAA	AACAUCAUCGUCAUCAUCAU	Cleavage	[mRNA] locus=Scaffold000008:465238:466148:-	1
ath-miR5658	Bra025587	0	1	23.227	1	20	444	463	AUGAUGAUGAUGAUGAUGAA	UUCAUCAUCGUCAUCAUCGU	Cleavage	[mRNA] locus=Scaffold000048:1158889:1159593:+	1
ath-miR5658	Bra025587	0	1	23.227	1	20	444	463	AUGAUGAUGAUGAUGAUGAA	UUCAUCAUCGUCAUCAUCGU	Cleavage	[mRNA] locus=Scaffold000048:1158889:1159593:+	1
ath-miR5658	Bra036644	0	2	15.427	1	21	86	106	AUGAUGAUGAUGAUGAUGAAA	UUGCGUCGUCAUCAUCAUCAU	Cleavage	[mRNA] locus=Scaffold000119:64025:64360:+	1
ath-miR5658	Bra036644	0	2	15.427	1	21	86	106	AUGAUGAUGAUGAUGAUGAAA	UUGCGUCGUCAUCAUCAUCAU	Cleavage	[mRNA] locus=Scaffold000119:64025:64360:+	1
ath-miR854a	Bra000571	TET8 (TETRASPANIN8)"	2	13.702	1	21	49	69	GAUGAGGAUAGGGAGGAGGAG	UUCCUCCUCUCUAUCCCCAUC	Cleavage	[mRNA] locus=Scaffold000001:3063859:3064975:+	1
ath-miR854a	Bra033548	ABC transporter family protein"	3	13.998	1	21	153	173	GAUGAGGAUAGGGAGGAGGAG	CUCCUCCUCCUCAUCCUCCUC	Translation	[mRNA] locus=Scaffold040553:481732:484465:+	1
ath-miR854a	Bra016773	ACR8\x3b amino acid binding"	3	15.037	1	21	497	517	GAUGAGGAUAGGGAGGAGGAG	CUCCUAUUCUCGAUCCUCAUC	Translation	[mRNA] locus=Scaffold000020:2267466:2269621:+	1
ath-miR854a	Bra017380	asparagine synthase (glutamine-hydrolyzing)"	3	17.516	1	21	141	161	GAUGAGGAUAGGGAGGAGGAG	CUCCUCCUCAUCAUCUUCAUC	Translation	[mRNA] locus=Scaffold000022:484169:487761:-	1
ath-miR854a	Bra033660	aspartyl protease family protein"	2.5	8.109	1	21	25	45	GAUGAGGAUAGGGAGGAGGAG	CUCCUCCUCCUCCUCCUCAUC	Translation	[mRNA] locus=Scaffold000089:505364:508734:+	1
ath-miR854a	Bra014393	AtATG18a"	2.5	3.929	1	21	975	995	GAUGAGGAUAGGGAGGAGGAG	UUCCUCAUCCCCAUCCUCGUC	Translation	[mRNA] locus=Scaffold000016:75082:76665:+	1
ath-miR854a	Bra021821	AtGH9B8 (Arabidopsis thaliana glycosyl hydrolase 9B8)\x3b catalytic/ hydrolase, hydrolyzing O-glycosyl compounds"	3	13.528	1	21	40	60	GAUGAGGAUAGGGAGGAGGAG	UUUCUCCUCCUUAUUCUGAUC	Cleavage	[mRNA] locus=Scaffold000035:1412577:1415518:+	1
ath-miR854a	Bra022667	AtGRF7 (GROWTH-REGULATING FACTOR 7)\x3b transcription activator"	2.5	12.655	1	20	90	109	GAUGAGGAUAGGGAGGAGGA	UCCUCAUCCUCAUCCUCAUC	Translation	[mRNA] locus=Scaffold000038:1465069:1466198:+	1
ath-miR854a	Bra004874	ATHB4 (ARABIDOPSIS THALIANA HOMEOBOX-LEUCINE ZIPPER PROTEIN 4)\x3b DNA binding / transcription factor"	3	7.817	1	21	857	878	GAUGAGGAU-AGGGAGGAGGAG	CUCCUCCUCCCUCGUCUUCAUC	Translation	[mRNA] locus=Scaffold000004:2237723:2239355:-	1
ath-miR854a	Bra011043	ATM1 (ABC TRANSPORTER OF THE MITOCHONDRION)\x3b ATPase, coupled to transmembrane movement of substances / transporte	3	4.106	1	21	417	437	GAUGAGGAUAGGGAGGAGGAG	CUCCUCCUCCUCCUCUUCAUC	Translation	[mRNA] locus=Scaffold000011:95409:98044:-	1
ath-miR854a	Bra011329	ATP synthase family"	3	5.903	1	21	120	140	GAUGAGGAUAGGGAGGAGGAG	CUCCUCCUCCUCAUCCUCCUC	Translation	[mRNA] locus=Scaffold000011:1662723:1663463:+	1
ath-miR854a	Bra016495	ATPUP14\x3b purine transmembrane transporter"	2.5	10	1	21	298	318	GAUGAGGAUAGGGAGGAGGAG	CUCCUCCUCCCUUUCAUCAUC	Translation	[mRNA] locus=Scaffold000020:1115442:1118686:-	1
ath-miR854a	Bra025766	ATPUP14\x3b purine transmembrane transporter"	3	7.397	1	21	274	294	GAUGAGGAUAGGGAGGAGGAG	CUCCUUCUCCCUUUUUUUAUC	Translation	[mRNA] locus=Scaffold000049:645681:646912:+	1
ath-miR854a	Bra005474	ATPUP2\x3b purine transmembrane transporter"	2.5	6.986	1	20	152	171	GAUGAGGAUAGGGAGGAGGA	UCCUCCUCCCUCUCCUCUUC	Translation	[mRNA] locus=Scaffold000004:5712803:5713929:+	1
ath-miR854a	Bra015721	ATY1 (ARABIDOPSIS THIOREDOXIN Y1)\x3b electron carrier/ protein disulfide oxidoreductase"	3	15.332	1	20	145	164	GAUGAGGAUAGGGAGGAGGA	CUCUCCUCGCUAUCUUCAUC	Cleavage	[mRNA] locus=Scaffold000019:528899:530119:+	1
ath-miR854a	Bra002679	basic helix-loop-helix (bHLH) family protein"	3	9.665	1	21	110	130	GAUGAGGAUAGGGAGGAGGAG	CUUCUCUUCCCCCUCCUCAUC	Translation	[mRNA] locus=Scaffold000002:4514514:4515732:+	1
ath-miR854a	Bra009639	basic helix-loop-helix (bHLH) family protein"	3	5.825	1	20	1974	1993	GAUGAGGAUAGGGAGGAGGA	UCCUUCUCCCUUUCCUCACC	Translation	[mRNA] locus=Scaffold000008:4749340:4751749:+	1
ath-miR854a	Bra020398	basic helix-loop-helix (bHLH) family protein"	3	14.328	1	21	110	130	GAUGAGGAUAGGGAGGAGGAG	CUUCUCUUCCCCCUCCUCAUC	Translation	[mRNA] locus=Scaffold000030:1824377:1825755:+	1
ath-miR854a	Bra008954	binding"	2	1.521	1	21	132	152	GAUGAGGAUAGGGAGGAGGAG	UUCCUCCUCUUCAUCCUCAUC	Translation	[mRNA] locus=Scaffold000008:1786448:1787362:+	1
ath-miR854a	Bra015573	C2 domain-containing protein"	3	10.151	1	21	554	574	GAUGAGGAUAGGGAGGAGGAG	CACCUUCUCCCUCUCCUUAUC	Translation	[mRNA] locus=Scaffold000018:2812921:2813880:-	1
ath-miR854a	Bra040520	CA1 (CARBONIC ANHYDRASE 1)\x3b carbonate dehydratase/ zinc ion binding"	2	3.39	1	21	117	137	GAUGAGGAUAGGGAGGAGGAG	UUCUUCCUCCUCAUCCUCAUC	Translation	[mRNA] locus=Scaffold000214:79020:81956:-	1
ath-miR854a	Bra019699	calcineurin-like phosphoesterase family protein"	3	4.389	1	21	31	51	GAUGAGGAUAGGGAGGAGGAG	CUCUUCCUCUCUAUCUUCACC	Cleavage	[mRNA] locus=Scaffold000029:583100:585698:+	1
ath-miR854a	Bra036258	chloroplast thylakoid lumen protein"	3	8.241	1	21	45	65	GAUGAGGAUAGGGAGGAGGAG	CUCCUCCACUCUCUCUUCAUC	Translation	[mRNA] locus=Scaffold000114:143663:144846:+	1
ath-miR854a	Bra030726	CONTAINS InterPro DOMAIN/s\x3a Uncharacterised protein family UPF0005 (InterPro\x3aIPR006214)\x3b BEST Arabidopsis thaliana pr	3	21.904	1	20	521	540	GAUGAGGAUAGGGAGGAGGA	UCCUUAUCUCUAUCUUUAUC	Cleavage	[mRNA] locus=Scaffold000072:956309:959506:+	1
ath-miR854a	Bra005475	CUTA\x3b copper ion binding"	3	8.472	1	21	105	125	GAUGAGGAUAGGGAGGAGGAG	CUCAUCCUCCUUCUCCUCGUC	Translation	[mRNA] locus=Scaffold000004:5714199:5715496:-	1
ath-miR854a	Bra013634	CYP706A1\x3b electron carrier/ heme binding / iron ion binding / monooxygenase/ oxygen binding"	3	18.998	1	20	584	603	GAUGAGGAUAGGGAGGAGGA	UCUUCCUCUCUAUCUUCAAC	Cleavage	[mRNA] locus=Scaffold000014:2217188:2218762:+	1
ath-miR854a	Bra006829	CYP71B10\x3b electron carrier/ heme binding / iron ion binding / monooxygenase/ oxygen binding"	2	12.136	1	21	31	51	GAUGAGGAUAGGGAGGAGGAG	UUCCUCAUCUCUAUCCUUAUC	Cleavage	[mRNA] locus=Scaffold000005:5230748:5232751:+	1
ath-miR854a	Bra011762	CYP91A2 (CYTOCHROME P450 MONOOXYGENASE 91A2)\x3b electron carrier/ heme binding / iron ion binding / monooxygenas	3	4.714	1	20	14	33	GAUGAGGAUAGGGAGGAGGA	UCCUUCUUCCUCUCCUUGUC	Translation	[mRNA] locus=Scaffold000011:3683948:3686176:+	1
ath-miR854a	Bra003247	CYP94D2\x3b electron carrier/ heme binding / iron ion binding / monooxygenase/ oxygen binding"	3	5.42	1	20	32	51	GAUGAGGAUAGGGAGGAGGA	UUUCUCUCCCUAUCUUCAUC	Cleavage	[mRNA] locus=Scaffold000003:706420:708517:-	1
ath-miR854a	Bra007259	CYP94D2\x3b electron carrier/ heme binding / iron ion binding / monooxygenase/ oxygen binding"	2	5.625	1	20	23	42	GAUGAGGAUAGGGAGGAGGA	UCUUCGUCCCUAUCUUCAUC	Cleavage	[mRNA] locus=Scaffold000006:2340845:2343129:+	1
ath-miR854a	Bra005011	DAR2 (DA1-RELATED PROTEIN 2)\x3b zinc ion binding"	3	9.802	1	21	6	26	GAUGAGGAUAGGGAGGAGGAG	UUCUUCUUCCUCGUCCUCAUC	Translation	[mRNA] locus=Scaffold000004:2957427:2961349:+	1
ath-miR854a	Bra035476	dehydration-responsive family protein"	3	10.324	1	21	231	251	GAUGAGGAUAGGGAGGAGGAG	UUCCUCUUCCUUGUCCUCCUC	Cleavage	[mRNA] locus=Scaffold000106:9883:12307:-	1
ath-miR854a	Bra017404	DNA binding / transcription factor"	2.5	9.353	1	21	920	940	GAUGAGGAUAGGGAGGAGGAG	CUCCUCCUCCUCUUCCUCAUC	Translation	[mRNA] locus=Scaffold000022:694739:696734:-	1
ath-miR854a	Bra007684	DNAJ heat shock N-terminal domain-containing protein"	2.5	5.31	1	21	321	341	GAUGAGGAUAGGGAGGAGGAG	UUCCUCCUCCUCUUCCUCAUC	Translation	[mRNA] locus=Scaffold000006:4485335:4487277:+	1
ath-miR854a	Bra009900	emb1138 (embryo defective 1138)\x3b ATP binding / ATP-dependent helicase/ RNA binding / helicase/ nucleic acid binding /	3	5.506	1	21	153	174	GAUGAGGAUAG-GGAGGAGGAG	CUCCUCCUCCUCUCUCCUCAUC	Translation	[mRNA] locus=Scaffold000009:1601150:1604253:-	1
ath-miR854a	Bra033264	extra-large G-protein-related"	2.5	17.609	1	21	332	352	GAUGAGGAUAGGGAGGAGGAG	CUCGUCCUCCCUAUCCUCCUC	Cleavage	[mRNA] locus=Scaffold000087:254030:256035:+	1
ath-miR854a	Bra013475	FAD-binding domain-containing protein"	2.5	5.238	1	21	189	209	GAUGAGGAUAGGGAGGAGGAG	CUCCUCCGUCUUAUCCUUAUC	Cleavage	[mRNA] locus=Scaffold000014:1319038:1320645:+	1
ath-miR854a	Bra002267	F-box family protein"	3	6.397	1	21	165	185	GAUGAGGAUAGGGAGGAGGAG	CUCCUCCUCCUCUUCUUCAUC	Translation	[mRNA] locus=Scaffold000002:2213656:2215021:+	1
ath-miR854a	Bra014883	FUNCTIONS IN\x3a molecular_function unknown\x3b INVOLVED IN\x3a biological_process unknown\x3b BEST Arabidopsis thaliana protein	3	24.035	1	21	641	661	GAUGAGGAUAGGGAGGAGGAG	CUCCUCCUCGCUCUUCUCAUU	Translation	[mRNA] locus=Scaffold000017:151240:153910:-	1
ath-miR854a	Bra030266	FUNCTIONS IN\x3a molecular_function unknown\x3b INVOLVED IN\x3a biological_process unknown\x3b CONTAINS InterPro DOMAIN/s\x3a Cyc	2.5	7.716	1	21	159	179	GAUGAGGAUAGGGAGGAGGAG	CUCCUCCUCCUCCUCCUCAUC	Translation	[mRNA] locus=Scaffold000070:679017:682719:-	1
ath-miR854a	Bra036241	FUNCTIONS IN\x3a molecular_function unknown\x3b INVOLVED IN\x3a biological_process unknown\x3b LOCATED IN\x3a cellular_component unk	3	11.528	1	21	114	134	GAUGAGGAUAGGGAGGAGGAG	CUCCUCUUUCCUUUCCUUGUC	Translation	[mRNA] locus=Scaffold000114:79154:81262:-	1
ath-miR854a	Bra037376	FUNCTIONS IN\x3a molecular_function unknown\x3b INVOLVED IN\x3a biological_process unknown\x3b LOCATED IN\x3a endoplasmic reticulu	3	13.459	1	21	113	133	GAUGAGGAUAGGGAGGAGGAG	CUCCUUCUCGCUCUCCUCGUC	Translation	[mRNA] locus=Scaffold000128:335017:335457:+	1
ath-miR854a	Bra012653	glycine-rich protein"	3	24.43	1	21	99	119	GAUGAGGAUAGGGAGGAGGAG	CUCCUCCUCCUCCUCCUCGUC	Translation	[mRNA] locus=Scaffold000013:1006508:1009323:-	1
ath-miR854a	Bra037005	glycoside hydrolase family 28 protein / polygalacturonase (pectinase) family protein"	3	6.184	1	20	113	132	GAUGAGGAUAGGGAGGAGGA	CCUUCCUCCCUCUCUUCAUC	Translation	[mRNA] locus=Scaffold000124:221071:223550:-	1
ath-miR854a	Bra007190	glycosyl hydrolase family 17 protein"	3	8.956	1	21	28	48	GAUGAGGAUAGGGAGGAGGAG	CUCCUCCUCCUUAUCUCCGUC	Cleavage	[mRNA] locus=Scaffold000006:1965238:1966371:+	1
ath-miR854a	Bra033694	KCS20 (3-KETOACYL-COA SYNTHASE 20)\x3b fatty acid elongase"	3	2.643	1	21	157	177	GAUGAGGAUAGGGAGGAGGAG	CUCCUCCUCCCUCUCCUCGCC	Translation	[mRNA] locus=Scaffold000089:693598:696439:+	1
ath-miR854a	Bra035992	KCS20 (3-KETOACYL-COA SYNTHASE 20)\x3b fatty acid elongase"	3	3.963	1	21	157	177	GAUGAGGAUAGGGAGGAGGAG	CUCCUCCUCCCUCUCCUCGCC	Translation	[mRNA] locus=Scaffold000111:352925:355502:+	1
ath-miR854a	Bra034179	kelch repeat-containing F-box family protein"	3	3.547	1	21	36	56	GAUGAGGAUAGGGAGGAGGAG	CUCCUCCUCCUCAUCAUCAUC	Translation	[mRNA] locus=Scaffold000093:660554:661831:-	1
ath-miR854a	Bra006781	leucine-rich repeat transmembrane protein kinase, putative"	3	18.476	1	20	32	51	GAUGAGGAUAGGGAGGAGGA	UUCUCCUCUCCAUCUUCGUC	Translation	[mRNA] locus=Scaffold000005:5029286:5031607:+	1
ath-miR854a	Bra030261	lipid-associated family protein"	2.5	8.72	1	21	19	39	GAUGAGGAUAGGGAGGAGGAG	CUCCUCCUCUCCCUCCUCAUC	Translation	[mRNA] locus=Scaffold000070:633047:633680:-	1
ath-miR854a	Bra011565	LOCATED IN\x3a chloroplast\x3b EXPRESSED IN\x3a 21 plant structures\x3b EXPRESSED DURING\x3a 13 growth stages\x3b CONTAINS InterPro	3	7.327	1	20	141	160	GAUGAGGAUAGGGAGGAGGA	UCCUCCUCCUCAUCAUCAUC	Translation	[mRNA] locus=Scaffold000011:2711100:2716811:-	1
ath-miR854a	Bra038957	LOCATED IN\x3a integral to membrane, Golgi apparatus, plant-type cell wall\x3b EXPRESSED IN\x3a 23 plant structures\x3b EXPRESSED D	3	10.479	1	20	1466	1485	GAUGAGGAUAGGGAGGAGGA	UCGUCUUCCUUAUUCUCGUC	Cleavage	[mRNA] locus=Scaffold000156:234966:237437:-	1
ath-miR854a	Bra013906	MATE efflux family protein"	3	11.004	1	21	385	405	GAUGAGGAUAGGGAGGAGGAG	CUCCUCCUUCCUAUUUACAUC	Cleavage	[mRNA] locus=Scaffold000014:3841986:3844632:-	1
ath-miR854a	Bra019147	MATE efflux family protein"	3	13.742	1	21	391	411	GAUGAGGAUAGGGAGGAGGAG	UUCCUCCUUCCUAUCUACGUC	Cleavage	[mRNA] locus=Scaffold000027:663261:665386:+	1
ath-miR854a	Bra021334	methyltransferase"	3	14.722	1	21	126	146	GAUGAGGAUAGGGAGGAGGAG	CUCCUCCUCCUUCUCCUCUUC	Translation	[mRNA] locus=Scaffold000034:278496:280065:+	1
ath-miR854a	Bra027196	MFP1 (MAR BINDING FILAMENT-LIKE PROTEIN 1)\x3b DNA binding"	3	6.366	1	21	38	58	GAUGAGGAUAGGGAGGAGGAG	CUCCUCCUCCUCAUCCUCCUC	Translation	[mRNA] locus=Scaffold000055:153148:155743:+	1
ath-miR854a	Bra023727	PHO1 (phosphate 1)"	3	13.392	1	20	1535	1554	GAUGAGGAUAGGGAGGAGGA	UCCUCCUCUUGAUCUUCAUU	Translation	[mRNA] locus=Scaffold000042:109748:115388:+	1
ath-miR854a	Bra033225	PLDBETA1 (PHOSPHOLIPASE D BETA 1)\x3b phospholipase D"	3	13.567	1	21	338	358	GAUGAGGAUAGGGAGGAGGAG	CUCCUCCUCACUAUCCCUAUC	Cleavage	[mRNA] locus=Scaffold000087:71844:76767:-	1
ath-miR854a	Bra035092	protein binding / zinc ion binding"	3	16.774	1	21	173	193	GAUGAGGAUAGGGAGGAGGAG	CUCCUCCUCCUCUUCUUCAUC	Translation	[mRNA] locus=Scaffold000101:413571:414717:+	1
ath-miR854a	Bra026758	receptor lectin kinase, putative"	3	7.633	1	21	40	60	GAUGAGGAUAGGGAGGAGGAG	CUACUCCUCUUCAUCCUCAUC	Translation	[mRNA] locus=Scaffold000053:442213:444189:+	1
ath-miR854a	Bra006603	RHF2A (RING-H2 GROUP F2A)\x3b protein binding / zinc ion binding"	3	19.605	1	21	524	544	GAUGAGGAUAGGGAGGAGGAG	CUUCUCCUCCUCCUCCUCAUC	Translation	[mRNA] locus=Scaffold000005:4224598:4226451:+	1
ath-miR854a	Bra036931	SEU (seuss)\x3b DNA binding / protein binding / protein heterodimerization/ transcription cofactor"	2.5	8.18	1	21	53	73	GAUGAGGAUAGGGAGGAGGAG	CUCCUCCUCCUCCUCCUCAUC	Translation	[mRNA] locus=Scaffold000123:72690:75972:+	1
ath-miR854a	Bra020781	short-chain dehydrogenase/reductase (SDR) family protein"	3	0.238	1	21	16	36	GAUGAGGAUAGGGAGGAGGAG	CUCCUCCUCCUCAUCCCCAUC	Translation	[mRNA] locus=Scaffold000031:2073813:2075587:+	1
ath-miR854a	Bra028979	SVL1 (SHV3-LIKE 1)\x3b glycerophosphodiester phosphodiesterase/ phosphoric diester hydrolase"	3	13.268	1	21	58	78	GAUGAGGAUAGGGAGGAGGAG	UUCCUACUCUCUGUUCUCGUC	Cleavage	[mRNA] locus=Scaffold000064:271835:275342:-	1
ath-miR854a	Bra027558	tapetum-specific protein-related"	3	6.372	1	21	37	57	GAUGAGGAUAGGGAGGAGGAG	CUACUCCUCCUCAUCCUCGUC	Translation	[mRNA] locus=Scaffold000056:988680:989036:-	1
ath-miR854a	Bra006673	TET4 (TETRASPANIN4)"	3	16.473	1	21	46	66	GAUGAGGAUAGGGAGGAGGAG	UUCCUCCUCUCCAUCCCCAUC	Translation	[mRNA] locus=Scaffold000005:4558956:4560450:-	1
ath-miR854a	Bra039217	TET8 (TETRASPANIN8)"	3	11.805	1	21	49	69	GAUGAGGAUAGGGAGGAGGAG	UUCCUCCUCUCGAUCCCCAUC	Translation	[mRNA] locus=Scaffold000161:211940:214081:-	1
ath-miR854a	Bra036891	transmembrane protein-related"	3	15.27	1	21	229	249	GAUGAGGAUAGGGAGGAGGAG	CUCCUUCUUCCUCUCCUCAUG	Translation	[mRNA] locus=Scaffold000122:266882:268018:+	1
ath-miR854a	Bra027179	TRZ4 (TRNASE Z 4)\x3b 3'-tRNA processing endoribonuclease/ catalytic"	3	5.207	1	21	116	136	GAUGAGGAUAGGGAGGAGGAG	CUCCUCCUCCCUCUUCUCCUC	Translation	[mRNA] locus=Scaffold000055:82254:86351:-	1
ath-miR854a	Bra011715	unknown protein"	3	17.865	1	21	224	244	GAUGAGGAUAGGGAGGAGGAG	UUCCUCUUCGUUAUCUUCGUC	Cleavage	[mRNA] locus=Scaffold000011:3458730:3459257:-	1
ath-miR854a	Bra018872	unknown protein"	3	16.343	1	20	2737	2756	GAUGAGGAUAGGGAGGAGGA	UUCUUGUUCUUAUCCUCAUC	Cleavage	[mRNA] locus=Scaffold000026:1682660:1689659:+	1
ath-miR854a	Bra024435	unknown protein"	3	22.048	1	21	78	98	GAUGAGGAUAGGGAGGAGGAG	UUUCUCUUCUCUAGUCUCAUC	Cleavage	[mRNA] locus=Scaffold000044:1303482:1305878:+	1
ath-miR854a	Bra028591	unknown protein"	2.5	3.002	1	21	31	51	GAUGAGGAUAGGGAGGAGGAG	CUCCUUCUCCUUGUUUUCAUC	Cleavage	[mRNA] locus=Scaffold000062:1187085:1187528:+	1
ath-miR854a	Bra003546	unknown protein"	2.5	13.668	1	21	114	134	GAUGAGGAUAGGGAGGAGGAG	CUCCUCCUCUCCUUCCUCAUC	Translation	[mRNA] locus=Scaffold000003:2280840:2282128:-	1
ath-miR854a	Bra004573	unknown protein"	3	12.858	1	21	348	368	GAUGAGGAUAGGGAGGAGGAG	UUCUUCCUCUAUGUCCUCGUC	Translation	[mRNA] locus=Scaffold000004:852261:852845:-	1
ath-miR854a	Bra007546	unknown protein"	3	14.47	1	21	634	654	GAUGAGGAUAGGGAGGAGGAG	CUCCUCUUCCCUUACUUCAUC	Translation	[mRNA] locus=Scaffold000006:3833685:3834629:+	1
ath-miR854a	Bra010322	unknown protein"	3	10.479	1	21	96	116	GAUGAGGAUAGGGAGGAGGAG	CUCCUCCUCCUCGUCUUCGUC	Translation	[mRNA] locus=Scaffold000010:656645:658228:+	1
ath-miR854a	Bra016991	unknown protein"	3	10.589	1	21	186	206	GAUGAGGAUAGGGAGGAGGAG	CUCCUCCUCCUCUUCCUCGUC	Translation	[mRNA] locus=Scaffold000021:669950:670507:+	1
ath-miR854a	Bra020051	unknown protein"	2	3.837	1	21	16	36	GAUGAGGAUAGGGAGGAGGAG	UUCCUUCUCUCUCUCCUCAUC	Translation	[mRNA] locus=Scaffold000030:94803:95252:-	1
ath-miR854a	Bra020495	unknown protein"	3	10.552	1	21	117	137	GAUGAGGAUAGGGAGGAGGAG	CUCCUCCUCUUCCUCCUCAUC	Translation	[mRNA] locus=Scaffold000031:208735:210705:-	1
ath-miR854a	Bra022944	unknown protein"	3	5.521	1	21	189	209	GAUGAGGAUAGGGAGGAGGAG	CUCCUCCUCCUCCUCCUCAUU	Translation	[mRNA] locus=Scaffold000039:1089955:1092059:+	1
ath-miR854a	Bra026552	unknown protein"	3	4.896	1	21	96	116	GAUGAGGAUAGGGAGGAGGAG	CUCCUCUUCCUCCUCCUCAUC	Translation	[mRNA] locus=Scaffold000052:440905:441719:+	1
ath-miR854a	Bra027313	unknown protein"	2.5	19.001	1	21	86	106	GAUGAGGAUAGGGAGGAGGAG	CACCUCCUCCUCAUCCUCAUC	Translation	[mRNA] locus=Scaffold000055:805143:806744:+	1
ath-miR854a	Bra027315	unknown protein"	2.5	19.073	1	21	86	106	GAUGAGGAUAGGGAGGAGGAG	CACCUCCUCCUCAUCCUCAUC	Translation	[mRNA] locus=Scaffold000055:814021:815628:+	1
ath-miR854a	Bra029720	unknown protein"	2.5	10.288	1	21	171	191	GAUGAGGAUAGGGAGGAGGAG	CUCCUCCUCCUCCUCCUCAUC	Translation	[mRNA] locus=Scaffold000067:682321:683379:-	1
ath-miR854a	Bra030236	unknown protein"	2.5	7.957	1	21	228	248	GAUGAGGAUAGGGAGGAGGAG	CUCUUCUUCCCUUUCUUCAUC	Translation	[mRNA] locus=Scaffold000070:416016:416753:+	1
ath-miR854a	Bra033853	unknown protein"	3	10.764	1	21	466	486	GAUGAGGAUAGGGAGGAGGAG	CUCCUCCUCGUUUUUCUCAUC	Translation	[mRNA] locus=Scaffold000091:209371:210237:-	1
ath-miR854a	Bra035541	unknown protein"	3	16.603	1	21	1058	1078	GAUGAGGAUAGGGAGGAGGAG	CGCCUCCUCUCGAUUCUCAUC	Translation	[mRNA] locus=Scaffold000107:24941:27397:+	1
ath-miR854a	Bra039691	unknown protein"	2.5	15.965	1	21	21	41	GAUGAGGAUAGGGAGGAGGAG	UUCCUCCUCGUCAUCCUCAUC	Translation	[mRNA] locus=Scaffold000173:221832:223647:-	1
ath-miR854a	Bra039840	unknown protein"	3	0.169	1	21	135	155	GAUGAGGAUAGGGAGGAGGAG	CUCUUUCUCUCUCUUCUCAUC	Translation	[mRNA] locus=Scaffold000178:172004:172981:-	1
ath-miR854a	Bra006283	WRKY72\x3b transcription factor"	3	13.598	1	21	873	893	GAUGAGGAUAGGGAGGAGGAG	CUCCUCUUCCUCCUCCUCAUC	Translation	[mRNA] locus=Scaffold000005:2840808:2843014:+	1
ath-miR854a	Bra035157	ZFP1 (ZINC-FINGER PROTEIN 1)\x3b nucleic acid binding / transcription factor/ zinc ion binding"	2.5	7.212	1	21	300	320	GAUGAGGAUAGGGAGGAGGAG	CUACUCCUCCUCAUCCUCAUC	Translation	[mRNA] locus=Scaffold000101:691705:692349:+	1
ath-miR854a	Bra028943	zinc finger (C2H2 type) family protein"	2.5	14.961	1	21	398	418	GAUGAGGAUAGGGAGGAGGAG	CUCCUCCUCCUCCUCCUCAUC	Translation	[mRNA] locus=Scaffold000064:113730:114899:-	1
ath-miR854a	Bra001721	zinc finger (C3HC4-type RING finger) family protein"	3	16.04	1	21	160	180	GAUGAGGAUAGGGAGGAGGAG	CUGCUUCUCUCUAUCCUUGUC	Cleavage	[mRNA] locus=Scaffold000001:9268919:9269569:+	1
ath-miR854a	Bra001582	zinc finger (C3HC4-type RING finger) family protein"	2	3.184	1	21	107	127	GAUGAGGAUAGGGAGGAGGAG	CUCCUCCUCCCCCUCCUCAUC	Translation	[mRNA] locus=Scaffold000001:8410242:8411908:-	1
ath-miR854a	Bra023379	zinc finger (CCCH-type) family protein"	3	23.54	1	20	735	754	GAUGAGGAUAGGGAGGAGGA	UCUUCUUCCUUCUCCUCGUC	Translation	[mRNA] locus=Scaffold000041:324944:331171:+	1
ath-miR854a	Bra013460	zinc finger protein (LSD1)"	3	11.134	1	21	104	124	GAUGAGGAUAGGGAGGAGGAG	CUCUUCAUCCUCAUCCUCAUC	Translation	[mRNA] locus=Scaffold000014:1259590:1260768:+	1
ath-miR854a	Bra038804	zinc finger protein (LSD1)"	2.5	12.455	1	21	104	124	GAUGAGGAUAGGGAGGAGGAG	CUCCUCAUCCUCAUCCUCAUC	Translation	[mRNA] locus=Scaffold000152:333112:334112:-	1
ath-miR854a	Bra020314	ZIP2\x3b copper ion transmembrane transporter/ transferase, transferring glycosyl groups / zinc ion transmembrane transporte	3	8.492	1	21	37	57	GAUGAGGAUAGGGAGGAGGAG	UUCUUCCUCUCUAUUCUCUUC	Cleavage	[mRNA] locus=Scaffold000030:1443147:1444863:+	1
ath-miR854b	Bra000571	TET8 (TETRASPANIN8)"	2	13.702	1	21	49	69	GAUGAGGAUAGGGAGGAGGAG	UUCCUCCUCUCUAUCCCCAUC	Cleavage	[mRNA] locus=Scaffold000001:3063859:3064975:+	1
ath-miR854b	Bra001582	zinc finger (C3HC4-type RING finger) family protein"	2	3.184	1	21	107	127	GAUGAGGAUAGGGAGGAGGAG	CUCCUCCUCCCCCUCCUCAUC	Translation	[mRNA] locus=Scaffold000001:8410242:8411908:-	1
ath-miR854b	Bra001721	zinc finger (C3HC4-type RING finger) family protein"	3	16.04	1	21	160	180	GAUGAGGAUAGGGAGGAGGAG	CUGCUUCUCUCUAUCCUUGUC	Cleavage	[mRNA] locus=Scaffold000001:9268919:9269569:+	1
ath-miR854b	Bra002267	F-box family protein"	3	6.397	1	21	165	185	GAUGAGGAUAGGGAGGAGGAG	CUCCUCCUCCUCUUCUUCAUC	Translation	[mRNA] locus=Scaffold000002:2213656:2215021:+	1
ath-miR854b	Bra002679	basic helix-loop-helix (bHLH) family protein"	3	9.665	1	21	110	130	GAUGAGGAUAGGGAGGAGGAG	CUUCUCUUCCCCCUCCUCAUC	Translation	[mRNA] locus=Scaffold000002:4514514:4515732:+	1
ath-miR854b	Bra003247	CYP94D2\x3b electron carrier/ heme binding / iron ion binding / monooxygenase/ oxygen binding"	3	5.42	1	20	32	51	GAUGAGGAUAGGGAGGAGGA	UUUCUCUCCCUAUCUUCAUC	Cleavage	[mRNA] locus=Scaffold000003:706420:708517:-	1
ath-miR854b	Bra003546	unknown protein"	2.5	13.668	1	21	114	134	GAUGAGGAUAGGGAGGAGGAG	CUCCUCCUCUCCUUCCUCAUC	Translation	[mRNA] locus=Scaffold000003:2280840:2282128:-	1
ath-miR854b	Bra004573	unknown protein"	3	12.858	1	21	348	368	GAUGAGGAUAGGGAGGAGGAG	UUCUUCCUCUAUGUCCUCGUC	Translation	[mRNA] locus=Scaffold000004:852261:852845:-	1
ath-miR854b	Bra004874	ATHB4 (ARABIDOPSIS THALIANA HOMEOBOX-LEUCINE ZIPPER PROTEIN 4)\x3b DNA binding / transcription factor"	3	7.817	1	21	857	878	GAUGAGGAU-AGGGAGGAGGAG	CUCCUCCUCCCUCGUCUUCAUC	Translation	[mRNA] locus=Scaffold000004:2237723:2239355:-	1
ath-miR854b	Bra005011	DAR2 (DA1-RELATED PROTEIN 2)\x3b zinc ion binding"	3	9.802	1	21	6	26	GAUGAGGAUAGGGAGGAGGAG	UUCUUCUUCCUCGUCCUCAUC	Translation	[mRNA] locus=Scaffold000004:2957427:2961349:+	1
ath-miR854b	Bra005474	ATPUP2\x3b purine transmembrane transporter"	2.5	6.986	1	20	152	171	GAUGAGGAUAGGGAGGAGGA	UCCUCCUCCCUCUCCUCUUC	Translation	[mRNA] locus=Scaffold000004:5712803:5713929:+	1
ath-miR854b	Bra005475	CUTA\x3b copper ion binding"	3	8.472	1	21	105	125	GAUGAGGAUAGGGAGGAGGAG	CUCAUCCUCCUUCUCCUCGUC	Translation	[mRNA] locus=Scaffold000004:5714199:5715496:-	1
ath-miR854b	Bra006283	WRKY72\x3b transcription factor"	3	13.598	1	21	873	893	GAUGAGGAUAGGGAGGAGGAG	CUCCUCUUCCUCCUCCUCAUC	Translation	[mRNA] locus=Scaffold000005:2840808:2843014:+	1
ath-miR854b	Bra006603	RHF2A (RING-H2 GROUP F2A)\x3b protein binding / zinc ion binding"	3	19.605	1	21	524	544	GAUGAGGAUAGGGAGGAGGAG	CUUCUCCUCCUCCUCCUCAUC	Translation	[mRNA] locus=Scaffold000005:4224598:4226451:+	1
ath-miR854b	Bra006673	TET4 (TETRASPANIN4)"	3	16.473	1	21	46	66	GAUGAGGAUAGGGAGGAGGAG	UUCCUCCUCUCCAUCCCCAUC	Translation	[mRNA] locus=Scaffold000005:4558956:4560450:-	1
ath-miR854b	Bra006781	leucine-rich repeat transmembrane protein kinase, putative"	3	18.476	1	20	32	51	GAUGAGGAUAGGGAGGAGGA	UUCUCCUCUCCAUCUUCGUC	Translation	[mRNA] locus=Scaffold000005:5029286:5031607:+	1
ath-miR854b	Bra006829	CYP71B10\x3b electron carrier/ heme binding / iron ion binding / monooxygenase/ oxygen binding"	2	12.136	1	21	31	51	GAUGAGGAUAGGGAGGAGGAG	UUCCUCAUCUCUAUCCUUAUC	Cleavage	[mRNA] locus=Scaffold000005:5230748:5232751:+	1
ath-miR854b	Bra007190	glycosyl hydrolase family 17 protein"	3	8.956	1	21	28	48	GAUGAGGAUAGGGAGGAGGAG	CUCCUCCUCCUUAUCUCCGUC	Cleavage	[mRNA] locus=Scaffold000006:1965238:1966371:+	1
ath-miR854b	Bra007259	CYP94D2\x3b electron carrier/ heme binding / iron ion binding / monooxygenase/ oxygen binding"	2	5.625	1	20	23	42	GAUGAGGAUAGGGAGGAGGA	UCUUCGUCCCUAUCUUCAUC	Cleavage	[mRNA] locus=Scaffold000006:2340845:2343129:+	1
ath-miR854b	Bra007546	unknown protein"	3	14.47	1	21	634	654	GAUGAGGAUAGGGAGGAGGAG	CUCCUCUUCCCUUACUUCAUC	Translation	[mRNA] locus=Scaffold000006:3833685:3834629:+	1
ath-miR854b	Bra007684	DNAJ heat shock N-terminal domain-containing protein"	2.5	5.31	1	21	321	341	GAUGAGGAUAGGGAGGAGGAG	UUCCUCCUCCUCUUCCUCAUC	Translation	[mRNA] locus=Scaffold000006:4485335:4487277:+	1
ath-miR854b	Bra008954	binding"	2	1.521	1	21	132	152	GAUGAGGAUAGGGAGGAGGAG	UUCCUCCUCUUCAUCCUCAUC	Translation	[mRNA] locus=Scaffold000008:1786448:1787362:+	1
ath-miR854b	Bra009639	basic helix-loop-helix (bHLH) family protein"	3	5.825	1	20	1974	1993	GAUGAGGAUAGGGAGGAGGA	UCCUUCUCCCUUUCCUCACC	Translation	[mRNA] locus=Scaffold000008:4749340:4751749:+	1
ath-miR854b	Bra009900	emb1138 (embryo defective 1138)\x3b ATP binding / ATP-dependent helicase/ RNA binding / helicase/ nucleic acid binding /	3	5.506	1	21	153	174	GAUGAGGAUAG-GGAGGAGGAG	CUCCUCCUCCUCUCUCCUCAUC	Translation	[mRNA] locus=Scaffold000009:1601150:1604253:-	1
ath-miR854b	Bra010322	unknown protein"	3	10.479	1	21	96	116	GAUGAGGAUAGGGAGGAGGAG	CUCCUCCUCCUCGUCUUCGUC	Translation	[mRNA] locus=Scaffold000010:656645:658228:+	1
ath-miR854b	Bra011043	ATM1 (ABC TRANSPORTER OF THE MITOCHONDRION)\x3b ATPase, coupled to transmembrane movement of substances / transporte	3	4.106	1	21	417	437	GAUGAGGAUAGGGAGGAGGAG	CUCCUCCUCCUCCUCUUCAUC	Translation	[mRNA] locus=Scaffold000011:95409:98044:-	1
ath-miR854b	Bra011329	ATP synthase family"	3	5.903	1	21	120	140	GAUGAGGAUAGGGAGGAGGAG	CUCCUCCUCCUCAUCCUCCUC	Translation	[mRNA] locus=Scaffold000011:1662723:1663463:+	1
ath-miR854b	Bra011565	LOCATED IN\x3a chloroplast\x3b EXPRESSED IN\x3a 21 plant structures\x3b EXPRESSED DURING\x3a 13 growth stages\x3b CONTAINS InterPro	3	7.327	1	20	141	160	GAUGAGGAUAGGGAGGAGGA	UCCUCCUCCUCAUCAUCAUC	Translation	[mRNA] locus=Scaffold000011:2711100:2716811:-	1
ath-miR854b	Bra011715	unknown protein"	3	17.865	1	21	224	244	GAUGAGGAUAGGGAGGAGGAG	UUCCUCUUCGUUAUCUUCGUC	Cleavage	[mRNA] locus=Scaffold000011:3458730:3459257:-	1
ath-miR854b	Bra011762	CYP91A2 (CYTOCHROME P450 MONOOXYGENASE 91A2)\x3b electron carrier/ heme binding / iron ion binding / monooxygenas	3	4.714	1	20	14	33	GAUGAGGAUAGGGAGGAGGA	UCCUUCUUCCUCUCCUUGUC	Translation	[mRNA] locus=Scaffold000011:3683948:3686176:+	1
ath-miR854b	Bra012653	glycine-rich protein"	3	24.43	1	21	99	119	GAUGAGGAUAGGGAGGAGGAG	CUCCUCCUCCUCCUCCUCGUC	Translation	[mRNA] locus=Scaffold000013:1006508:1009323:-	1
ath-miR854b	Bra013460	zinc finger protein (LSD1)"	3	11.134	1	21	104	124	GAUGAGGAUAGGGAGGAGGAG	CUCUUCAUCCUCAUCCUCAUC	Translation	[mRNA] locus=Scaffold000014:1259590:1260768:+	1
ath-miR854b	Bra013475	FAD-binding domain-containing protein"	2.5	5.238	1	21	189	209	GAUGAGGAUAGGGAGGAGGAG	CUCCUCCGUCUUAUCCUUAUC	Cleavage	[mRNA] locus=Scaffold000014:1319038:1320645:+	1
ath-miR854b	Bra013634	CYP706A1\x3b electron carrier/ heme binding / iron ion binding / monooxygenase/ oxygen binding"	3	18.998	1	20	584	603	GAUGAGGAUAGGGAGGAGGA	UCUUCCUCUCUAUCUUCAAC	Cleavage	[mRNA] locus=Scaffold000014:2217188:2218762:+	1
ath-miR854b	Bra013906	MATE efflux family protein"	3	11.004	1	21	385	405	GAUGAGGAUAGGGAGGAGGAG	CUCCUCCUUCCUAUUUACAUC	Cleavage	[mRNA] locus=Scaffold000014:3841986:3844632:-	1
ath-miR854b	Bra014393	AtATG18a"	2.5	3.929	1	21	975	995	GAUGAGGAUAGGGAGGAGGAG	UUCCUCAUCCCCAUCCUCGUC	Translation	[mRNA] locus=Scaffold000016:75082:76665:+	1
ath-miR854b	Bra014883	FUNCTIONS IN\x3a molecular_function unknown\x3b INVOLVED IN\x3a biological_process unknown\x3b BEST Arabidopsis thaliana protein	3	24.035	1	21	641	661	GAUGAGGAUAGGGAGGAGGAG	CUCCUCCUCGCUCUUCUCAUU	Translation	[mRNA] locus=Scaffold000017:151240:153910:-	1
ath-miR854b	Bra015573	C2 domain-containing protein"	3	10.151	1	21	554	574	GAUGAGGAUAGGGAGGAGGAG	CACCUUCUCCCUCUCCUUAUC	Translation	[mRNA] locus=Scaffold000018:2812921:2813880:-	1
ath-miR854b	Bra015721	ATY1 (ARABIDOPSIS THIOREDOXIN Y1)\x3b electron carrier/ protein disulfide oxidoreductase"	3	15.332	1	20	145	164	GAUGAGGAUAGGGAGGAGGA	CUCUCCUCGCUAUCUUCAUC	Cleavage	[mRNA] locus=Scaffold000019:528899:530119:+	1
ath-miR854b	Bra016495	ATPUP14\x3b purine transmembrane transporter"	2.5	10	1	21	298	318	GAUGAGGAUAGGGAGGAGGAG	CUCCUCCUCCCUUUCAUCAUC	Translation	[mRNA] locus=Scaffold000020:1115442:1118686:-	1
ath-miR854b	Bra016773	ACR8\x3b amino acid binding"	3	15.037	1	21	497	517	GAUGAGGAUAGGGAGGAGGAG	CUCCUAUUCUCGAUCCUCAUC	Translation	[mRNA] locus=Scaffold000020:2267466:2269621:+	1
ath-miR854b	Bra016991	unknown protein"	3	10.589	1	21	186	206	GAUGAGGAUAGGGAGGAGGAG	CUCCUCCUCCUCUUCCUCGUC	Translation	[mRNA] locus=Scaffold000021:669950:670507:+	1
ath-miR854b	Bra017380	asparagine synthase (glutamine-hydrolyzing)"	3	17.516	1	21	141	161	GAUGAGGAUAGGGAGGAGGAG	CUCCUCCUCAUCAUCUUCAUC	Translation	[mRNA] locus=Scaffold000022:484169:487761:-	1
ath-miR854b	Bra017404	DNA binding / transcription factor"	2.5	9.353	1	21	920	940	GAUGAGGAUAGGGAGGAGGAG	CUCCUCCUCCUCUUCCUCAUC	Translation	[mRNA] locus=Scaffold000022:694739:696734:-	1
ath-miR854b	Bra018872	unknown protein"	3	16.343	1	20	2737	2756	GAUGAGGAUAGGGAGGAGGA	UUCUUGUUCUUAUCCUCAUC	Cleavage	[mRNA] locus=Scaffold000026:1682660:1689659:+	1
ath-miR854b	Bra019147	MATE efflux family protein"	3	13.742	1	21	391	411	GAUGAGGAUAGGGAGGAGGAG	UUCCUCCUUCCUAUCUACGUC	Cleavage	[mRNA] locus=Scaffold000027:663261:665386:+	1
ath-miR854b	Bra019699	calcineurin-like phosphoesterase family protein"	3	4.389	1	21	31	51	GAUGAGGAUAGGGAGGAGGAG	CUCUUCCUCUCUAUCUUCACC	Cleavage	[mRNA] locus=Scaffold000029:583100:585698:+	1
ath-miR854b	Bra020051	unknown protein"	2	3.837	1	21	16	36	GAUGAGGAUAGGGAGGAGGAG	UUCCUUCUCUCUCUCCUCAUC	Translation	[mRNA] locus=Scaffold000030:94803:95252:-	1
ath-miR854b	Bra020314	ZIP2\x3b copper ion transmembrane transporter/ transferase, transferring glycosyl groups / zinc ion transmembrane transporte	3	8.492	1	21	37	57	GAUGAGGAUAGGGAGGAGGAG	UUCUUCCUCUCUAUUCUCUUC	Cleavage	[mRNA] locus=Scaffold000030:1443147:1444863:+	1
ath-miR854b	Bra020398	basic helix-loop-helix (bHLH) family protein"	3	14.328	1	21	110	130	GAUGAGGAUAGGGAGGAGGAG	CUUCUCUUCCCCCUCCUCAUC	Translation	[mRNA] locus=Scaffold000030:1824377:1825755:+	1
ath-miR854b	Bra020495	unknown protein"	3	10.552	1	21	117	137	GAUGAGGAUAGGGAGGAGGAG	CUCCUCCUCUUCCUCCUCAUC	Translation	[mRNA] locus=Scaffold000031:208735:210705:-	1
ath-miR854b	Bra020781	short-chain dehydrogenase/reductase (SDR) family protein"	3	0.238	1	21	16	36	GAUGAGGAUAGGGAGGAGGAG	CUCCUCCUCCUCAUCCCCAUC	Translation	[mRNA] locus=Scaffold000031:2073813:2075587:+	1
ath-miR854b	Bra021334	methyltransferase"	3	14.722	1	21	126	146	GAUGAGGAUAGGGAGGAGGAG	CUCCUCCUCCUUCUCCUCUUC	Translation	[mRNA] locus=Scaffold000034:278496:280065:+	1
ath-miR854b	Bra021821	AtGH9B8 (Arabidopsis thaliana glycosyl hydrolase 9B8)\x3b catalytic/ hydrolase, hydrolyzing O-glycosyl compounds"	3	13.528	1	21	40	60	GAUGAGGAUAGGGAGGAGGAG	UUUCUCCUCCUUAUUCUGAUC	Cleavage	[mRNA] locus=Scaffold000035:1412577:1415518:+	1
ath-miR854b	Bra022667	AtGRF7 (GROWTH-REGULATING FACTOR 7)\x3b transcription activator"	2.5	12.655	1	20	90	109	GAUGAGGAUAGGGAGGAGGA	UCCUCAUCCUCAUCCUCAUC	Translation	[mRNA] locus=Scaffold000038:1465069:1466198:+	1
ath-miR854b	Bra022944	unknown protein"	3	5.521	1	21	189	209	GAUGAGGAUAGGGAGGAGGAG	CUCCUCCUCCUCCUCCUCAUU	Translation	[mRNA] locus=Scaffold000039:1089955:1092059:+	1
ath-miR854b	Bra023379	zinc finger (CCCH-type) family protein"	3	23.54	1	20	735	754	GAUGAGGAUAGGGAGGAGGA	UCUUCUUCCUUCUCCUCGUC	Translation	[mRNA] locus=Scaffold000041:324944:331171:+	1
ath-miR854b	Bra023727	PHO1 (phosphate 1)"	3	13.392	1	20	1535	1554	GAUGAGGAUAGGGAGGAGGA	UCCUCCUCUUGAUCUUCAUU	Translation	[mRNA] locus=Scaffold000042:109748:115388:+	1
ath-miR854b	Bra024435	unknown protein"	3	22.048	1	21	78	98	GAUGAGGAUAGGGAGGAGGAG	UUUCUCUUCUCUAGUCUCAUC	Cleavage	[mRNA] locus=Scaffold000044:1303482:1305878:+	1
ath-miR854b	Bra025766	ATPUP14\x3b purine transmembrane transporter"	3	7.397	1	21	274	294	GAUGAGGAUAGGGAGGAGGAG	CUCCUUCUCCCUUUUUUUAUC	Translation	[mRNA] locus=Scaffold000049:645681:646912:+	1
ath-miR854b	Bra026552	unknown protein"	3	4.896	1	21	96	116	GAUGAGGAUAGGGAGGAGGAG	CUCCUCUUCCUCCUCCUCAUC	Translation	[mRNA] locus=Scaffold000052:440905:441719:+	1
ath-miR854b	Bra026758	receptor lectin kinase, putative"	3	7.633	1	21	40	60	GAUGAGGAUAGGGAGGAGGAG	CUACUCCUCUUCAUCCUCAUC	Translation	[mRNA] locus=Scaffold000053:442213:444189:+	1
ath-miR854b	Bra027179	TRZ4 (TRNASE Z 4)\x3b 3'-tRNA processing endoribonuclease/ catalytic"	3	5.207	1	21	116	136	GAUGAGGAUAGGGAGGAGGAG	CUCCUCCUCCCUCUUCUCCUC	Translation	[mRNA] locus=Scaffold000055:82254:86351:-	1
ath-miR854b	Bra027196	MFP1 (MAR BINDING FILAMENT-LIKE PROTEIN 1)\x3b DNA binding"	3	6.366	1	21	38	58	GAUGAGGAUAGGGAGGAGGAG	CUCCUCCUCCUCAUCCUCCUC	Translation	[mRNA] locus=Scaffold000055:153148:155743:+	1
ath-miR854b	Bra027313	unknown protein"	2.5	19.001	1	21	86	106	GAUGAGGAUAGGGAGGAGGAG	CACCUCCUCCUCAUCCUCAUC	Translation	[mRNA] locus=Scaffold000055:805143:806744:+	1
ath-miR854b	Bra027315	unknown protein"	2.5	19.073	1	21	86	106	GAUGAGGAUAGGGAGGAGGAG	CACCUCCUCCUCAUCCUCAUC	Translation	[mRNA] locus=Scaffold000055:814021:815628:+	1
ath-miR854b	Bra027558	tapetum-specific protein-related"	3	6.372	1	21	37	57	GAUGAGGAUAGGGAGGAGGAG	CUACUCCUCCUCAUCCUCGUC	Translation	[mRNA] locus=Scaffold000056:988680:989036:-	1
ath-miR854b	Bra028591	unknown protein"	2.5	3.002	1	21	31	51	GAUGAGGAUAGGGAGGAGGAG	CUCCUUCUCCUUGUUUUCAUC	Cleavage	[mRNA] locus=Scaffold000062:1187085:1187528:+	1
ath-miR854b	Bra028943	zinc finger (C2H2 type) family protein"	2.5	14.961	1	21	398	418	GAUGAGGAUAGGGAGGAGGAG	CUCCUCCUCCUCCUCCUCAUC	Translation	[mRNA] locus=Scaffold000064:113730:114899:-	1
ath-miR854b	Bra028979	SVL1 (SHV3-LIKE 1)\x3b glycerophosphodiester phosphodiesterase/ phosphoric diester hydrolase"	3	13.268	1	21	58	78	GAUGAGGAUAGGGAGGAGGAG	UUCCUACUCUCUGUUCUCGUC	Cleavage	[mRNA] locus=Scaffold000064:271835:275342:-	1
ath-miR854b	Bra029720	unknown protein"	2.5	10.288	1	21	171	191	GAUGAGGAUAGGGAGGAGGAG	CUCCUCCUCCUCCUCCUCAUC	Translation	[mRNA] locus=Scaffold000067:682321:683379:-	1
ath-miR854b	Bra030236	unknown protein"	2.5	7.957	1	21	228	248	GAUGAGGAUAGGGAGGAGGAG	CUCUUCUUCCCUUUCUUCAUC	Translation	[mRNA] locus=Scaffold000070:416016:416753:+	1
ath-miR854b	Bra030261	lipid-associated family protein"	2.5	8.72	1	21	19	39	GAUGAGGAUAGGGAGGAGGAG	CUCCUCCUCUCCCUCCUCAUC	Translation	[mRNA] locus=Scaffold000070:633047:633680:-	1
ath-miR854b	Bra030266	FUNCTIONS IN\x3a molecular_function unknown\x3b INVOLVED IN\x3a biological_process unknown\x3b CONTAINS InterPro DOMAIN/s\x3a Cyc	2.5	7.716	1	21	159	179	GAUGAGGAUAGGGAGGAGGAG	CUCCUCCUCCUCCUCCUCAUC	Translation	[mRNA] locus=Scaffold000070:679017:682719:-	1
ath-miR854b	Bra030726	CONTAINS InterPro DOMAIN/s\x3a Uncharacterised protein family UPF0005 (InterPro\x3aIPR006214)\x3b BEST Arabidopsis thaliana pr	3	21.904	1	20	521	540	GAUGAGGAUAGGGAGGAGGA	UCCUUAUCUCUAUCUUUAUC	Cleavage	[mRNA] locus=Scaffold000072:956309:959506:+	1
ath-miR854b	Bra033225	PLDBETA1 (PHOSPHOLIPASE D BETA 1)\x3b phospholipase D"	3	13.567	1	21	338	358	GAUGAGGAUAGGGAGGAGGAG	CUCCUCCUCACUAUCCCUAUC	Cleavage	[mRNA] locus=Scaffold000087:71844:76767:-	1
ath-miR854b	Bra033264	extra-large G-protein-related"	2.5	17.609	1	21	332	352	GAUGAGGAUAGGGAGGAGGAG	CUCGUCCUCCCUAUCCUCCUC	Cleavage	[mRNA] locus=Scaffold000087:254030:256035:+	1
ath-miR854b	Bra033548	ABC transporter family protein"	3	13.998	1	21	153	173	GAUGAGGAUAGGGAGGAGGAG	CUCCUCCUCCUCAUCCUCCUC	Translation	[mRNA] locus=Scaffold040553:481732:484465:+	1
ath-miR854b	Bra033660	aspartyl protease family protein"	2.5	8.109	1	21	25	45	GAUGAGGAUAGGGAGGAGGAG	CUCCUCCUCCUCCUCCUCAUC	Translation	[mRNA] locus=Scaffold000089:505364:508734:+	1
ath-miR854b	Bra033694	KCS20 (3-KETOACYL-COA SYNTHASE 20)\x3b fatty acid elongase"	3	2.643	1	21	157	177	GAUGAGGAUAGGGAGGAGGAG	CUCCUCCUCCCUCUCCUCGCC	Translation	[mRNA] locus=Scaffold000089:693598:696439:+	1
ath-miR854b	Bra033853	unknown protein"	3	10.764	1	21	466	486	GAUGAGGAUAGGGAGGAGGAG	CUCCUCCUCGUUUUUCUCAUC	Translation	[mRNA] locus=Scaffold000091:209371:210237:-	1
ath-miR854b	Bra034179	kelch repeat-containing F-box family protein"	3	3.547	1	21	36	56	GAUGAGGAUAGGGAGGAGGAG	CUCCUCCUCCUCAUCAUCAUC	Translation	[mRNA] locus=Scaffold000093:660554:661831:-	1
ath-miR854b	Bra035092	protein binding / zinc ion binding"	3	16.774	1	21	173	193	GAUGAGGAUAGGGAGGAGGAG	CUCCUCCUCCUCUUCUUCAUC	Translation	[mRNA] locus=Scaffold000101:413571:414717:+	1
ath-miR854b	Bra035157	ZFP1 (ZINC-FINGER PROTEIN 1)\x3b nucleic acid binding / transcription factor/ zinc ion binding"	2.5	7.212	1	21	300	320	GAUGAGGAUAGGGAGGAGGAG	CUACUCCUCCUCAUCCUCAUC	Translation	[mRNA] locus=Scaffold000101:691705:692349:+	1
ath-miR854b	Bra035476	dehydration-responsive family protein"	3	10.324	1	21	231	251	GAUGAGGAUAGGGAGGAGGAG	UUCCUCUUCCUUGUCCUCCUC	Cleavage	[mRNA] locus=Scaffold000106:9883:12307:-	1
ath-miR854b	Bra035541	unknown protein"	3	16.603	1	21	1058	1078	GAUGAGGAUAGGGAGGAGGAG	CGCCUCCUCUCGAUUCUCAUC	Translation	[mRNA] locus=Scaffold000107:24941:27397:+	1
ath-miR854b	Bra035992	KCS20 (3-KETOACYL-COA SYNTHASE 20)\x3b fatty acid elongase"	3	3.963	1	21	157	177	GAUGAGGAUAGGGAGGAGGAG	CUCCUCCUCCCUCUCCUCGCC	Translation	[mRNA] locus=Scaffold000111:352925:355502:+	1
ath-miR854b	Bra036241	FUNCTIONS IN\x3a molecular_function unknown\x3b INVOLVED IN\x3a biological_process unknown\x3b LOCATED IN\x3a cellular_component unk	3	11.528	1	21	114	134	GAUGAGGAUAGGGAGGAGGAG	CUCCUCUUUCCUUUCCUUGUC	Translation	[mRNA] locus=Scaffold000114:79154:81262:-	1
ath-miR854b	Bra036258	chloroplast thylakoid lumen protein"	3	8.241	1	21	45	65	GAUGAGGAUAGGGAGGAGGAG	CUCCUCCACUCUCUCUUCAUC	Translation	[mRNA] locus=Scaffold000114:143663:144846:+	1
ath-miR854b	Bra036891	transmembrane protein-related"	3	15.27	1	21	229	249	GAUGAGGAUAGGGAGGAGGAG	CUCCUUCUUCCUCUCCUCAUG	Translation	[mRNA] locus=Scaffold000122:266882:268018:+	1
ath-miR854b	Bra036931	SEU (seuss)\x3b DNA binding / protein binding / protein heterodimerization/ transcription cofactor"	2.5	8.18	1	21	53	73	GAUGAGGAUAGGGAGGAGGAG	CUCCUCCUCCUCCUCCUCAUC	Translation	[mRNA] locus=Scaffold000123:72690:75972:+	1
ath-miR854b	Bra037005	glycoside hydrolase family 28 protein / polygalacturonase (pectinase) family protein"	3	6.184	1	20	113	132	GAUGAGGAUAGGGAGGAGGA	CCUUCCUCCCUCUCUUCAUC	Translation	[mRNA] locus=Scaffold000124:221071:223550:-	1
ath-miR854b	Bra037376	FUNCTIONS IN\x3a molecular_function unknown\x3b INVOLVED IN\x3a biological_process unknown\x3b LOCATED IN\x3a endoplasmic reticulu	3	13.459	1	21	113	133	GAUGAGGAUAGGGAGGAGGAG	CUCCUUCUCGCUCUCCUCGUC	Translation	[mRNA] locus=Scaffold000128:335017:335457:+	1
ath-miR854b	Bra038804	zinc finger protein (LSD1)"	2.5	12.455	1	21	104	124	GAUGAGGAUAGGGAGGAGGAG	CUCCUCAUCCUCAUCCUCAUC	Translation	[mRNA] locus=Scaffold000152:333112:334112:-	1
ath-miR854b	Bra038957	LOCATED IN\x3a integral to membrane, Golgi apparatus, plant-type cell wall\x3b EXPRESSED IN\x3a 23 plant structures\x3b EXPRESSED D	3	10.479	1	20	1466	1485	GAUGAGGAUAGGGAGGAGGA	UCGUCUUCCUUAUUCUCGUC	Cleavage	[mRNA] locus=Scaffold000156:234966:237437:-	1
ath-miR854b	Bra039217	TET8 (TETRASPANIN8)"	3	11.805	1	21	49	69	GAUGAGGAUAGGGAGGAGGAG	UUCCUCCUCUCGAUCCCCAUC	Translation	[mRNA] locus=Scaffold000161:211940:214081:-	1
ath-miR854b	Bra039691	unknown protein"	2.5	15.965	1	21	21	41	GAUGAGGAUAGGGAGGAGGAG	UUCCUCCUCGUCAUCCUCAUC	Translation	[mRNA] locus=Scaffold000173:221832:223647:-	1
ath-miR854b	Bra039840	unknown protein"	3	0.169	1	21	135	155	GAUGAGGAUAGGGAGGAGGAG	CUCUUUCUCUCUCUUCUCAUC	Translation	[mRNA] locus=Scaffold000178:172004:172981:-	1
ath-miR854b	Bra040520	CA1 (CARBONIC ANHYDRASE 1)\x3b carbonate dehydratase/ zinc ion binding"	2	3.39	1	21	117	137	GAUGAGGAUAGGGAGGAGGAG	UUCUUCCUCCUCAUCCUCAUC	Translation	[mRNA] locus=Scaffold000214:79020:81956:-	1
ath-miR854c	Bra000571	TET8 (TETRASPANIN8)"	2	13.702	1	21	49	69	GAUGAGGAUAGGGAGGAGGAG	UUCCUCCUCUCUAUCCCCAUC	Cleavage	[mRNA] locus=Scaffold000001:3063859:3064975:+	1
ath-miR854c	Bra001582	zinc finger (C3HC4-type RING finger) family protein"	2	3.184	1	21	107	127	GAUGAGGAUAGGGAGGAGGAG	CUCCUCCUCCCCCUCCUCAUC	Translation	[mRNA] locus=Scaffold000001:8410242:8411908:-	1
ath-miR854c	Bra001721	zinc finger (C3HC4-type RING finger) family protein"	3	16.04	1	21	160	180	GAUGAGGAUAGGGAGGAGGAG	CUGCUUCUCUCUAUCCUUGUC	Cleavage	[mRNA] locus=Scaffold000001:9268919:9269569:+	1
ath-miR854c	Bra002267	F-box family protein"	3	6.397	1	21	165	185	GAUGAGGAUAGGGAGGAGGAG	CUCCUCCUCCUCUUCUUCAUC	Translation	[mRNA] locus=Scaffold000002:2213656:2215021:+	1
ath-miR854c	Bra002679	basic helix-loop-helix (bHLH) family protein"	3	9.665	1	21	110	130	GAUGAGGAUAGGGAGGAGGAG	CUUCUCUUCCCCCUCCUCAUC	Translation	[mRNA] locus=Scaffold000002:4514514:4515732:+	1
ath-miR854c	Bra003247	CYP94D2\x3b electron carrier/ heme binding / iron ion binding / monooxygenase/ oxygen binding"	3	5.42	1	20	32	51	GAUGAGGAUAGGGAGGAGGA	UUUCUCUCCCUAUCUUCAUC	Cleavage	[mRNA] locus=Scaffold000003:706420:708517:-	1
ath-miR854c	Bra003546	unknown protein"	2.5	13.668	1	21	114	134	GAUGAGGAUAGGGAGGAGGAG	CUCCUCCUCUCCUUCCUCAUC	Translation	[mRNA] locus=Scaffold000003:2280840:2282128:-	1
ath-miR854c	Bra004573	unknown protein"	3	12.858	1	21	348	368	GAUGAGGAUAGGGAGGAGGAG	UUCUUCCUCUAUGUCCUCGUC	Translation	[mRNA] locus=Scaffold000004:852261:852845:-	1
ath-miR854c	Bra004874	ATHB4 (ARABIDOPSIS THALIANA HOMEOBOX-LEUCINE ZIPPER PROTEIN 4)\x3b DNA binding / transcription factor"	3	7.817	1	21	857	878	GAUGAGGAU-AGGGAGGAGGAG	CUCCUCCUCCCUCGUCUUCAUC	Translation	[mRNA] locus=Scaffold000004:2237723:2239355:-	1
ath-miR854c	Bra005011	DAR2 (DA1-RELATED PROTEIN 2)\x3b zinc ion binding"	3	9.802	1	21	6	26	GAUGAGGAUAGGGAGGAGGAG	UUCUUCUUCCUCGUCCUCAUC	Translation	[mRNA] locus=Scaffold000004:2957427:2961349:+	1
ath-miR854c	Bra005474	ATPUP2\x3b purine transmembrane transporter"	2.5	6.986	1	20	152	171	GAUGAGGAUAGGGAGGAGGA	UCCUCCUCCCUCUCCUCUUC	Translation	[mRNA] locus=Scaffold000004:5712803:5713929:+	1
ath-miR854c	Bra005475	CUTA\x3b copper ion binding"	3	8.472	1	21	105	125	GAUGAGGAUAGGGAGGAGGAG	CUCAUCCUCCUUCUCCUCGUC	Translation	[mRNA] locus=Scaffold000004:5714199:5715496:-	1
ath-miR854c	Bra006283	WRKY72\x3b transcription factor"	3	13.598	1	21	873	893	GAUGAGGAUAGGGAGGAGGAG	CUCCUCUUCCUCCUCCUCAUC	Translation	[mRNA] locus=Scaffold000005:2840808:2843014:+	1
ath-miR854c	Bra006603	RHF2A (RING-H2 GROUP F2A)\x3b protein binding / zinc ion binding"	3	19.605	1	21	524	544	GAUGAGGAUAGGGAGGAGGAG	CUUCUCCUCCUCCUCCUCAUC	Translation	[mRNA] locus=Scaffold000005:4224598:4226451:+	1
ath-miR854c	Bra006673	TET4 (TETRASPANIN4)"	3	16.473	1	21	46	66	GAUGAGGAUAGGGAGGAGGAG	UUCCUCCUCUCCAUCCCCAUC	Translation	[mRNA] locus=Scaffold000005:4558956:4560450:-	1
ath-miR854c	Bra006781	leucine-rich repeat transmembrane protein kinase, putative"	3	18.476	1	20	32	51	GAUGAGGAUAGGGAGGAGGA	UUCUCCUCUCCAUCUUCGUC	Translation	[mRNA] locus=Scaffold000005:5029286:5031607:+	1
ath-miR854c	Bra006829	CYP71B10\x3b electron carrier/ heme binding / iron ion binding / monooxygenase/ oxygen binding"	2	12.136	1	21	31	51	GAUGAGGAUAGGGAGGAGGAG	UUCCUCAUCUCUAUCCUUAUC	Cleavage	[mRNA] locus=Scaffold000005:5230748:5232751:+	1
ath-miR854c	Bra007190	glycosyl hydrolase family 17 protein"	3	8.956	1	21	28	48	GAUGAGGAUAGGGAGGAGGAG	CUCCUCCUCCUUAUCUCCGUC	Cleavage	[mRNA] locus=Scaffold000006:1965238:1966371:+	1
ath-miR854c	Bra007259	CYP94D2\x3b electron carrier/ heme binding / iron ion binding / monooxygenase/ oxygen binding"	2	5.625	1	20	23	42	GAUGAGGAUAGGGAGGAGGA	UCUUCGUCCCUAUCUUCAUC	Cleavage	[mRNA] locus=Scaffold000006:2340845:2343129:+	1
ath-miR854c	Bra007546	unknown protein"	3	14.47	1	21	634	654	GAUGAGGAUAGGGAGGAGGAG	CUCCUCUUCCCUUACUUCAUC	Translation	[mRNA] locus=Scaffold000006:3833685:3834629:+	1
ath-miR854c	Bra007684	DNAJ heat shock N-terminal domain-containing protein"	2.5	5.31	1	21	321	341	GAUGAGGAUAGGGAGGAGGAG	UUCCUCCUCCUCUUCCUCAUC	Translation	[mRNA] locus=Scaffold000006:4485335:4487277:+	1
ath-miR854c	Bra008954	binding"	2	1.521	1	21	132	152	GAUGAGGAUAGGGAGGAGGAG	UUCCUCCUCUUCAUCCUCAUC	Translation	[mRNA] locus=Scaffold000008:1786448:1787362:+	1
ath-miR854c	Bra009639	basic helix-loop-helix (bHLH) family protein"	3	5.825	1	20	1974	1993	GAUGAGGAUAGGGAGGAGGA	UCCUUCUCCCUUUCCUCACC	Translation	[mRNA] locus=Scaffold000008:4749340:4751749:+	1
ath-miR854c	Bra009900	emb1138 (embryo defective 1138)\x3b ATP binding / ATP-dependent helicase/ RNA binding / helicase/ nucleic acid binding /	3	5.506	1	21	153	174	GAUGAGGAUAG-GGAGGAGGAG	CUCCUCCUCCUCUCUCCUCAUC	Translation	[mRNA] locus=Scaffold000009:1601150:1604253:-	1
ath-miR854c	Bra010322	unknown protein"	3	10.479	1	21	96	116	GAUGAGGAUAGGGAGGAGGAG	CUCCUCCUCCUCGUCUUCGUC	Translation	[mRNA] locus=Scaffold000010:656645:658228:+	1
ath-miR854c	Bra011043	ATM1 (ABC TRANSPORTER OF THE MITOCHONDRION)\x3b ATPase, coupled to transmembrane movement of substances / transporte	3	4.106	1	21	417	437	GAUGAGGAUAGGGAGGAGGAG	CUCCUCCUCCUCCUCUUCAUC	Translation	[mRNA] locus=Scaffold000011:95409:98044:-	1
ath-miR854c	Bra011329	ATP synthase family"	3	5.903	1	21	120	140	GAUGAGGAUAGGGAGGAGGAG	CUCCUCCUCCUCAUCCUCCUC	Translation	[mRNA] locus=Scaffold000011:1662723:1663463:+	1
ath-miR854c	Bra011565	LOCATED IN\x3a chloroplast\x3b EXPRESSED IN\x3a 21 plant structures\x3b EXPRESSED DURING\x3a 13 growth stages\x3b CONTAINS InterPro	3	7.327	1	20	141	160	GAUGAGGAUAGGGAGGAGGA	UCCUCCUCCUCAUCAUCAUC	Translation	[mRNA] locus=Scaffold000011:2711100:2716811:-	1
ath-miR854c	Bra011715	unknown protein"	3	17.865	1	21	224	244	GAUGAGGAUAGGGAGGAGGAG	UUCCUCUUCGUUAUCUUCGUC	Cleavage	[mRNA] locus=Scaffold000011:3458730:3459257:-	1
ath-miR854c	Bra011762	CYP91A2 (CYTOCHROME P450 MONOOXYGENASE 91A2)\x3b electron carrier/ heme binding / iron ion binding / monooxygenas	3	4.714	1	20	14	33	GAUGAGGAUAGGGAGGAGGA	UCCUUCUUCCUCUCCUUGUC	Translation	[mRNA] locus=Scaffold000011:3683948:3686176:+	1
ath-miR854c	Bra012653	glycine-rich protein"	3	24.43	1	21	99	119	GAUGAGGAUAGGGAGGAGGAG	CUCCUCCUCCUCCUCCUCGUC	Translation	[mRNA] locus=Scaffold000013:1006508:1009323:-	1
ath-miR854c	Bra013460	zinc finger protein (LSD1)"	3	11.134	1	21	104	124	GAUGAGGAUAGGGAGGAGGAG	CUCUUCAUCCUCAUCCUCAUC	Translation	[mRNA] locus=Scaffold000014:1259590:1260768:+	1
ath-miR854c	Bra013475	FAD-binding domain-containing protein"	2.5	5.238	1	21	189	209	GAUGAGGAUAGGGAGGAGGAG	CUCCUCCGUCUUAUCCUUAUC	Cleavage	[mRNA] locus=Scaffold000014:1319038:1320645:+	1
ath-miR854c	Bra013634	CYP706A1\x3b electron carrier/ heme binding / iron ion binding / monooxygenase/ oxygen binding"	3	18.998	1	20	584	603	GAUGAGGAUAGGGAGGAGGA	UCUUCCUCUCUAUCUUCAAC	Cleavage	[mRNA] locus=Scaffold000014:2217188:2218762:+	1
ath-miR854c	Bra013906	MATE efflux family protein"	3	11.004	1	21	385	405	GAUGAGGAUAGGGAGGAGGAG	CUCCUCCUUCCUAUUUACAUC	Cleavage	[mRNA] locus=Scaffold000014:3841986:3844632:-	1
ath-miR854c	Bra014393	AtATG18a"	2.5	3.929	1	21	975	995	GAUGAGGAUAGGGAGGAGGAG	UUCCUCAUCCCCAUCCUCGUC	Translation	[mRNA] locus=Scaffold000016:75082:76665:+	1
ath-miR854c	Bra014883	FUNCTIONS IN\x3a molecular_function unknown\x3b INVOLVED IN\x3a biological_process unknown\x3b BEST Arabidopsis thaliana protein	3	24.035	1	21	641	661	GAUGAGGAUAGGGAGGAGGAG	CUCCUCCUCGCUCUUCUCAUU	Translation	[mRNA] locus=Scaffold000017:151240:153910:-	1
ath-miR854c	Bra015573	C2 domain-containing protein"	3	10.151	1	21	554	574	GAUGAGGAUAGGGAGGAGGAG	CACCUUCUCCCUCUCCUUAUC	Translation	[mRNA] locus=Scaffold000018:2812921:2813880:-	1
ath-miR854c	Bra015721	ATY1 (ARABIDOPSIS THIOREDOXIN Y1)\x3b electron carrier/ protein disulfide oxidoreductase"	3	15.332	1	20	145	164	GAUGAGGAUAGGGAGGAGGA	CUCUCCUCGCUAUCUUCAUC	Cleavage	[mRNA] locus=Scaffold000019:528899:530119:+	1
ath-miR854c	Bra016495	ATPUP14\x3b purine transmembrane transporter"	2.5	10	1	21	298	318	GAUGAGGAUAGGGAGGAGGAG	CUCCUCCUCCCUUUCAUCAUC	Translation	[mRNA] locus=Scaffold000020:1115442:1118686:-	1
ath-miR854c	Bra016773	ACR8\x3b amino acid binding"	3	15.037	1	21	497	517	GAUGAGGAUAGGGAGGAGGAG	CUCCUAUUCUCGAUCCUCAUC	Translation	[mRNA] locus=Scaffold000020:2267466:2269621:+	1
ath-miR854c	Bra016991	unknown protein"	3	10.589	1	21	186	206	GAUGAGGAUAGGGAGGAGGAG	CUCCUCCUCCUCUUCCUCGUC	Translation	[mRNA] locus=Scaffold000021:669950:670507:+	1
ath-miR854c	Bra017380	asparagine synthase (glutamine-hydrolyzing)"	3	17.516	1	21	141	161	GAUGAGGAUAGGGAGGAGGAG	CUCCUCCUCAUCAUCUUCAUC	Translation	[mRNA] locus=Scaffold000022:484169:487761:-	1
ath-miR854c	Bra017404	DNA binding / transcription factor"	2.5	9.353	1	21	920	940	GAUGAGGAUAGGGAGGAGGAG	CUCCUCCUCCUCUUCCUCAUC	Translation	[mRNA] locus=Scaffold000022:694739:696734:-	1
ath-miR854c	Bra018872	unknown protein"	3	16.343	1	20	2737	2756	GAUGAGGAUAGGGAGGAGGA	UUCUUGUUCUUAUCCUCAUC	Cleavage	[mRNA] locus=Scaffold000026:1682660:1689659:+	1
ath-miR854c	Bra019147	MATE efflux family protein"	3	13.742	1	21	391	411	GAUGAGGAUAGGGAGGAGGAG	UUCCUCCUUCCUAUCUACGUC	Cleavage	[mRNA] locus=Scaffold000027:663261:665386:+	1
ath-miR854c	Bra019699	calcineurin-like phosphoesterase family protein"	3	4.389	1	21	31	51	GAUGAGGAUAGGGAGGAGGAG	CUCUUCCUCUCUAUCUUCACC	Cleavage	[mRNA] locus=Scaffold000029:583100:585698:+	1
ath-miR854c	Bra020051	unknown protein"	2	3.837	1	21	16	36	GAUGAGGAUAGGGAGGAGGAG	UUCCUUCUCUCUCUCCUCAUC	Translation	[mRNA] locus=Scaffold000030:94803:95252:-	1
ath-miR854c	Bra020314	ZIP2\x3b copper ion transmembrane transporter/ transferase, transferring glycosyl groups / zinc ion transmembrane transporte	3	8.492	1	21	37	57	GAUGAGGAUAGGGAGGAGGAG	UUCUUCCUCUCUAUUCUCUUC	Cleavage	[mRNA] locus=Scaffold000030:1443147:1444863:+	1
ath-miR854c	Bra020398	basic helix-loop-helix (bHLH) family protein"	3	14.328	1	21	110	130	GAUGAGGAUAGGGAGGAGGAG	CUUCUCUUCCCCCUCCUCAUC	Translation	[mRNA] locus=Scaffold000030:1824377:1825755:+	1
ath-miR854c	Bra020495	unknown protein"	3	10.552	1	21	117	137	GAUGAGGAUAGGGAGGAGGAG	CUCCUCCUCUUCCUCCUCAUC	Translation	[mRNA] locus=Scaffold000031:208735:210705:-	1
ath-miR854c	Bra020781	short-chain dehydrogenase/reductase (SDR) family protein"	3	0.238	1	21	16	36	GAUGAGGAUAGGGAGGAGGAG	CUCCUCCUCCUCAUCCCCAUC	Translation	[mRNA] locus=Scaffold000031:2073813:2075587:+	1
ath-miR854c	Bra021334	methyltransferase"	3	14.722	1	21	126	146	GAUGAGGAUAGGGAGGAGGAG	CUCCUCCUCCUUCUCCUCUUC	Translation	[mRNA] locus=Scaffold000034:278496:280065:+	1
ath-miR854c	Bra021821	AtGH9B8 (Arabidopsis thaliana glycosyl hydrolase 9B8)\x3b catalytic/ hydrolase, hydrolyzing O-glycosyl compounds"	3	13.528	1	21	40	60	GAUGAGGAUAGGGAGGAGGAG	UUUCUCCUCCUUAUUCUGAUC	Cleavage	[mRNA] locus=Scaffold000035:1412577:1415518:+	1
ath-miR854c	Bra022667	AtGRF7 (GROWTH-REGULATING FACTOR 7)\x3b transcription activator"	2.5	12.655	1	20	90	109	GAUGAGGAUAGGGAGGAGGA	UCCUCAUCCUCAUCCUCAUC	Translation	[mRNA] locus=Scaffold000038:1465069:1466198:+	1
ath-miR854c	Bra022944	unknown protein"	3	5.521	1	21	189	209	GAUGAGGAUAGGGAGGAGGAG	CUCCUCCUCCUCCUCCUCAUU	Translation	[mRNA] locus=Scaffold000039:1089955:1092059:+	1
ath-miR854c	Bra023379	zinc finger (CCCH-type) family protein"	3	23.54	1	20	735	754	GAUGAGGAUAGGGAGGAGGA	UCUUCUUCCUUCUCCUCGUC	Translation	[mRNA] locus=Scaffold000041:324944:331171:+	1
ath-miR854c	Bra023727	PHO1 (phosphate 1)"	3	13.392	1	20	1535	1554	GAUGAGGAUAGGGAGGAGGA	UCCUCCUCUUGAUCUUCAUU	Translation	[mRNA] locus=Scaffold000042:109748:115388:+	1
ath-miR854c	Bra024435	unknown protein"	3	22.048	1	21	78	98	GAUGAGGAUAGGGAGGAGGAG	UUUCUCUUCUCUAGUCUCAUC	Cleavage	[mRNA] locus=Scaffold000044:1303482:1305878:+	1
ath-miR854c	Bra025766	ATPUP14\x3b purine transmembrane transporter"	3	7.397	1	21	274	294	GAUGAGGAUAGGGAGGAGGAG	CUCCUUCUCCCUUUUUUUAUC	Translation	[mRNA] locus=Scaffold000049:645681:646912:+	1
ath-miR854c	Bra026552	unknown protein"	3	4.896	1	21	96	116	GAUGAGGAUAGGGAGGAGGAG	CUCCUCUUCCUCCUCCUCAUC	Translation	[mRNA] locus=Scaffold000052:440905:441719:+	1
ath-miR854c	Bra026758	receptor lectin kinase, putative"	3	7.633	1	21	40	60	GAUGAGGAUAGGGAGGAGGAG	CUACUCCUCUUCAUCCUCAUC	Translation	[mRNA] locus=Scaffold000053:442213:444189:+	1
ath-miR854c	Bra027179	TRZ4 (TRNASE Z 4)\x3b 3'-tRNA processing endoribonuclease/ catalytic"	3	5.207	1	21	116	136	GAUGAGGAUAGGGAGGAGGAG	CUCCUCCUCCCUCUUCUCCUC	Translation	[mRNA] locus=Scaffold000055:82254:86351:-	1
ath-miR854c	Bra027196	MFP1 (MAR BINDING FILAMENT-LIKE PROTEIN 1)\x3b DNA binding"	3	6.366	1	21	38	58	GAUGAGGAUAGGGAGGAGGAG	CUCCUCCUCCUCAUCCUCCUC	Translation	[mRNA] locus=Scaffold000055:153148:155743:+	1
ath-miR854c	Bra027313	unknown protein"	2.5	19.001	1	21	86	106	GAUGAGGAUAGGGAGGAGGAG	CACCUCCUCCUCAUCCUCAUC	Translation	[mRNA] locus=Scaffold000055:805143:806744:+	1
ath-miR854c	Bra027315	unknown protein"	2.5	19.073	1	21	86	106	GAUGAGGAUAGGGAGGAGGAG	CACCUCCUCCUCAUCCUCAUC	Translation	[mRNA] locus=Scaffold000055:814021:815628:+	1
ath-miR854c	Bra027558	tapetum-specific protein-related"	3	6.372	1	21	37	57	GAUGAGGAUAGGGAGGAGGAG	CUACUCCUCCUCAUCCUCGUC	Translation	[mRNA] locus=Scaffold000056:988680:989036:-	1
ath-miR854c	Bra028591	unknown protein"	2.5	3.002	1	21	31	51	GAUGAGGAUAGGGAGGAGGAG	CUCCUUCUCCUUGUUUUCAUC	Cleavage	[mRNA] locus=Scaffold000062:1187085:1187528:+	1
ath-miR854c	Bra028943	zinc finger (C2H2 type) family protein"	2.5	14.961	1	21	398	418	GAUGAGGAUAGGGAGGAGGAG	CUCCUCCUCCUCCUCCUCAUC	Translation	[mRNA] locus=Scaffold000064:113730:114899:-	1
ath-miR854c	Bra028979	SVL1 (SHV3-LIKE 1)\x3b glycerophosphodiester phosphodiesterase/ phosphoric diester hydrolase"	3	13.268	1	21	58	78	GAUGAGGAUAGGGAGGAGGAG	UUCCUACUCUCUGUUCUCGUC	Cleavage	[mRNA] locus=Scaffold000064:271835:275342:-	1
ath-miR854c	Bra029720	unknown protein"	2.5	10.288	1	21	171	191	GAUGAGGAUAGGGAGGAGGAG	CUCCUCCUCCUCCUCCUCAUC	Translation	[mRNA] locus=Scaffold000067:682321:683379:-	1
ath-miR854c	Bra030236	unknown protein"	2.5	7.957	1	21	228	248	GAUGAGGAUAGGGAGGAGGAG	CUCUUCUUCCCUUUCUUCAUC	Translation	[mRNA] locus=Scaffold000070:416016:416753:+	1
ath-miR854c	Bra030261	lipid-associated family protein"	2.5	8.72	1	21	19	39	GAUGAGGAUAGGGAGGAGGAG	CUCCUCCUCUCCCUCCUCAUC	Translation	[mRNA] locus=Scaffold000070:633047:633680:-	1
ath-miR854c	Bra030266	FUNCTIONS IN\x3a molecular_function unknown\x3b INVOLVED IN\x3a biological_process unknown\x3b CONTAINS InterPro DOMAIN/s\x3a Cyc	2.5	7.716	1	21	159	179	GAUGAGGAUAGGGAGGAGGAG	CUCCUCCUCCUCCUCCUCAUC	Translation	[mRNA] locus=Scaffold000070:679017:682719:-	1
ath-miR854c	Bra030726	CONTAINS InterPro DOMAIN/s\x3a Uncharacterised protein family UPF0005 (InterPro\x3aIPR006214)\x3b BEST Arabidopsis thaliana pr	3	21.904	1	20	521	540	GAUGAGGAUAGGGAGGAGGA	UCCUUAUCUCUAUCUUUAUC	Cleavage	[mRNA] locus=Scaffold000072:956309:959506:+	1
ath-miR854c	Bra033225	PLDBETA1 (PHOSPHOLIPASE D BETA 1)\x3b phospholipase D"	3	13.567	1	21	338	358	GAUGAGGAUAGGGAGGAGGAG	CUCCUCCUCACUAUCCCUAUC	Cleavage	[mRNA] locus=Scaffold000087:71844:76767:-	1
ath-miR854c	Bra033264	extra-large G-protein-related"	2.5	17.609	1	21	332	352	GAUGAGGAUAGGGAGGAGGAG	CUCGUCCUCCCUAUCCUCCUC	Cleavage	[mRNA] locus=Scaffold000087:254030:256035:+	1
ath-miR854c	Bra033548	ABC transporter family protein"	3	13.998	1	21	153	173	GAUGAGGAUAGGGAGGAGGAG	CUCCUCCUCCUCAUCCUCCUC	Translation	[mRNA] locus=Scaffold040553:481732:484465:+	1
ath-miR854c	Bra033660	aspartyl protease family protein"	2.5	8.109	1	21	25	45	GAUGAGGAUAGGGAGGAGGAG	CUCCUCCUCCUCCUCCUCAUC	Translation	[mRNA] locus=Scaffold000089:505364:508734:+	1
ath-miR854c	Bra033694	KCS20 (3-KETOACYL-COA SYNTHASE 20)\x3b fatty acid elongase"	3	2.643	1	21	157	177	GAUGAGGAUAGGGAGGAGGAG	CUCCUCCUCCCUCUCCUCGCC	Translation	[mRNA] locus=Scaffold000089:693598:696439:+	1
ath-miR854c	Bra033853	unknown protein"	3	10.764	1	21	466	486	GAUGAGGAUAGGGAGGAGGAG	CUCCUCCUCGUUUUUCUCAUC	Translation	[mRNA] locus=Scaffold000091:209371:210237:-	1
ath-miR854c	Bra034179	kelch repeat-containing F-box family protein"	3	3.547	1	21	36	56	GAUGAGGAUAGGGAGGAGGAG	CUCCUCCUCCUCAUCAUCAUC	Translation	[mRNA] locus=Scaffold000093:660554:661831:-	1
ath-miR854c	Bra035092	protein binding / zinc ion binding"	3	16.774	1	21	173	193	GAUGAGGAUAGGGAGGAGGAG	CUCCUCCUCCUCUUCUUCAUC	Translation	[mRNA] locus=Scaffold000101:413571:414717:+	1
ath-miR854c	Bra035157	ZFP1 (ZINC-FINGER PROTEIN 1)\x3b nucleic acid binding / transcription factor/ zinc ion binding"	2.5	7.212	1	21	300	320	GAUGAGGAUAGGGAGGAGGAG	CUACUCCUCCUCAUCCUCAUC	Translation	[mRNA] locus=Scaffold000101:691705:692349:+	1
ath-miR854c	Bra035476	dehydration-responsive family protein"	3	10.324	1	21	231	251	GAUGAGGAUAGGGAGGAGGAG	UUCCUCUUCCUUGUCCUCCUC	Cleavage	[mRNA] locus=Scaffold000106:9883:12307:-	1
ath-miR854c	Bra035541	unknown protein"	3	16.603	1	21	1058	1078	GAUGAGGAUAGGGAGGAGGAG	CGCCUCCUCUCGAUUCUCAUC	Translation	[mRNA] locus=Scaffold000107:24941:27397:+	1
ath-miR854c	Bra035992	KCS20 (3-KETOACYL-COA SYNTHASE 20)\x3b fatty acid elongase"	3	3.963	1	21	157	177	GAUGAGGAUAGGGAGGAGGAG	CUCCUCCUCCCUCUCCUCGCC	Translation	[mRNA] locus=Scaffold000111:352925:355502:+	1
ath-miR854c	Bra036241	FUNCTIONS IN\x3a molecular_function unknown\x3b INVOLVED IN\x3a biological_process unknown\x3b LOCATED IN\x3a cellular_component unk	3	11.528	1	21	114	134	GAUGAGGAUAGGGAGGAGGAG	CUCCUCUUUCCUUUCCUUGUC	Translation	[mRNA] locus=Scaffold000114:79154:81262:-	1
ath-miR854c	Bra036258	chloroplast thylakoid lumen protein"	3	8.241	1	21	45	65	GAUGAGGAUAGGGAGGAGGAG	CUCCUCCACUCUCUCUUCAUC	Translation	[mRNA] locus=Scaffold000114:143663:144846:+	1
ath-miR854c	Bra036891	transmembrane protein-related"	3	15.27	1	21	229	249	GAUGAGGAUAGGGAGGAGGAG	CUCCUUCUUCCUCUCCUCAUG	Translation	[mRNA] locus=Scaffold000122:266882:268018:+	1
ath-miR854c	Bra036931	SEU (seuss)\x3b DNA binding / protein binding / protein heterodimerization/ transcription cofactor"	2.5	8.18	1	21	53	73	GAUGAGGAUAGGGAGGAGGAG	CUCCUCCUCCUCCUCCUCAUC	Translation	[mRNA] locus=Scaffold000123:72690:75972:+	1
ath-miR854c	Bra037005	glycoside hydrolase family 28 protein / polygalacturonase (pectinase) family protein"	3	6.184	1	20	113	132	GAUGAGGAUAGGGAGGAGGA	CCUUCCUCCCUCUCUUCAUC	Translation	[mRNA] locus=Scaffold000124:221071:223550:-	1
ath-miR854c	Bra037376	FUNCTIONS IN\x3a molecular_function unknown\x3b INVOLVED IN\x3a biological_process unknown\x3b LOCATED IN\x3a endoplasmic reticulu	3	13.459	1	21	113	133	GAUGAGGAUAGGGAGGAGGAG	CUCCUUCUCGCUCUCCUCGUC	Translation	[mRNA] locus=Scaffold000128:335017:335457:+	1
ath-miR854c	Bra038804	zinc finger protein (LSD1)"	2.5	12.455	1	21	104	124	GAUGAGGAUAGGGAGGAGGAG	CUCCUCAUCCUCAUCCUCAUC	Translation	[mRNA] locus=Scaffold000152:333112:334112:-	1
ath-miR854c	Bra038957	LOCATED IN\x3a integral to membrane, Golgi apparatus, plant-type cell wall\x3b EXPRESSED IN\x3a 23 plant structures\x3b EXPRESSED D	3	10.479	1	20	1466	1485	GAUGAGGAUAGGGAGGAGGA	UCGUCUUCCUUAUUCUCGUC	Cleavage	[mRNA] locus=Scaffold000156:234966:237437:-	1
ath-miR854c	Bra039217	TET8 (TETRASPANIN8)"	3	11.805	1	21	49	69	GAUGAGGAUAGGGAGGAGGAG	UUCCUCCUCUCGAUCCCCAUC	Translation	[mRNA] locus=Scaffold000161:211940:214081:-	1
ath-miR854c	Bra039691	unknown protein"	2.5	15.965	1	21	21	41	GAUGAGGAUAGGGAGGAGGAG	UUCCUCCUCGUCAUCCUCAUC	Translation	[mRNA] locus=Scaffold000173:221832:223647:-	1
ath-miR854c	Bra039840	unknown protein"	3	0.169	1	21	135	155	GAUGAGGAUAGGGAGGAGGAG	CUCUUUCUCUCUCUUCUCAUC	Translation	[mRNA] locus=Scaffold000178:172004:172981:-	1
ath-miR854c	Bra040520	CA1 (CARBONIC ANHYDRASE 1)\x3b carbonate dehydratase/ zinc ion binding"	2	3.39	1	21	117	137	GAUGAGGAUAGGGAGGAGGAG	UUCUUCCUCCUCAUCCUCAUC	Translation	[mRNA] locus=Scaffold000214:79020:81956:-	1
ath-miR854d	Bra000571	TET8 (TETRASPANIN8)"	2	13.702	1	21	49	69	GAUGAGGAUAGGGAGGAGGAG	UUCCUCCUCUCUAUCCCCAUC	Cleavage	[mRNA] locus=Scaffold000001:3063859:3064975:+	1
ath-miR854d	Bra001582	zinc finger (C3HC4-type RING finger) family protein"	2	3.184	1	21	107	127	GAUGAGGAUAGGGAGGAGGAG	CUCCUCCUCCCCCUCCUCAUC	Translation	[mRNA] locus=Scaffold000001:8410242:8411908:-	1
ath-miR854d	Bra001721	zinc finger (C3HC4-type RING finger) family protein"	3	16.04	1	21	160	180	GAUGAGGAUAGGGAGGAGGAG	CUGCUUCUCUCUAUCCUUGUC	Cleavage	[mRNA] locus=Scaffold000001:9268919:9269569:+	1
ath-miR854d	Bra002267	F-box family protein"	3	6.397	1	21	165	185	GAUGAGGAUAGGGAGGAGGAG	CUCCUCCUCCUCUUCUUCAUC	Translation	[mRNA] locus=Scaffold000002:2213656:2215021:+	1
ath-miR854d	Bra002679	basic helix-loop-helix (bHLH) family protein"	3	9.665	1	21	110	130	GAUGAGGAUAGGGAGGAGGAG	CUUCUCUUCCCCCUCCUCAUC	Translation	[mRNA] locus=Scaffold000002:4514514:4515732:+	1
ath-miR854d	Bra003247	CYP94D2\x3b electron carrier/ heme binding / iron ion binding / monooxygenase/ oxygen binding"	3	5.42	1	20	32	51	GAUGAGGAUAGGGAGGAGGA	UUUCUCUCCCUAUCUUCAUC	Cleavage	[mRNA] locus=Scaffold000003:706420:708517:-	1
ath-miR854d	Bra003546	unknown protein"	2.5	13.668	1	21	114	134	GAUGAGGAUAGGGAGGAGGAG	CUCCUCCUCUCCUUCCUCAUC	Translation	[mRNA] locus=Scaffold000003:2280840:2282128:-	1
ath-miR854d	Bra004573	unknown protein"	3	12.858	1	21	348	368	GAUGAGGAUAGGGAGGAGGAG	UUCUUCCUCUAUGUCCUCGUC	Translation	[mRNA] locus=Scaffold000004:852261:852845:-	1
ath-miR854d	Bra004874	ATHB4 (ARABIDOPSIS THALIANA HOMEOBOX-LEUCINE ZIPPER PROTEIN 4)\x3b DNA binding / transcription factor"	3	7.817	1	21	857	878	GAUGAGGAU-AGGGAGGAGGAG	CUCCUCCUCCCUCGUCUUCAUC	Translation	[mRNA] locus=Scaffold000004:2237723:2239355:-	1
ath-miR854d	Bra005011	DAR2 (DA1-RELATED PROTEIN 2)\x3b zinc ion binding"	3	9.802	1	21	6	26	GAUGAGGAUAGGGAGGAGGAG	UUCUUCUUCCUCGUCCUCAUC	Translation	[mRNA] locus=Scaffold000004:2957427:2961349:+	1
ath-miR854d	Bra005474	ATPUP2\x3b purine transmembrane transporter"	2.5	6.986	1	20	152	171	GAUGAGGAUAGGGAGGAGGA	UCCUCCUCCCUCUCCUCUUC	Translation	[mRNA] locus=Scaffold000004:5712803:5713929:+	1
ath-miR854d	Bra005475	CUTA\x3b copper ion binding"	3	8.472	1	21	105	125	GAUGAGGAUAGGGAGGAGGAG	CUCAUCCUCCUUCUCCUCGUC	Translation	[mRNA] locus=Scaffold000004:5714199:5715496:-	1
ath-miR854d	Bra006283	WRKY72\x3b transcription factor"	3	13.598	1	21	873	893	GAUGAGGAUAGGGAGGAGGAG	CUCCUCUUCCUCCUCCUCAUC	Translation	[mRNA] locus=Scaffold000005:2840808:2843014:+	1
ath-miR854d	Bra006603	RHF2A (RING-H2 GROUP F2A)\x3b protein binding / zinc ion binding"	3	19.605	1	21	524	544	GAUGAGGAUAGGGAGGAGGAG	CUUCUCCUCCUCCUCCUCAUC	Translation	[mRNA] locus=Scaffold000005:4224598:4226451:+	1
ath-miR854d	Bra006673	TET4 (TETRASPANIN4)"	3	16.473	1	21	46	66	GAUGAGGAUAGGGAGGAGGAG	UUCCUCCUCUCCAUCCCCAUC	Translation	[mRNA] locus=Scaffold000005:4558956:4560450:-	1
ath-miR854d	Bra006781	leucine-rich repeat transmembrane protein kinase, putative"	3	18.476	1	20	32	51	GAUGAGGAUAGGGAGGAGGA	UUCUCCUCUCCAUCUUCGUC	Translation	[mRNA] locus=Scaffold000005:5029286:5031607:+	1
ath-miR854d	Bra006829	CYP71B10\x3b electron carrier/ heme binding / iron ion binding / monooxygenase/ oxygen binding"	2	12.136	1	21	31	51	GAUGAGGAUAGGGAGGAGGAG	UUCCUCAUCUCUAUCCUUAUC	Cleavage	[mRNA] locus=Scaffold000005:5230748:5232751:+	1
ath-miR854d	Bra007190	glycosyl hydrolase family 17 protein"	3	8.956	1	21	28	48	GAUGAGGAUAGGGAGGAGGAG	CUCCUCCUCCUUAUCUCCGUC	Cleavage	[mRNA] locus=Scaffold000006:1965238:1966371:+	1
ath-miR854d	Bra007259	CYP94D2\x3b electron carrier/ heme binding / iron ion binding / monooxygenase/ oxygen binding"	2	5.625	1	20	23	42	GAUGAGGAUAGGGAGGAGGA	UCUUCGUCCCUAUCUUCAUC	Cleavage	[mRNA] locus=Scaffold000006:2340845:2343129:+	1
ath-miR854d	Bra007546	unknown protein"	3	14.47	1	21	634	654	GAUGAGGAUAGGGAGGAGGAG	CUCCUCUUCCCUUACUUCAUC	Translation	[mRNA] locus=Scaffold000006:3833685:3834629:+	1
ath-miR854d	Bra007684	DNAJ heat shock N-terminal domain-containing protein"	2.5	5.31	1	21	321	341	GAUGAGGAUAGGGAGGAGGAG	UUCCUCCUCCUCUUCCUCAUC	Translation	[mRNA] locus=Scaffold000006:4485335:4487277:+	1
ath-miR854d	Bra008954	binding"	2	1.521	1	21	132	152	GAUGAGGAUAGGGAGGAGGAG	UUCCUCCUCUUCAUCCUCAUC	Translation	[mRNA] locus=Scaffold000008:1786448:1787362:+	1
ath-miR854d	Bra009639	basic helix-loop-helix (bHLH) family protein"	3	5.825	1	20	1974	1993	GAUGAGGAUAGGGAGGAGGA	UCCUUCUCCCUUUCCUCACC	Translation	[mRNA] locus=Scaffold000008:4749340:4751749:+	1
ath-miR854d	Bra009900	emb1138 (embryo defective 1138)\x3b ATP binding / ATP-dependent helicase/ RNA binding / helicase/ nucleic acid binding /	3	5.506	1	21	153	174	GAUGAGGAUAG-GGAGGAGGAG	CUCCUCCUCCUCUCUCCUCAUC	Translation	[mRNA] locus=Scaffold000009:1601150:1604253:-	1
ath-miR854d	Bra010322	unknown protein"	3	10.479	1	21	96	116	GAUGAGGAUAGGGAGGAGGAG	CUCCUCCUCCUCGUCUUCGUC	Translation	[mRNA] locus=Scaffold000010:656645:658228:+	1
ath-miR854d	Bra011043	ATM1 (ABC TRANSPORTER OF THE MITOCHONDRION)\x3b ATPase, coupled to transmembrane movement of substances / transporte	3	4.106	1	21	417	437	GAUGAGGAUAGGGAGGAGGAG	CUCCUCCUCCUCCUCUUCAUC	Translation	[mRNA] locus=Scaffold000011:95409:98044:-	1
ath-miR854d	Bra011329	ATP synthase family"	3	5.903	1	21	120	140	GAUGAGGAUAGGGAGGAGGAG	CUCCUCCUCCUCAUCCUCCUC	Translation	[mRNA] locus=Scaffold000011:1662723:1663463:+	1
ath-miR854d	Bra011565	LOCATED IN\x3a chloroplast\x3b EXPRESSED IN\x3a 21 plant structures\x3b EXPRESSED DURING\x3a 13 growth stages\x3b CONTAINS InterPro	3	7.327	1	20	141	160	GAUGAGGAUAGGGAGGAGGA	UCCUCCUCCUCAUCAUCAUC	Translation	[mRNA] locus=Scaffold000011:2711100:2716811:-	1
ath-miR854d	Bra011715	unknown protein"	3	17.865	1	21	224	244	GAUGAGGAUAGGGAGGAGGAG	UUCCUCUUCGUUAUCUUCGUC	Cleavage	[mRNA] locus=Scaffold000011:3458730:3459257:-	1
ath-miR854d	Bra011762	CYP91A2 (CYTOCHROME P450 MONOOXYGENASE 91A2)\x3b electron carrier/ heme binding / iron ion binding / monooxygenas	3	4.714	1	20	14	33	GAUGAGGAUAGGGAGGAGGA	UCCUUCUUCCUCUCCUUGUC	Translation	[mRNA] locus=Scaffold000011:3683948:3686176:+	1
ath-miR854d	Bra012653	glycine-rich protein"	3	24.43	1	21	99	119	GAUGAGGAUAGGGAGGAGGAG	CUCCUCCUCCUCCUCCUCGUC	Translation	[mRNA] locus=Scaffold000013:1006508:1009323:-	1
ath-miR854d	Bra013460	zinc finger protein (LSD1)"	3	11.134	1	21	104	124	GAUGAGGAUAGGGAGGAGGAG	CUCUUCAUCCUCAUCCUCAUC	Translation	[mRNA] locus=Scaffold000014:1259590:1260768:+	1
ath-miR854d	Bra013475	FAD-binding domain-containing protein"	2.5	5.238	1	21	189	209	GAUGAGGAUAGGGAGGAGGAG	CUCCUCCGUCUUAUCCUUAUC	Cleavage	[mRNA] locus=Scaffold000014:1319038:1320645:+	1
ath-miR854d	Bra013634	CYP706A1\x3b electron carrier/ heme binding / iron ion binding / monooxygenase/ oxygen binding"	3	18.998	1	20	584	603	GAUGAGGAUAGGGAGGAGGA	UCUUCCUCUCUAUCUUCAAC	Cleavage	[mRNA] locus=Scaffold000014:2217188:2218762:+	1
ath-miR854d	Bra013906	MATE efflux family protein"	3	11.004	1	21	385	405	GAUGAGGAUAGGGAGGAGGAG	CUCCUCCUUCCUAUUUACAUC	Cleavage	[mRNA] locus=Scaffold000014:3841986:3844632:-	1
ath-miR854d	Bra014393	AtATG18a"	2.5	3.929	1	21	975	995	GAUGAGGAUAGGGAGGAGGAG	UUCCUCAUCCCCAUCCUCGUC	Translation	[mRNA] locus=Scaffold000016:75082:76665:+	1
ath-miR854d	Bra014883	FUNCTIONS IN\x3a molecular_function unknown\x3b INVOLVED IN\x3a biological_process unknown\x3b BEST Arabidopsis thaliana protein	3	24.035	1	21	641	661	GAUGAGGAUAGGGAGGAGGAG	CUCCUCCUCGCUCUUCUCAUU	Translation	[mRNA] locus=Scaffold000017:151240:153910:-	1
ath-miR854d	Bra015573	C2 domain-containing protein"	3	10.151	1	21	554	574	GAUGAGGAUAGGGAGGAGGAG	CACCUUCUCCCUCUCCUUAUC	Translation	[mRNA] locus=Scaffold000018:2812921:2813880:-	1
ath-miR854d	Bra015721	ATY1 (ARABIDOPSIS THIOREDOXIN Y1)\x3b electron carrier/ protein disulfide oxidoreductase"	3	15.332	1	20	145	164	GAUGAGGAUAGGGAGGAGGA	CUCUCCUCGCUAUCUUCAUC	Cleavage	[mRNA] locus=Scaffold000019:528899:530119:+	1
ath-miR854d	Bra016495	ATPUP14\x3b purine transmembrane transporter"	2.5	10	1	21	298	318	GAUGAGGAUAGGGAGGAGGAG	CUCCUCCUCCCUUUCAUCAUC	Translation	[mRNA] locus=Scaffold000020:1115442:1118686:-	1
ath-miR854d	Bra016773	ACR8\x3b amino acid binding"	3	15.037	1	21	497	517	GAUGAGGAUAGGGAGGAGGAG	CUCCUAUUCUCGAUCCUCAUC	Translation	[mRNA] locus=Scaffold000020:2267466:2269621:+	1
ath-miR854d	Bra016991	unknown protein"	3	10.589	1	21	186	206	GAUGAGGAUAGGGAGGAGGAG	CUCCUCCUCCUCUUCCUCGUC	Translation	[mRNA] locus=Scaffold000021:669950:670507:+	1
ath-miR854d	Bra017380	asparagine synthase (glutamine-hydrolyzing)"	3	17.516	1	21	141	161	GAUGAGGAUAGGGAGGAGGAG	CUCCUCCUCAUCAUCUUCAUC	Translation	[mRNA] locus=Scaffold000022:484169:487761:-	1
ath-miR854d	Bra017404	DNA binding / transcription factor"	2.5	9.353	1	21	920	940	GAUGAGGAUAGGGAGGAGGAG	CUCCUCCUCCUCUUCCUCAUC	Translation	[mRNA] locus=Scaffold000022:694739:696734:-	1
ath-miR854d	Bra018872	unknown protein"	3	16.343	1	20	2737	2756	GAUGAGGAUAGGGAGGAGGA	UUCUUGUUCUUAUCCUCAUC	Cleavage	[mRNA] locus=Scaffold000026:1682660:1689659:+	1
ath-miR854d	Bra019147	MATE efflux family protein"	3	13.742	1	21	391	411	GAUGAGGAUAGGGAGGAGGAG	UUCCUCCUUCCUAUCUACGUC	Cleavage	[mRNA] locus=Scaffold000027:663261:665386:+	1
ath-miR854d	Bra019699	calcineurin-like phosphoesterase family protein"	3	4.389	1	21	31	51	GAUGAGGAUAGGGAGGAGGAG	CUCUUCCUCUCUAUCUUCACC	Cleavage	[mRNA] locus=Scaffold000029:583100:585698:+	1
ath-miR854d	Bra020051	unknown protein"	2	3.837	1	21	16	36	GAUGAGGAUAGGGAGGAGGAG	UUCCUUCUCUCUCUCCUCAUC	Translation	[mRNA] locus=Scaffold000030:94803:95252:-	1
ath-miR854d	Bra020314	ZIP2\x3b copper ion transmembrane transporter/ transferase, transferring glycosyl groups / zinc ion transmembrane transporte	3	8.492	1	21	37	57	GAUGAGGAUAGGGAGGAGGAG	UUCUUCCUCUCUAUUCUCUUC	Cleavage	[mRNA] locus=Scaffold000030:1443147:1444863:+	1
ath-miR854d	Bra020398	basic helix-loop-helix (bHLH) family protein"	3	14.328	1	21	110	130	GAUGAGGAUAGGGAGGAGGAG	CUUCUCUUCCCCCUCCUCAUC	Translation	[mRNA] locus=Scaffold000030:1824377:1825755:+	1
ath-miR854d	Bra020495	unknown protein"	3	10.552	1	21	117	137	GAUGAGGAUAGGGAGGAGGAG	CUCCUCCUCUUCCUCCUCAUC	Translation	[mRNA] locus=Scaffold000031:208735:210705:-	1
ath-miR854d	Bra020781	short-chain dehydrogenase/reductase (SDR) family protein"	3	0.238	1	21	16	36	GAUGAGGAUAGGGAGGAGGAG	CUCCUCCUCCUCAUCCCCAUC	Translation	[mRNA] locus=Scaffold000031:2073813:2075587:+	1
ath-miR854d	Bra021334	methyltransferase"	3	14.722	1	21	126	146	GAUGAGGAUAGGGAGGAGGAG	CUCCUCCUCCUUCUCCUCUUC	Translation	[mRNA] locus=Scaffold000034:278496:280065:+	1
ath-miR854d	Bra021821	AtGH9B8 (Arabidopsis thaliana glycosyl hydrolase 9B8)\x3b catalytic/ hydrolase, hydrolyzing O-glycosyl compounds"	3	13.528	1	21	40	60	GAUGAGGAUAGGGAGGAGGAG	UUUCUCCUCCUUAUUCUGAUC	Cleavage	[mRNA] locus=Scaffold000035:1412577:1415518:+	1
ath-miR854d	Bra022667	AtGRF7 (GROWTH-REGULATING FACTOR 7)\x3b transcription activator"	2.5	12.655	1	20	90	109	GAUGAGGAUAGGGAGGAGGA	UCCUCAUCCUCAUCCUCAUC	Translation	[mRNA] locus=Scaffold000038:1465069:1466198:+	1
ath-miR854d	Bra022944	unknown protein"	3	5.521	1	21	189	209	GAUGAGGAUAGGGAGGAGGAG	CUCCUCCUCCUCCUCCUCAUU	Translation	[mRNA] locus=Scaffold000039:1089955:1092059:+	1
ath-miR854d	Bra023379	zinc finger (CCCH-type) family protein"	3	23.54	1	20	735	754	GAUGAGGAUAGGGAGGAGGA	UCUUCUUCCUUCUCCUCGUC	Translation	[mRNA] locus=Scaffold000041:324944:331171:+	1
ath-miR854d	Bra023727	PHO1 (phosphate 1)"	3	13.392	1	20	1535	1554	GAUGAGGAUAGGGAGGAGGA	UCCUCCUCUUGAUCUUCAUU	Translation	[mRNA] locus=Scaffold000042:109748:115388:+	1
ath-miR854d	Bra024435	unknown protein"	3	22.048	1	21	78	98	GAUGAGGAUAGGGAGGAGGAG	UUUCUCUUCUCUAGUCUCAUC	Cleavage	[mRNA] locus=Scaffold000044:1303482:1305878:+	1
ath-miR854d	Bra025766	ATPUP14\x3b purine transmembrane transporter"	3	7.397	1	21	274	294	GAUGAGGAUAGGGAGGAGGAG	CUCCUUCUCCCUUUUUUUAUC	Translation	[mRNA] locus=Scaffold000049:645681:646912:+	1
ath-miR854d	Bra026552	unknown protein"	3	4.896	1	21	96	116	GAUGAGGAUAGGGAGGAGGAG	CUCCUCUUCCUCCUCCUCAUC	Translation	[mRNA] locus=Scaffold000052:440905:441719:+	1
ath-miR854d	Bra026758	receptor lectin kinase, putative"	3	7.633	1	21	40	60	GAUGAGGAUAGGGAGGAGGAG	CUACUCCUCUUCAUCCUCAUC	Translation	[mRNA] locus=Scaffold000053:442213:444189:+	1
ath-miR854d	Bra027179	TRZ4 (TRNASE Z 4)\x3b 3'-tRNA processing endoribonuclease/ catalytic"	3	5.207	1	21	116	136	GAUGAGGAUAGGGAGGAGGAG	CUCCUCCUCCCUCUUCUCCUC	Translation	[mRNA] locus=Scaffold000055:82254:86351:-	1
ath-miR854d	Bra027196	MFP1 (MAR BINDING FILAMENT-LIKE PROTEIN 1)\x3b DNA binding"	3	6.366	1	21	38	58	GAUGAGGAUAGGGAGGAGGAG	CUCCUCCUCCUCAUCCUCCUC	Translation	[mRNA] locus=Scaffold000055:153148:155743:+	1
ath-miR854d	Bra027313	unknown protein"	2.5	19.001	1	21	86	106	GAUGAGGAUAGGGAGGAGGAG	CACCUCCUCCUCAUCCUCAUC	Translation	[mRNA] locus=Scaffold000055:805143:806744:+	1
ath-miR854d	Bra027315	unknown protein"	2.5	19.073	1	21	86	106	GAUGAGGAUAGGGAGGAGGAG	CACCUCCUCCUCAUCCUCAUC	Translation	[mRNA] locus=Scaffold000055:814021:815628:+	1
ath-miR854d	Bra027558	tapetum-specific protein-related"	3	6.372	1	21	37	57	GAUGAGGAUAGGGAGGAGGAG	CUACUCCUCCUCAUCCUCGUC	Translation	[mRNA] locus=Scaffold000056:988680:989036:-	1
ath-miR854d	Bra028591	unknown protein"	2.5	3.002	1	21	31	51	GAUGAGGAUAGGGAGGAGGAG	CUCCUUCUCCUUGUUUUCAUC	Cleavage	[mRNA] locus=Scaffold000062:1187085:1187528:+	1
ath-miR854d	Bra028943	zinc finger (C2H2 type) family protein"	2.5	14.961	1	21	398	418	GAUGAGGAUAGGGAGGAGGAG	CUCCUCCUCCUCCUCCUCAUC	Translation	[mRNA] locus=Scaffold000064:113730:114899:-	1
ath-miR854d	Bra028979	SVL1 (SHV3-LIKE 1)\x3b glycerophosphodiester phosphodiesterase/ phosphoric diester hydrolase"	3	13.268	1	21	58	78	GAUGAGGAUAGGGAGGAGGAG	UUCCUACUCUCUGUUCUCGUC	Cleavage	[mRNA] locus=Scaffold000064:271835:275342:-	1
ath-miR854d	Bra029720	unknown protein"	2.5	10.288	1	21	171	191	GAUGAGGAUAGGGAGGAGGAG	CUCCUCCUCCUCCUCCUCAUC	Translation	[mRNA] locus=Scaffold000067:682321:683379:-	1
ath-miR854d	Bra030236	unknown protein"	2.5	7.957	1	21	228	248	GAUGAGGAUAGGGAGGAGGAG	CUCUUCUUCCCUUUCUUCAUC	Translation	[mRNA] locus=Scaffold000070:416016:416753:+	1
ath-miR854d	Bra030261	lipid-associated family protein"	2.5	8.72	1	21	19	39	GAUGAGGAUAGGGAGGAGGAG	CUCCUCCUCUCCCUCCUCAUC	Translation	[mRNA] locus=Scaffold000070:633047:633680:-	1
ath-miR854d	Bra030266	FUNCTIONS IN\x3a molecular_function unknown\x3b INVOLVED IN\x3a biological_process unknown\x3b CONTAINS InterPro DOMAIN/s\x3a Cyc	2.5	7.716	1	21	159	179	GAUGAGGAUAGGGAGGAGGAG	CUCCUCCUCCUCCUCCUCAUC	Translation	[mRNA] locus=Scaffold000070:679017:682719:-	1
ath-miR854d	Bra030726	CONTAINS InterPro DOMAIN/s\x3a Uncharacterised protein family UPF0005 (InterPro\x3aIPR006214)\x3b BEST Arabidopsis thaliana pr	3	21.904	1	20	521	540	GAUGAGGAUAGGGAGGAGGA	UCCUUAUCUCUAUCUUUAUC	Cleavage	[mRNA] locus=Scaffold000072:956309:959506:+	1
ath-miR854d	Bra033225	PLDBETA1 (PHOSPHOLIPASE D BETA 1)\x3b phospholipase D"	3	13.567	1	21	338	358	GAUGAGGAUAGGGAGGAGGAG	CUCCUCCUCACUAUCCCUAUC	Cleavage	[mRNA] locus=Scaffold000087:71844:76767:-	1
ath-miR854d	Bra033264	extra-large G-protein-related"	2.5	17.609	1	21	332	352	GAUGAGGAUAGGGAGGAGGAG	CUCGUCCUCCCUAUCCUCCUC	Cleavage	[mRNA] locus=Scaffold000087:254030:256035:+	1
ath-miR854d	Bra033548	ABC transporter family protein"	3	13.998	1	21	153	173	GAUGAGGAUAGGGAGGAGGAG	CUCCUCCUCCUCAUCCUCCUC	Translation	[mRNA] locus=Scaffold040553:481732:484465:+	1
ath-miR854d	Bra033660	aspartyl protease family protein"	2.5	8.109	1	21	25	45	GAUGAGGAUAGGGAGGAGGAG	CUCCUCCUCCUCCUCCUCAUC	Translation	[mRNA] locus=Scaffold000089:505364:508734:+	1
ath-miR854d	Bra033694	KCS20 (3-KETOACYL-COA SYNTHASE 20)\x3b fatty acid elongase"	3	2.643	1	21	157	177	GAUGAGGAUAGGGAGGAGGAG	CUCCUCCUCCCUCUCCUCGCC	Translation	[mRNA] locus=Scaffold000089:693598:696439:+	1
ath-miR854d	Bra033853	unknown protein"	3	10.764	1	21	466	486	GAUGAGGAUAGGGAGGAGGAG	CUCCUCCUCGUUUUUCUCAUC	Translation	[mRNA] locus=Scaffold000091:209371:210237:-	1
ath-miR854d	Bra034179	kelch repeat-containing F-box family protein"	3	3.547	1	21	36	56	GAUGAGGAUAGGGAGGAGGAG	CUCCUCCUCCUCAUCAUCAUC	Translation	[mRNA] locus=Scaffold000093:660554:661831:-	1
ath-miR854d	Bra035092	protein binding / zinc ion binding"	3	16.774	1	21	173	193	GAUGAGGAUAGGGAGGAGGAG	CUCCUCCUCCUCUUCUUCAUC	Translation	[mRNA] locus=Scaffold000101:413571:414717:+	1
ath-miR854d	Bra035157	ZFP1 (ZINC-FINGER PROTEIN 1)\x3b nucleic acid binding / transcription factor/ zinc ion binding"	2.5	7.212	1	21	300	320	GAUGAGGAUAGGGAGGAGGAG	CUACUCCUCCUCAUCCUCAUC	Translation	[mRNA] locus=Scaffold000101:691705:692349:+	1
ath-miR854d	Bra035476	dehydration-responsive family protein"	3	10.324	1	21	231	251	GAUGAGGAUAGGGAGGAGGAG	UUCCUCUUCCUUGUCCUCCUC	Cleavage	[mRNA] locus=Scaffold000106:9883:12307:-	1
ath-miR854d	Bra035541	unknown protein"	3	16.603	1	21	1058	1078	GAUGAGGAUAGGGAGGAGGAG	CGCCUCCUCUCGAUUCUCAUC	Translation	[mRNA] locus=Scaffold000107:24941:27397:+	1
ath-miR854d	Bra035992	KCS20 (3-KETOACYL-COA SYNTHASE 20)\x3b fatty acid elongase"	3	3.963	1	21	157	177	GAUGAGGAUAGGGAGGAGGAG	CUCCUCCUCCCUCUCCUCGCC	Translation	[mRNA] locus=Scaffold000111:352925:355502:+	1
ath-miR854d	Bra036241	FUNCTIONS IN\x3a molecular_function unknown\x3b INVOLVED IN\x3a biological_process unknown\x3b LOCATED IN\x3a cellular_component unk	3	11.528	1	21	114	134	GAUGAGGAUAGGGAGGAGGAG	CUCCUCUUUCCUUUCCUUGUC	Translation	[mRNA] locus=Scaffold000114:79154:81262:-	1
ath-miR854d	Bra036258	chloroplast thylakoid lumen protein"	3	8.241	1	21	45	65	GAUGAGGAUAGGGAGGAGGAG	CUCCUCCACUCUCUCUUCAUC	Translation	[mRNA] locus=Scaffold000114:143663:144846:+	1
ath-miR854d	Bra036891	transmembrane protein-related"	3	15.27	1	21	229	249	GAUGAGGAUAGGGAGGAGGAG	CUCCUUCUUCCUCUCCUCAUG	Translation	[mRNA] locus=Scaffold000122:266882:268018:+	1
ath-miR854d	Bra036931	SEU (seuss)\x3b DNA binding / protein binding / protein heterodimerization/ transcription cofactor"	2.5	8.18	1	21	53	73	GAUGAGGAUAGGGAGGAGGAG	CUCCUCCUCCUCCUCCUCAUC	Translation	[mRNA] locus=Scaffold000123:72690:75972:+	1
ath-miR854d	Bra037005	glycoside hydrolase family 28 protein / polygalacturonase (pectinase) family protein"	3	6.184	1	20	113	132	GAUGAGGAUAGGGAGGAGGA	CCUUCCUCCCUCUCUUCAUC	Translation	[mRNA] locus=Scaffold000124:221071:223550:-	1
ath-miR854d	Bra037376	FUNCTIONS IN\x3a molecular_function unknown\x3b INVOLVED IN\x3a biological_process unknown\x3b LOCATED IN\x3a endoplasmic reticulu	3	13.459	1	21	113	133	GAUGAGGAUAGGGAGGAGGAG	CUCCUUCUCGCUCUCCUCGUC	Translation	[mRNA] locus=Scaffold000128:335017:335457:+	1
ath-miR854d	Bra038804	zinc finger protein (LSD1)"	2.5	12.455	1	21	104	124	GAUGAGGAUAGGGAGGAGGAG	CUCCUCAUCCUCAUCCUCAUC	Translation	[mRNA] locus=Scaffold000152:333112:334112:-	1
ath-miR854d	Bra038957	LOCATED IN\x3a integral to membrane, Golgi apparatus, plant-type cell wall\x3b EXPRESSED IN\x3a 23 plant structures\x3b EXPRESSED D	3	10.479	1	20	1466	1485	GAUGAGGAUAGGGAGGAGGA	UCGUCUUCCUUAUUCUCGUC	Cleavage	[mRNA] locus=Scaffold000156:234966:237437:-	1
ath-miR854d	Bra039217	TET8 (TETRASPANIN8)"	3	11.805	1	21	49	69	GAUGAGGAUAGGGAGGAGGAG	UUCCUCCUCUCGAUCCCCAUC	Translation	[mRNA] locus=Scaffold000161:211940:214081:-	1
ath-miR854d	Bra039691	unknown protein"	2.5	15.965	1	21	21	41	GAUGAGGAUAGGGAGGAGGAG	UUCCUCCUCGUCAUCCUCAUC	Translation	[mRNA] locus=Scaffold000173:221832:223647:-	1
ath-miR854d	Bra039840	unknown protein"	3	0.169	1	21	135	155	GAUGAGGAUAGGGAGGAGGAG	CUCUUUCUCUCUCUUCUCAUC	Translation	[mRNA] locus=Scaffold000178:172004:172981:-	1
ath-miR854d	Bra040520	CA1 (CARBONIC ANHYDRASE 1)\x3b carbonate dehydratase/ zinc ion binding"	2	3.39	1	21	117	137	GAUGAGGAUAGGGAGGAGGAG	UUCUUCCUCCUCAUCCUCAUC	Translation	[mRNA] locus=Scaffold000214:79020:81956:-	1
ath-miR854e	Bra000571	TET8 (TETRASPANIN8)"	2	13.702	1	21	49	69	GAUGAGGAUAGGGAGGAGGAG	UUCCUCCUCUCUAUCCCCAUC	Cleavage	[mRNA] locus=Scaffold000001:3063859:3064975:+	1
ath-miR854e	Bra001582	zinc finger (C3HC4-type RING finger) family protein"	2	3.184	1	21	107	127	GAUGAGGAUAGGGAGGAGGAG	CUCCUCCUCCCCCUCCUCAUC	Translation	[mRNA] locus=Scaffold000001:8410242:8411908:-	1
ath-miR854e	Bra001721	zinc finger (C3HC4-type RING finger) family protein"	3	16.04	1	21	160	180	GAUGAGGAUAGGGAGGAGGAG	CUGCUUCUCUCUAUCCUUGUC	Cleavage	[mRNA] locus=Scaffold000001:9268919:9269569:+	1
ath-miR854e	Bra002267	F-box family protein"	3	6.397	1	21	165	185	GAUGAGGAUAGGGAGGAGGAG	CUCCUCCUCCUCUUCUUCAUC	Translation	[mRNA] locus=Scaffold000002:2213656:2215021:+	1
ath-miR854e	Bra002679	basic helix-loop-helix (bHLH) family protein"	3	9.665	1	21	110	130	GAUGAGGAUAGGGAGGAGGAG	CUUCUCUUCCCCCUCCUCAUC	Translation	[mRNA] locus=Scaffold000002:4514514:4515732:+	1
ath-miR854e	Bra003247	CYP94D2\x3b electron carrier/ heme binding / iron ion binding / monooxygenase/ oxygen binding"	3	5.42	1	20	32	51	GAUGAGGAUAGGGAGGAGGA	UUUCUCUCCCUAUCUUCAUC	Cleavage	[mRNA] locus=Scaffold000003:706420:708517:-	1
ath-miR854e	Bra003546	unknown protein"	2.5	13.668	1	21	114	134	GAUGAGGAUAGGGAGGAGGAG	CUCCUCCUCUCCUUCCUCAUC	Translation	[mRNA] locus=Scaffold000003:2280840:2282128:-	1
ath-miR854e	Bra004573	unknown protein"	3	12.858	1	21	348	368	GAUGAGGAUAGGGAGGAGGAG	UUCUUCCUCUAUGUCCUCGUC	Translation	[mRNA] locus=Scaffold000004:852261:852845:-	1
ath-miR854e	Bra004874	ATHB4 (ARABIDOPSIS THALIANA HOMEOBOX-LEUCINE ZIPPER PROTEIN 4)\x3b DNA binding / transcription factor"	3	7.817	1	21	857	878	GAUGAGGAU-AGGGAGGAGGAG	CUCCUCCUCCCUCGUCUUCAUC	Translation	[mRNA] locus=Scaffold000004:2237723:2239355:-	1
ath-miR854e	Bra005011	DAR2 (DA1-RELATED PROTEIN 2)\x3b zinc ion binding"	3	9.802	1	21	6	26	GAUGAGGAUAGGGAGGAGGAG	UUCUUCUUCCUCGUCCUCAUC	Translation	[mRNA] locus=Scaffold000004:2957427:2961349:+	1
ath-miR854e	Bra005474	ATPUP2\x3b purine transmembrane transporter"	2.5	6.986	1	20	152	171	GAUGAGGAUAGGGAGGAGGA	UCCUCCUCCCUCUCCUCUUC	Translation	[mRNA] locus=Scaffold000004:5712803:5713929:+	1
ath-miR854e	Bra005475	CUTA\x3b copper ion binding"	3	8.472	1	21	105	125	GAUGAGGAUAGGGAGGAGGAG	CUCAUCCUCCUUCUCCUCGUC	Translation	[mRNA] locus=Scaffold000004:5714199:5715496:-	1
ath-miR854e	Bra006283	WRKY72\x3b transcription factor"	3	13.598	1	21	873	893	GAUGAGGAUAGGGAGGAGGAG	CUCCUCUUCCUCCUCCUCAUC	Translation	[mRNA] locus=Scaffold000005:2840808:2843014:+	1
ath-miR854e	Bra006603	RHF2A (RING-H2 GROUP F2A)\x3b protein binding / zinc ion binding"	3	19.605	1	21	524	544	GAUGAGGAUAGGGAGGAGGAG	CUUCUCCUCCUCCUCCUCAUC	Translation	[mRNA] locus=Scaffold000005:4224598:4226451:+	1
ath-miR854e	Bra006673	TET4 (TETRASPANIN4)"	3	16.473	1	21	46	66	GAUGAGGAUAGGGAGGAGGAG	UUCCUCCUCUCCAUCCCCAUC	Translation	[mRNA] locus=Scaffold000005:4558956:4560450:-	1
ath-miR854e	Bra006781	leucine-rich repeat transmembrane protein kinase, putative"	3	18.476	1	20	32	51	GAUGAGGAUAGGGAGGAGGA	UUCUCCUCUCCAUCUUCGUC	Translation	[mRNA] locus=Scaffold000005:5029286:5031607:+	1
ath-miR854e	Bra006829	CYP71B10\x3b electron carrier/ heme binding / iron ion binding / monooxygenase/ oxygen binding"	2	12.136	1	21	31	51	GAUGAGGAUAGGGAGGAGGAG	UUCCUCAUCUCUAUCCUUAUC	Cleavage	[mRNA] locus=Scaffold000005:5230748:5232751:+	1
ath-miR854e	Bra007190	glycosyl hydrolase family 17 protein"	3	8.956	1	21	28	48	GAUGAGGAUAGGGAGGAGGAG	CUCCUCCUCCUUAUCUCCGUC	Cleavage	[mRNA] locus=Scaffold000006:1965238:1966371:+	1
ath-miR854e	Bra007259	CYP94D2\x3b electron carrier/ heme binding / iron ion binding / monooxygenase/ oxygen binding"	2	5.625	1	20	23	42	GAUGAGGAUAGGGAGGAGGA	UCUUCGUCCCUAUCUUCAUC	Cleavage	[mRNA] locus=Scaffold000006:2340845:2343129:+	1
ath-miR854e	Bra007546	unknown protein"	3	14.47	1	21	634	654	GAUGAGGAUAGGGAGGAGGAG	CUCCUCUUCCCUUACUUCAUC	Translation	[mRNA] locus=Scaffold000006:3833685:3834629:+	1
ath-miR854e	Bra007684	DNAJ heat shock N-terminal domain-containing protein"	2.5	5.31	1	21	321	341	GAUGAGGAUAGGGAGGAGGAG	UUCCUCCUCCUCUUCCUCAUC	Translation	[mRNA] locus=Scaffold000006:4485335:4487277:+	1
ath-miR854e	Bra008954	binding"	2	1.521	1	21	132	152	GAUGAGGAUAGGGAGGAGGAG	UUCCUCCUCUUCAUCCUCAUC	Translation	[mRNA] locus=Scaffold000008:1786448:1787362:+	1
ath-miR854e	Bra009639	basic helix-loop-helix (bHLH) family protein"	3	5.825	1	20	1974	1993	GAUGAGGAUAGGGAGGAGGA	UCCUUCUCCCUUUCCUCACC	Translation	[mRNA] locus=Scaffold000008:4749340:4751749:+	1
ath-miR854e	Bra009900	emb1138 (embryo defective 1138)\x3b ATP binding / ATP-dependent helicase/ RNA binding / helicase/ nucleic acid binding /	3	5.506	1	21	153	174	GAUGAGGAUAG-GGAGGAGGAG	CUCCUCCUCCUCUCUCCUCAUC	Translation	[mRNA] locus=Scaffold000009:1601150:1604253:-	1
ath-miR854e	Bra010322	unknown protein"	3	10.479	1	21	96	116	GAUGAGGAUAGGGAGGAGGAG	CUCCUCCUCCUCGUCUUCGUC	Translation	[mRNA] locus=Scaffold000010:656645:658228:+	1
ath-miR854e	Bra011043	ATM1 (ABC TRANSPORTER OF THE MITOCHONDRION)\x3b ATPase, coupled to transmembrane movement of substances / transporte	3	4.106	1	21	417	437	GAUGAGGAUAGGGAGGAGGAG	CUCCUCCUCCUCCUCUUCAUC	Translation	[mRNA] locus=Scaffold000011:95409:98044:-	1
ath-miR854e	Bra011329	ATP synthase family"	3	5.903	1	21	120	140	GAUGAGGAUAGGGAGGAGGAG	CUCCUCCUCCUCAUCCUCCUC	Translation	[mRNA] locus=Scaffold000011:1662723:1663463:+	1
ath-miR854e	Bra011565	LOCATED IN\x3a chloroplast\x3b EXPRESSED IN\x3a 21 plant structures\x3b EXPRESSED DURING\x3a 13 growth stages\x3b CONTAINS InterPro	3	7.327	1	20	141	160	GAUGAGGAUAGGGAGGAGGA	UCCUCCUCCUCAUCAUCAUC	Translation	[mRNA] locus=Scaffold000011:2711100:2716811:-	1
ath-miR854e	Bra011715	unknown protein"	3	17.865	1	21	224	244	GAUGAGGAUAGGGAGGAGGAG	UUCCUCUUCGUUAUCUUCGUC	Cleavage	[mRNA] locus=Scaffold000011:3458730:3459257:-	1
ath-miR854e	Bra011762	CYP91A2 (CYTOCHROME P450 MONOOXYGENASE 91A2)\x3b electron carrier/ heme binding / iron ion binding / monooxygenas	3	4.714	1	20	14	33	GAUGAGGAUAGGGAGGAGGA	UCCUUCUUCCUCUCCUUGUC	Translation	[mRNA] locus=Scaffold000011:3683948:3686176:+	1
ath-miR854e	Bra012653	glycine-rich protein"	3	24.43	1	21	99	119	GAUGAGGAUAGGGAGGAGGAG	CUCCUCCUCCUCCUCCUCGUC	Translation	[mRNA] locus=Scaffold000013:1006508:1009323:-	1
ath-miR854e	Bra013460	zinc finger protein (LSD1)"	3	11.134	1	21	104	124	GAUGAGGAUAGGGAGGAGGAG	CUCUUCAUCCUCAUCCUCAUC	Translation	[mRNA] locus=Scaffold000014:1259590:1260768:+	1
ath-miR854e	Bra013475	FAD-binding domain-containing protein"	2.5	5.238	1	21	189	209	GAUGAGGAUAGGGAGGAGGAG	CUCCUCCGUCUUAUCCUUAUC	Cleavage	[mRNA] locus=Scaffold000014:1319038:1320645:+	1
ath-miR854e	Bra013634	CYP706A1\x3b electron carrier/ heme binding / iron ion binding / monooxygenase/ oxygen binding"	3	18.998	1	20	584	603	GAUGAGGAUAGGGAGGAGGA	UCUUCCUCUCUAUCUUCAAC	Cleavage	[mRNA] locus=Scaffold000014:2217188:2218762:+	1
ath-miR854e	Bra013906	MATE efflux family protein"	3	11.004	1	21	385	405	GAUGAGGAUAGGGAGGAGGAG	CUCCUCCUUCCUAUUUACAUC	Cleavage	[mRNA] locus=Scaffold000014:3841986:3844632:-	1
ath-miR854e	Bra014393	AtATG18a"	2.5	3.929	1	21	975	995	GAUGAGGAUAGGGAGGAGGAG	UUCCUCAUCCCCAUCCUCGUC	Translation	[mRNA] locus=Scaffold000016:75082:76665:+	1
ath-miR854e	Bra014883	FUNCTIONS IN\x3a molecular_function unknown\x3b INVOLVED IN\x3a biological_process unknown\x3b BEST Arabidopsis thaliana protein	3	24.035	1	21	641	661	GAUGAGGAUAGGGAGGAGGAG	CUCCUCCUCGCUCUUCUCAUU	Translation	[mRNA] locus=Scaffold000017:151240:153910:-	1
ath-miR854e	Bra015573	C2 domain-containing protein"	3	10.151	1	21	554	574	GAUGAGGAUAGGGAGGAGGAG	CACCUUCUCCCUCUCCUUAUC	Translation	[mRNA] locus=Scaffold000018:2812921:2813880:-	1
ath-miR854e	Bra015721	ATY1 (ARABIDOPSIS THIOREDOXIN Y1)\x3b electron carrier/ protein disulfide oxidoreductase"	3	15.332	1	20	145	164	GAUGAGGAUAGGGAGGAGGA	CUCUCCUCGCUAUCUUCAUC	Cleavage	[mRNA] locus=Scaffold000019:528899:530119:+	1
ath-miR854e	Bra016495	ATPUP14\x3b purine transmembrane transporter"	2.5	10	1	21	298	318	GAUGAGGAUAGGGAGGAGGAG	CUCCUCCUCCCUUUCAUCAUC	Translation	[mRNA] locus=Scaffold000020:1115442:1118686:-	1
ath-miR854e	Bra016773	ACR8\x3b amino acid binding"	3	15.037	1	21	497	517	GAUGAGGAUAGGGAGGAGGAG	CUCCUAUUCUCGAUCCUCAUC	Translation	[mRNA] locus=Scaffold000020:2267466:2269621:+	1
ath-miR854e	Bra016991	unknown protein"	3	10.589	1	21	186	206	GAUGAGGAUAGGGAGGAGGAG	CUCCUCCUCCUCUUCCUCGUC	Translation	[mRNA] locus=Scaffold000021:669950:670507:+	1
ath-miR854e	Bra017380	asparagine synthase (glutamine-hydrolyzing)"	3	17.516	1	21	141	161	GAUGAGGAUAGGGAGGAGGAG	CUCCUCCUCAUCAUCUUCAUC	Translation	[mRNA] locus=Scaffold000022:484169:487761:-	1
ath-miR854e	Bra017404	DNA binding / transcription factor"	2.5	9.353	1	21	920	940	GAUGAGGAUAGGGAGGAGGAG	CUCCUCCUCCUCUUCCUCAUC	Translation	[mRNA] locus=Scaffold000022:694739:696734:-	1
ath-miR854e	Bra018872	unknown protein"	3	16.343	1	20	2737	2756	GAUGAGGAUAGGGAGGAGGA	UUCUUGUUCUUAUCCUCAUC	Cleavage	[mRNA] locus=Scaffold000026:1682660:1689659:+	1
ath-miR854e	Bra019147	MATE efflux family protein"	3	13.742	1	21	391	411	GAUGAGGAUAGGGAGGAGGAG	UUCCUCCUUCCUAUCUACGUC	Cleavage	[mRNA] locus=Scaffold000027:663261:665386:+	1
ath-miR854e	Bra019699	calcineurin-like phosphoesterase family protein"	3	4.389	1	21	31	51	GAUGAGGAUAGGGAGGAGGAG	CUCUUCCUCUCUAUCUUCACC	Cleavage	[mRNA] locus=Scaffold000029:583100:585698:+	1
ath-miR854e	Bra020051	unknown protein"	2	3.837	1	21	16	36	GAUGAGGAUAGGGAGGAGGAG	UUCCUUCUCUCUCUCCUCAUC	Translation	[mRNA] locus=Scaffold000030:94803:95252:-	1
ath-miR854e	Bra020314	ZIP2\x3b copper ion transmembrane transporter/ transferase, transferring glycosyl groups / zinc ion transmembrane transporte	3	8.492	1	21	37	57	GAUGAGGAUAGGGAGGAGGAG	UUCUUCCUCUCUAUUCUCUUC	Cleavage	[mRNA] locus=Scaffold000030:1443147:1444863:+	1
ath-miR854e	Bra020398	basic helix-loop-helix (bHLH) family protein"	3	14.328	1	21	110	130	GAUGAGGAUAGGGAGGAGGAG	CUUCUCUUCCCCCUCCUCAUC	Translation	[mRNA] locus=Scaffold000030:1824377:1825755:+	1
ath-miR854e	Bra020495	unknown protein"	3	10.552	1	21	117	137	GAUGAGGAUAGGGAGGAGGAG	CUCCUCCUCUUCCUCCUCAUC	Translation	[mRNA] locus=Scaffold000031:208735:210705:-	1
ath-miR854e	Bra020781	short-chain dehydrogenase/reductase (SDR) family protein"	3	0.238	1	21	16	36	GAUGAGGAUAGGGAGGAGGAG	CUCCUCCUCCUCAUCCCCAUC	Translation	[mRNA] locus=Scaffold000031:2073813:2075587:+	1
ath-miR854e	Bra021334	methyltransferase"	3	14.722	1	21	126	146	GAUGAGGAUAGGGAGGAGGAG	CUCCUCCUCCUUCUCCUCUUC	Translation	[mRNA] locus=Scaffold000034:278496:280065:+	1
ath-miR854e	Bra021821	AtGH9B8 (Arabidopsis thaliana glycosyl hydrolase 9B8)\x3b catalytic/ hydrolase, hydrolyzing O-glycosyl compounds"	3	13.528	1	21	40	60	GAUGAGGAUAGGGAGGAGGAG	UUUCUCCUCCUUAUUCUGAUC	Cleavage	[mRNA] locus=Scaffold000035:1412577:1415518:+	1
ath-miR854e	Bra022667	AtGRF7 (GROWTH-REGULATING FACTOR 7)\x3b transcription activator"	2.5	12.655	1	20	90	109	GAUGAGGAUAGGGAGGAGGA	UCCUCAUCCUCAUCCUCAUC	Translation	[mRNA] locus=Scaffold000038:1465069:1466198:+	1
ath-miR854e	Bra022944	unknown protein"	3	5.521	1	21	189	209	GAUGAGGAUAGGGAGGAGGAG	CUCCUCCUCCUCCUCCUCAUU	Translation	[mRNA] locus=Scaffold000039:1089955:1092059:+	1
ath-miR854e	Bra023379	zinc finger (CCCH-type) family protein"	3	23.54	1	20	735	754	GAUGAGGAUAGGGAGGAGGA	UCUUCUUCCUUCUCCUCGUC	Translation	[mRNA] locus=Scaffold000041:324944:331171:+	1
ath-miR854e	Bra023727	PHO1 (phosphate 1)"	3	13.392	1	20	1535	1554	GAUGAGGAUAGGGAGGAGGA	UCCUCCUCUUGAUCUUCAUU	Translation	[mRNA] locus=Scaffold000042:109748:115388:+	1
ath-miR854e	Bra024435	unknown protein"	3	22.048	1	21	78	98	GAUGAGGAUAGGGAGGAGGAG	UUUCUCUUCUCUAGUCUCAUC	Cleavage	[mRNA] locus=Scaffold000044:1303482:1305878:+	1
ath-miR854e	Bra025766	ATPUP14\x3b purine transmembrane transporter"	3	7.397	1	21	274	294	GAUGAGGAUAGGGAGGAGGAG	CUCCUUCUCCCUUUUUUUAUC	Translation	[mRNA] locus=Scaffold000049:645681:646912:+	1
ath-miR854e	Bra026552	unknown protein"	3	4.896	1	21	96	116	GAUGAGGAUAGGGAGGAGGAG	CUCCUCUUCCUCCUCCUCAUC	Translation	[mRNA] locus=Scaffold000052:440905:441719:+	1
ath-miR854e	Bra026758	receptor lectin kinase, putative"	3	7.633	1	21	40	60	GAUGAGGAUAGGGAGGAGGAG	CUACUCCUCUUCAUCCUCAUC	Translation	[mRNA] locus=Scaffold000053:442213:444189:+	1
ath-miR854e	Bra027179	TRZ4 (TRNASE Z 4)\x3b 3'-tRNA processing endoribonuclease/ catalytic"	3	5.207	1	21	116	136	GAUGAGGAUAGGGAGGAGGAG	CUCCUCCUCCCUCUUCUCCUC	Translation	[mRNA] locus=Scaffold000055:82254:86351:-	1
ath-miR854e	Bra027196	MFP1 (MAR BINDING FILAMENT-LIKE PROTEIN 1)\x3b DNA binding"	3	6.366	1	21	38	58	GAUGAGGAUAGGGAGGAGGAG	CUCCUCCUCCUCAUCCUCCUC	Translation	[mRNA] locus=Scaffold000055:153148:155743:+	1
ath-miR854e	Bra027313	unknown protein"	2.5	19.001	1	21	86	106	GAUGAGGAUAGGGAGGAGGAG	CACCUCCUCCUCAUCCUCAUC	Translation	[mRNA] locus=Scaffold000055:805143:806744:+	1
ath-miR854e	Bra027315	unknown protein"	2.5	19.073	1	21	86	106	GAUGAGGAUAGGGAGGAGGAG	CACCUCCUCCUCAUCCUCAUC	Translation	[mRNA] locus=Scaffold000055:814021:815628:+	1
ath-miR854e	Bra027558	tapetum-specific protein-related"	3	6.372	1	21	37	57	GAUGAGGAUAGGGAGGAGGAG	CUACUCCUCCUCAUCCUCGUC	Translation	[mRNA] locus=Scaffold000056:988680:989036:-	1
ath-miR854e	Bra028591	unknown protein"	2.5	3.002	1	21	31	51	GAUGAGGAUAGGGAGGAGGAG	CUCCUUCUCCUUGUUUUCAUC	Cleavage	[mRNA] locus=Scaffold000062:1187085:1187528:+	1
ath-miR854e	Bra028943	zinc finger (C2H2 type) family protein"	2.5	14.961	1	21	398	418	GAUGAGGAUAGGGAGGAGGAG	CUCCUCCUCCUCCUCCUCAUC	Translation	[mRNA] locus=Scaffold000064:113730:114899:-	1
ath-miR854e	Bra028979	SVL1 (SHV3-LIKE 1)\x3b glycerophosphodiester phosphodiesterase/ phosphoric diester hydrolase"	3	13.268	1	21	58	78	GAUGAGGAUAGGGAGGAGGAG	UUCCUACUCUCUGUUCUCGUC	Cleavage	[mRNA] locus=Scaffold000064:271835:275342:-	1
ath-miR854e	Bra029720	unknown protein"	2.5	10.288	1	21	171	191	GAUGAGGAUAGGGAGGAGGAG	CUCCUCCUCCUCCUCCUCAUC	Translation	[mRNA] locus=Scaffold000067:682321:683379:-	1
ath-miR854e	Bra030236	unknown protein"	2.5	7.957	1	21	228	248	GAUGAGGAUAGGGAGGAGGAG	CUCUUCUUCCCUUUCUUCAUC	Translation	[mRNA] locus=Scaffold000070:416016:416753:+	1
ath-miR854e	Bra030261	lipid-associated family protein"	2.5	8.72	1	21	19	39	GAUGAGGAUAGGGAGGAGGAG	CUCCUCCUCUCCCUCCUCAUC	Translation	[mRNA] locus=Scaffold000070:633047:633680:-	1
ath-miR854e	Bra030266	FUNCTIONS IN\x3a molecular_function unknown\x3b INVOLVED IN\x3a biological_process unknown\x3b CONTAINS InterPro DOMAIN/s\x3a Cyc	2.5	7.716	1	21	159	179	GAUGAGGAUAGGGAGGAGGAG	CUCCUCCUCCUCCUCCUCAUC	Translation	[mRNA] locus=Scaffold000070:679017:682719:-	1
ath-miR854e	Bra030726	CONTAINS InterPro DOMAIN/s\x3a Uncharacterised protein family UPF0005 (InterPro\x3aIPR006214)\x3b BEST Arabidopsis thaliana pr	3	21.904	1	20	521	540	GAUGAGGAUAGGGAGGAGGA	UCCUUAUCUCUAUCUUUAUC	Cleavage	[mRNA] locus=Scaffold000072:956309:959506:+	1
ath-miR854e	Bra033225	PLDBETA1 (PHOSPHOLIPASE D BETA 1)\x3b phospholipase D"	3	13.567	1	21	338	358	GAUGAGGAUAGGGAGGAGGAG	CUCCUCCUCACUAUCCCUAUC	Cleavage	[mRNA] locus=Scaffold000087:71844:76767:-	1
ath-miR854e	Bra033264	extra-large G-protein-related"	2.5	17.609	1	21	332	352	GAUGAGGAUAGGGAGGAGGAG	CUCGUCCUCCCUAUCCUCCUC	Cleavage	[mRNA] locus=Scaffold000087:254030:256035:+	1
ath-miR854e	Bra033548	ABC transporter family protein"	3	13.998	1	21	153	173	GAUGAGGAUAGGGAGGAGGAG	CUCCUCCUCCUCAUCCUCCUC	Translation	[mRNA] locus=Scaffold040553:481732:484465:+	1
ath-miR854e	Bra033660	aspartyl protease family protein"	2.5	8.109	1	21	25	45	GAUGAGGAUAGGGAGGAGGAG	CUCCUCCUCCUCCUCCUCAUC	Translation	[mRNA] locus=Scaffold000089:505364:508734:+	1
ath-miR854e	Bra033694	KCS20 (3-KETOACYL-COA SYNTHASE 20)\x3b fatty acid elongase"	3	2.643	1	21	157	177	GAUGAGGAUAGGGAGGAGGAG	CUCCUCCUCCCUCUCCUCGCC	Translation	[mRNA] locus=Scaffold000089:693598:696439:+	1
ath-miR854e	Bra033853	unknown protein"	3	10.764	1	21	466	486	GAUGAGGAUAGGGAGGAGGAG	CUCCUCCUCGUUUUUCUCAUC	Translation	[mRNA] locus=Scaffold000091:209371:210237:-	1
ath-miR854e	Bra034179	kelch repeat-containing F-box family protein"	3	3.547	1	21	36	56	GAUGAGGAUAGGGAGGAGGAG	CUCCUCCUCCUCAUCAUCAUC	Translation	[mRNA] locus=Scaffold000093:660554:661831:-	1
ath-miR854e	Bra035092	protein binding / zinc ion binding"	3	16.774	1	21	173	193	GAUGAGGAUAGGGAGGAGGAG	CUCCUCCUCCUCUUCUUCAUC	Translation	[mRNA] locus=Scaffold000101:413571:414717:+	1
ath-miR854e	Bra035157	ZFP1 (ZINC-FINGER PROTEIN 1)\x3b nucleic acid binding / transcription factor/ zinc ion binding"	2.5	7.212	1	21	300	320	GAUGAGGAUAGGGAGGAGGAG	CUACUCCUCCUCAUCCUCAUC	Translation	[mRNA] locus=Scaffold000101:691705:692349:+	1
ath-miR854e	Bra035476	dehydration-responsive family protein"	3	10.324	1	21	231	251	GAUGAGGAUAGGGAGGAGGAG	UUCCUCUUCCUUGUCCUCCUC	Cleavage	[mRNA] locus=Scaffold000106:9883:12307:-	1
ath-miR854e	Bra035541	unknown protein"	3	16.603	1	21	1058	1078	GAUGAGGAUAGGGAGGAGGAG	CGCCUCCUCUCGAUUCUCAUC	Translation	[mRNA] locus=Scaffold000107:24941:27397:+	1
ath-miR854e	Bra035992	KCS20 (3-KETOACYL-COA SYNTHASE 20)\x3b fatty acid elongase"	3	3.963	1	21	157	177	GAUGAGGAUAGGGAGGAGGAG	CUCCUCCUCCCUCUCCUCGCC	Translation	[mRNA] locus=Scaffold000111:352925:355502:+	1
ath-miR854e	Bra036241	FUNCTIONS IN\x3a molecular_function unknown\x3b INVOLVED IN\x3a biological_process unknown\x3b LOCATED IN\x3a cellular_component unk	3	11.528	1	21	114	134	GAUGAGGAUAGGGAGGAGGAG	CUCCUCUUUCCUUUCCUUGUC	Translation	[mRNA] locus=Scaffold000114:79154:81262:-	1
ath-miR854e	Bra036258	chloroplast thylakoid lumen protein"	3	8.241	1	21	45	65	GAUGAGGAUAGGGAGGAGGAG	CUCCUCCACUCUCUCUUCAUC	Translation	[mRNA] locus=Scaffold000114:143663:144846:+	1
ath-miR854e	Bra036891	transmembrane protein-related"	3	15.27	1	21	229	249	GAUGAGGAUAGGGAGGAGGAG	CUCCUUCUUCCUCUCCUCAUG	Translation	[mRNA] locus=Scaffold000122:266882:268018:+	1
ath-miR854e	Bra036931	SEU (seuss)\x3b DNA binding / protein binding / protein heterodimerization/ transcription cofactor"	2.5	8.18	1	21	53	73	GAUGAGGAUAGGGAGGAGGAG	CUCCUCCUCCUCCUCCUCAUC	Translation	[mRNA] locus=Scaffold000123:72690:75972:+	1
ath-miR854e	Bra037005	glycoside hydrolase family 28 protein / polygalacturonase (pectinase) family protein"	3	6.184	1	20	113	132	GAUGAGGAUAGGGAGGAGGA	CCUUCCUCCCUCUCUUCAUC	Translation	[mRNA] locus=Scaffold000124:221071:223550:-	1
ath-miR854e	Bra037376	FUNCTIONS IN\x3a molecular_function unknown\x3b INVOLVED IN\x3a biological_process unknown\x3b LOCATED IN\x3a endoplasmic reticulu	3	13.459	1	21	113	133	GAUGAGGAUAGGGAGGAGGAG	CUCCUUCUCGCUCUCCUCGUC	Translation	[mRNA] locus=Scaffold000128:335017:335457:+	1
ath-miR854e	Bra038804	zinc finger protein (LSD1)"	2.5	12.455	1	21	104	124	GAUGAGGAUAGGGAGGAGGAG	CUCCUCAUCCUCAUCCUCAUC	Translation	[mRNA] locus=Scaffold000152:333112:334112:-	1
ath-miR854e	Bra038957	LOCATED IN\x3a integral to membrane, Golgi apparatus, plant-type cell wall\x3b EXPRESSED IN\x3a 23 plant structures\x3b EXPRESSED D	3	10.479	1	20	1466	1485	GAUGAGGAUAGGGAGGAGGA	UCGUCUUCCUUAUUCUCGUC	Cleavage	[mRNA] locus=Scaffold000156:234966:237437:-	1
ath-miR854e	Bra039217	TET8 (TETRASPANIN8)"	3	11.805	1	21	49	69	GAUGAGGAUAGGGAGGAGGAG	UUCCUCCUCUCGAUCCCCAUC	Translation	[mRNA] locus=Scaffold000161:211940:214081:-	1
ath-miR854e	Bra039691	unknown protein"	2.5	15.965	1	21	21	41	GAUGAGGAUAGGGAGGAGGAG	UUCCUCCUCGUCAUCCUCAUC	Translation	[mRNA] locus=Scaffold000173:221832:223647:-	1
ath-miR854e	Bra039840	unknown protein"	3	0.169	1	21	135	155	GAUGAGGAUAGGGAGGAGGAG	CUCUUUCUCUCUCUUCUCAUC	Translation	[mRNA] locus=Scaffold000178:172004:172981:-	1
ath-miR854e	Bra040520	CA1 (CARBONIC ANHYDRASE 1)\x3b carbonate dehydratase/ zinc ion binding"	2	3.39	1	21	117	137	GAUGAGGAUAGGGAGGAGGAG	UUCUUCCUCCUCAUCCUCAUC	Translation	[mRNA] locus=Scaffold000214:79020:81956:-	1
osa-miR2926	Bra002321	ATP binding / kinase/ protein serine/threonine kinase"	3	18.614	1	20	253	272	AGGUCGUCGACGUUGGUGCU	ACCAUCAGCGUCGAUGAUCU	Cleavage	[mRNA] locus=Scaffold000002:2478123:2480455:+	1
osa-miR2926	Bra002778	NAP1\x3b3 (NUCLEOSOME ASSEMBLY PROTEIN 1\x3b3)\x3b DNA binding"	2.5	20.788	1	20	19	38	AGGUCGUCGACGUUGGUGCU	AGCUUCAACGUCGGCGAUCU	Cleavage	[mRNA] locus=Scaffold000002:5161259:5164480:-	1
osa-miR2926	Bra005266	unknown protein"	2	23.369	1	20	931	950	AGGUCGUCGACGUUGGUGCU	AGCAUCACCGUCGACGACUU	Cleavage	[mRNA] locus=Scaffold000004:4396466:4397833:-	1
osa-miR2926	Bra010195	tetratricopeptide repeat (TPR)-containing protein"	2	18.824	1	20	217	236	AGGUCGUCGACGUUGGUGCU	AGCAGCAGCGUCGACGAUCU	Cleavage	[mRNA] locus=Scaffold000009:4454649:4459895:-	1
osa-miR2926	Bra020538	ATGWD3\x3b carbohydrate kinase/ catalytic/ phosphoglucan, water dikinase"	3	18.889	1	20	2827	2846	AGGUCGUCGACGUUGGUGCU	AGCGCCAACGUUGAGGACUU	Cleavage	[mRNA] locus=Scaffold000031:515381:521523:-	1
osa-miR2926	Bra032366	elongation factor 1-beta / EF-1-beta"	3	17.44	1	20	577	596	AGGUCGUCGACGUUGGUGCU	UGCACCAUUGUUGACGACCU	Cleavage	[mRNA] locus=Scaffold000081:704578:705692:+	1
osa-miR2926	Bra035800	APUM5 (Arabidopsis Pumilio 5)\x3b RNA binding / binding"	3	17.102	1	20	1735	1754	AGGUCGUCGACGUUGGUGCU	AGCAGCAGCGUCGAUGAUUU	Cleavage	[mRNA] locus=Scaffold000109:454240:457713:+	1
osa-miR2926	Bra036577	ATGWD3\x3b carbohydrate kinase/ catalytic/ phosphoglucan, water dikinase"	3	17.6	1	20	2926	2945	AGGUCGUCGACGUUGGUGCU	AGCGCCAACGUUGAGGACUU	Cleavage	[mRNA] locus=Scaffold000118:332051:337428:+	1
osa-miR2926	Bra004997	peroxisomal membrane protein (PMP36)"	3	22.116	1	20	682	700	AGGUCGUCGACGUUGGUGCU	AGCACCAACGU-GACGGCUU	Translation	[mRNA] locus=Scaffold000004:2888618:2890743:+	1
osa-miR2926	Bra011031	DNAJ heat shock family protein"	2.5	12.725	1	20	40	59	AGGUCGUCGACGUUGGUGCU	AGCGCCAGCGACGAUGACCU	Translation	[mRNA] locus=Scaffold000011:29412:31077:+	1
osa-miR2926	Bra024199	DNAJ heat shock protein, putative"	3	15.587	1	20	40	59	AGGUCGUCGACGUUGGUGCU	AGCGCCACCGACGAUGACCU	Translation	[mRNA] locus=Scaffold000043:1735994:1737267:-	1
osa-miR2926	Bra038122	zinc finger (C3HC4-type RING finger) family protein"	3	13.72	1	20	184	203	AGGUCGUCGACGUUGGUGCU	AGAAUCAACGACGACGAUCU	Translation	[mRNA] locus=Scaffold000139:252663:253268:-	1
osa-miR2926	Bra039322	sterile alpha motif (SAM) domain-containing protein"	3	6.778	1	20	7	26	AGGUCGUCGACGUUGGUGCU	AACACCGACGACGACGACUU	Translation	[mRNA] locus=Scaffold000163:253012:255793:+	1
smo-miR1114	Bra006262	isocitrate dehydrogenase, putative / NADP+ isocitrate dehydrogenase, putative"	3	22.761	1	21	197	217	AAGGGACAAAACAUUGAGCAG	CUGUUCGAUGUUUUGCCUCUU	Cleavage	[mRNA] locus=Scaffold000005:2742124:2745093:-	1
smo-miR1114	Bra029382	FUNCTIONS IN\x3a molecular_function unknown\x3b INVOLVED IN\x3a biological_process unknown\x3b LOCATED IN\x3a cellular_compone	2.5	23.726	1	19	807	826	AAGGGACAAAA-CAUUGAGC	GCUCAAUGAUUUUGUCCUUU	Cleavage	[mRNA] locus=Scaffold000065:1085829:1088202:+	1
smo-miR1114	Bra040645	MIRO3\x3b GTP binding"	3	15.558	1	21	1289	1309	AAGGGACAAAACAUUGAGCAG	UUGUUCAGUGUUUUGUCUUUG	Cleavage	[mRNA] locus=Scaffold000229:34809:37441:+	1
smo-miR1114	Bra013701	F-box family protein"	3	21.804	1	20	1035	1054	AAGGGACAAAACAUUGAGCA	UGCUCGAUGGUUUCUCCCUU	Translation	[mRNA] locus=Scaffold000014:2691537:2692601:-	1
smo-miR1114	Bra013702	F-box family protein"	3	22.727	1	20	1056	1075	AAGGGACAAAACAUUGAGCA	UGCUCGAUGGUUUCUCCCUU	Translation	[mRNA] locus=Scaffold000014:2699665:2700765:+	1
smo-miR1114	Bra021501	protein kinase family protein"	3	20.073	1	19	159	178	AAGGGACAA-AACAUUGAGC	GCUCAUUGUUGUUGUCCCUU	Translation	[mRNA] locus=Scaffold000034:1398903:1401783:+	1
smo-miR1114	Bra025657	unknown protein"	3	9.292	1	21	333	353	AAGGGACAAAACAUUGAGCAG	UUGCGCAAUGUCUUGUUUCUU	Translation	[mRNA] locus=Scaffold000048:1647330:1648064:-	1
smo-miR1114	Bra040518	MBD9\x3b DNA binding / methyl-CpG binding"	3	14.015	1	20	2294	2313	AAGGGACAAAACAUUGAGCA	UGUUCGAUGGUUUGUUUCUU	Translation	[mRNA] locus=Scaffold000214:62482:70925:+	1
vvi-miR156h	Bra034697	BGLU10 (BETA GLUCOSIDASE 10)\x3b catalytic/ cation binding / hydrolase, hydrolyzing O-glycosyl compounds"	3	15.332	1	20	5	24	UGACAGAAGAGAGAGAGCAU	AAGCUUUCUCUCAUCUGUUA	Cleavage	[mRNA] locus=Scaffold000098:104929:108402:-	1
vvi-miR156h	Bra035199	CBS domain-containing protein"	3	20.93	1	19	348	367	UGACAGAAGAGAGA-GAGCA	UGCUCAUGUCUCUUCUGUCA	Cleavage	[mRNA] locus=Scaffold000101:840251:841649:-	1
vvi-miR156h	Bra010065	exostosin family protein"	3	10.558	1	20	160	179	UGACAGAAGAGAGAGAGCAU	AUCCUCUCUCUCCUCUGUCU	Cleavage	[mRNA] locus=Scaffold000009:2735779:2737353:-	1
vvi-miR156h	Bra025873	hydroxyproline-rich glycoprotein family protein"	3	3.778	1	20	61	80	UGACAGAAGAGAGAGAGCAU	AUCCUCUCUCUCUUCUCUCG	Cleavage	[mRNA] locus=Scaffold000049:1496989:1498561:+	1
vvi-miR156h	Bra014475	PDLP8 (PLASMODESMATA-LOCATED PROTEIN 8)"	3	4.152	1	20	1	20	UGACAGAAGAGAGAGAGCAU	AUGCUCUUUCUCUUCUCUCU	Cleavage	[mRNA] locus=Scaffold000016:651885:653563:-	1
vvi-miR156h	Bra003305	SPL15 (SQUAMOSA PROMOTER BINDING PROTEIN-LIKE 15)\x3b DNA binding / transcription factor"	0.5	13.436	1	20	566	585	UGACAGAAGAGAGAGAGCAU	GUGCUCUCUCUCUUCUGUCA	Cleavage	[mRNA] locus=Scaffold000003:1052993:1054239:-	1
vvi-miR156h	Bra014599	SPL15 (SQUAMOSA PROMOTER BINDING PROTEIN-LIKE 15)\x3b DNA binding / transcription factor"	1	16.378	1	20	554	573	UGACAGAAGAGAGAGAGCAU	GUGUUCUCUCUCUUCUGUCA	Cleavage	[mRNA] locus=Scaffold000016:1460218:1461460:+	1
vvi-miR156h	Bra027478	SPL2 (SQUAMOSA PROMOTER BINDING PROTEIN-LIKE 2)\x3b DNA binding / transcription factor"	0.5	12.308	1	20	926	945	UGACAGAAGAGAGAGAGCAU	GUGCUCUCUCUCUUCUGUCA	Cleavage	[mRNA] locus=Scaffold000056:314929:316393:-	1
vvi-miR156h	Bra033671	SPL2 (SQUAMOSA PROMOTER BINDING PROTEIN-LIKE 2)\x3b DNA binding / transcription factor"	0.5	10.161	1	20	845	864	UGACAGAAGAGAGAGAGCAU	GUGCUCUCUCUCUUCUGUCA	Cleavage	[mRNA] locus=Scaffold000089:561131:562706:-	1
vvi-miR156h	Bra004674	SPL9 (SQUAMOSA PROMOTER BINDING PROTEIN-LIKE 9)\x3b transcription factor"	0.5	19.589	1	20	743	762	UGACAGAAGAGAGAGAGCAU	GUGCUCUCUCUCUUCUGUCA	Cleavage	[mRNA] locus=Scaffold000004:1325605:1327587:+	1
vvi-miR156h	Bra022766	squamosa promoter-binding protein, putative"	2	15.371	1	20	848	867	UGACAGAAGAGAGAGAGCAU	GCGCUCUCUCUCUUCUGUCA	Cleavage	[mRNA] locus=Scaffold000039:113377:114705:+	1
vvi-miR156h	Bra010949	squamosa promoter-binding protein-like 10 (SPL10)"	0.5	16.544	1	20	995	1014	UGACAGAAGAGAGAGAGCAU	GUGCUCUCUCUCUUCUGUCA	Cleavage	[mRNA] locus=Scaffold000010:4019774:4021210:+	1
vvi-miR156h	Bra030041	squamosa promoter-binding protein-like 10 (SPL10)"	0.5	15.661	1	20	1019	1038	UGACAGAAGAGAGAGAGCAU	GUGCUCUCUCUCUUCUGUCA	Cleavage	[mRNA] locus=Scaffold000069:91840:93215:-	1
vvi-miR156h	Bra032822	squamosa promoter-binding protein-like 10 (SPL10)"	1	12.406	1	20	998	1017	UGACAGAAGAGAGAGAGCAU	GUGCUUUCUCUCUUCUGUCA	Cleavage	[mRNA] locus=Scaffold000084:279348:280708:+	1
vvi-miR156h	Bra030040	squamosa promoter-binding protein-like 11 (SPL11)"	0.5	9.785	1	20	1073	1092	UGACAGAAGAGAGAGAGCAU	GUGCUCUCUCUCUUCUGUCA	Cleavage	[mRNA] locus=Scaffold000069:89553:91054:+	1
vvi-miR156h	Bra004363	squamosa promoter-binding protein-like 6 (SPL6)"	2	18.221	1	20	635	654	UGACAGAAGAGAGAGAGCAU	GUGCUUGCUCUCUUCUGUCA	Cleavage	[mRNA] locus=Scaffold000003:6792684:6793589:+	1
vvi-miR156h	Bra038324	squamosa promoter-binding protein-like 6 (SPL6)"	0.5	18.14	1	20	677	696	UGACAGAAGAGAGAGAGCAU	GUGCUCUCUCUCUUCUGUCA	Cleavage	[mRNA] locus=Scaffold000144:107580:108706:-	1
vvi-miR156h	Bra008126	strictosidine synthase family protein"	3	8.411	1	20	32	51	UGACAGAAGAGAGAGAGCAU	UUCUUCUCUCUCUUUUGUCA	Cleavage	[mRNA] locus=Scaffold000007:1889502:1891143:-	1
vvi-miR156h	Bra033064	ABCB19\x3b ATPase, coupled to transmembrane movement of substanc	2	12.998	1	20	136	155	UGACAGAAGAGAGAGAGCAU	AUCCUCUCUCUGUUCUGUCA	Translation	[mRNA] locus=Scaffold000085:892986:893426:-	1
vvi-miR156h	Bra021941	CAT5 (CATIONIC AMINO ACID TRANSPORTER 5)\x3b L-glutamate transmembrane transporter/ L-lysine transmembrane transporter/ a	3	16.745	1	20	340	359	UGACAGAAGAGAGAGAGCAU	AUGCUCUCUGUCUUCUGCUA	Translation	[mRNA] locus=Scaffold000035:2006023:2007735:-	1
vvi-miR156h	Bra013505	CYP96A8\x3b electron carrier/ heme binding / iron ion binding / monooxygenase/ oxygen binding"	3	10.322	1	19	43	62	UGACAGAAGA-GAGAGAGCA	UGCUUUCUCGUCUUCUGUUA	Translation	[mRNA] locus=Scaffold000014:1467246:1468823:-	1
vvi-miR156h	Bra020968	FUNCTIONS IN\x3a molecular_function unknown\x3b INVOLVED IN\x3a biological_process unknown\x3b LOCATED IN\x3a mitochondrion\x3b	3	19.626	1	20	367	386	UGACAGAAGAGAGAGAGCAU	AUGCUCUCUGGUUUUUGUCA	Translation	[mRNA] locus=Scaffold000032:1157692:1159632:-	1
vvi-miR156h	Bra027141	PBE1\x3b endopeptidase/ peptidase/ threonine-type endopeptidase"	3	15.946	1	20	62	81	UGACAGAAGAGAGAGAGCAU	AUGAUUUUUCUAUUCUGUCA	Translation	[mRNA] locus=Scaffold000054:1341163:1346057:-	1
ppt-miR536f	Bra001431	AT3G11960 (E\x3d0.0) | cleavage and polyadenylation specificity factor (CPSF) A subunit C-terminal domain-containing protein	2.5	16.479	1	20	2465	2484	GUUGUGUCGAGCUGUGUGCA	UGCACACAGCUCGGCAAAGC	Cleavage	[mRNA] locus=Scaffold000001:7575298:7581392:+	1
ppt-miR536f	Bra007790	AT2G25560 (E\x3d1e-063) | DNAJ heat shock N-terminal domain-containing protein"	2.5	23.954	1	20	1732	1751	GUUGUGUCGAGCUGUGUGCA	UGCAGGCAGCUCGACGCAGC	Cleavage	[mRNA] locus=Scaffold000006:4982352:4984130:-	1
aau-miR162	Bra026044	SAUR-like auxin-responsive protein family	3	-1	1	21	192	212	UCGAUAAACCUCUGCAUCCAG	AGAGAUGGAGAGGUUUAUCGU	Cleavage	[mRNA] locus=Scaffold000050:764095:764532:+	1		miR162
aau-miR396	Bra031019	ARM repeat superfamily protein	2.5	-1	1	21	118	138	UUCCACAGCUUUCUUGAACUG	GGGUUCAUGAAAGUUGUGGAA	Cleavage	[mRNA] locus=Scaffold000074:227151:230866:-	1		miR396
aau-miR396	Bra027961	NAD(P)-binding Rossmann-fold superfamily protein	2.5	-1	1	21	115	135	UUCCACAGCUUUCUUGAACUG	GAAUUCAAGAAAGCAGUGGAA	Cleavage	[mRNA] locus=Scaffold000058:1223505:1226822:-	1		miR396
aau-miR396	Bra031700	basic helix-loop-helix (bHLH) DNA-binding superfamily protein	3	-1	1	21	385	405	UUCCACAGCUUUCUUGAACUG	CGGAACAAGAAAGCUGUGGAG	Cleavage	[mRNA] locus=Scaffold000077:768296:769719:-	1		miR396
aau-miR396	Bra019962	basic helix-loop-helix (bHLH) DNA-binding superfamily protein	3	-1	1	21	433	453	UUCCACAGCUUUCUUGAACUG	UGGAACAAGAAAGCUGUGGAG	Cleavage	[mRNA] locus=Scaffold000029:1998616:2000335:+	1		miR396
ahy-miR156a	Bra027478	squamosa promoter binding protein-like 2	0	-1	1	20	926	945	UGACAGAAGAGAGAGAGCAC	GUGCUCUCUCUCUUCUGUCA	Cleavage	[mRNA] locus=Scaffold000056:314929:316393:-	1		miR156
ahy-miR156a	Bra030040	squamosa promoter-like 11	0	-1	1	20	1073	1092	UGACAGAAGAGAGAGAGCAC	GUGCUCUCUCUCUUCUGUCA	Cleavage	[mRNA] locus=Scaffold000069:89553:91054:+	1		miR156
ahy-miR156a	Bra030041	squamosa promoter binding protein-like 10	0	-1	1	20	1019	1038	UGACAGAAGAGAGAGAGCAC	GUGCUCUCUCUCUUCUGUCA	Cleavage	[mRNA] locus=Scaffold000069:91840:93215:-	1		miR156
ahy-miR156a	Bra004674	squamosa promoter binding protein-like 9	0	-1	1	20	743	762	UGACAGAAGAGAGAGAGCAC	GUGCUCUCUCUCUUCUGUCA	Cleavage	[mRNA] locus=Scaffold000004:1325605:1327587:+	1		miR156
ahy-miR156a	Bra010949	squamosa promoter binding protein-like 10	0	-1	1	20	995	1014	UGACAGAAGAGAGAGAGCAC	GUGCUCUCUCUCUUCUGUCA	Cleavage	[mRNA] locus=Scaffold000010:4019774:4021210:+	1		miR156
ahy-miR156a	Bra016891	squamosa promoter binding protein-like 9	0	-1	1	20	740	759	UGACAGAAGAGAGAGAGCAC	GUGCUCUCUCUCUUCUGUCA	Cleavage	[mRNA] locus=Scaffold000021:168659:170710:-	1		miR156
ahy-miR156a	Bra033671	squamosa promoter binding protein-like 2	0	-1	1	20	845	864	UGACAGAAGAGAGAGAGCAC	GUGCUCUCUCUCUUCUGUCA	Cleavage	[mRNA] locus=Scaffold000089:561131:562706:-	1		miR156
ahy-miR156a	Bra038324	Squamosa promoter-binding protein-like (SBP domain) transcription factor family protein	0	-1	1	20	677	696	UGACAGAAGAGAGAGAGCAC	GUGCUCUCUCUCUUCUGUCA	Cleavage	[mRNA] locus=Scaffold000144:107580:108706:-	1		miR156
ahy-miR156a	Bra003305	squamosa promoter binding protein-like 15	0	-1	1	20	566	585	UGACAGAAGAGAGAGAGCAC	GUGCUCUCUCUCUUCUGUCA	Cleavage	[mRNA] locus=Scaffold000003:1052993:1054239:-	1		miR156
ahy-miR156a	Bra032822	squamosa promoter-like 11	1	-1	1	20	998	1017	UGACAGAAGAGAGAGAGCAC	GUGCUUUCUCUCUUCUGUCA	Cleavage	[mRNA] locus=Scaffold000084:279348:280708:+	1		miR156
ahy-miR156a	Bra014599	squamosa promoter binding protein-like 15	1	-1	1	20	554	573	UGACAGAAGAGAGAGAGCAC	GUGUUCUCUCUCUUCUGUCA	Cleavage	[mRNA] locus=Scaffold000016:1460218:1461460:+	1		miR156
ahy-miR156a	Bra022766	Squamosa promoter-binding protein-like (SBP domain) transcription factor family protein	1	-1	1	20	848	867	UGACAGAAGAGAGAGAGCAC	GCGCUCUCUCUCUUCUGUCA	Cleavage	[mRNA] locus=Scaffold000039:113377:114705:+	1		miR156
ahy-miR156a	Bra004363	Squamosa promoter-binding protein-like (SBP domain) transcription factor family protein	2	-1	1	20	635	654	UGACAGAAGAGAGAGAGCAC	GUGCUUGCUCUCUUCUGUCA	Cleavage	[mRNA] locus=Scaffold000003:6792684:6793589:+	1		miR156
ahy-miR156a	Bra033064	ATP binding cassette subfamily B19	2.5	-1	1	20	136	155	UGACAGAAGAGAGAGAGCAC	AUCCUCUCUCUGUUCUGUCA	Cleavage	[mRNA] locus=Scaffold000085:892986:893426:-	1		miR156
ahy-miR156b-5p	Bra003305	squamosa promoter binding protein-like 15	1.5	-1	1	21	566	586	UUGACAGAAGAUAGAGAGCAC	GUGCUCUCUCUCUUCUGUCAA	Cleavage	[mRNA] locus=Scaffold000003:1052993:1054239:-	1		miR157
ahy-miR156b-5p	Bra033671	squamosa promoter binding protein-like 2	1.5	-1	1	21	845	865	UUGACAGAAGAUAGAGAGCAC	GUGCUCUCUCUCUUCUGUCAA	Cleavage	[mRNA] locus=Scaffold000089:561131:562706:-	1		miR157
ahy-miR156b-5p	Bra016891	squamosa promoter binding protein-like 9	1.5	-1	1	21	740	760	UUGACAGAAGAUAGAGAGCAC	GUGCUCUCUCUCUUCUGUCAA	Cleavage	[mRNA] locus=Scaffold000021:168659:170710:-	1		miR157
ahy-miR156b-5p	Bra010949	squamosa promoter binding protein-like 10	1.5	-1	1	21	995	1015	UUGACAGAAGAUAGAGAGCAC	GUGCUCUCUCUCUUCUGUCAA	Cleavage	[mRNA] locus=Scaffold000010:4019774:4021210:+	1		miR157
ahy-miR156b-5p	Bra004674	squamosa promoter binding protein-like 9	1.5	-1	1	21	743	763	UUGACAGAAGAUAGAGAGCAC	GUGCUCUCUCUCUUCUGUCAA	Cleavage	[mRNA] locus=Scaffold000004:1325605:1327587:+	1		miR157
ahy-miR156b-5p	Bra030041	squamosa promoter binding protein-like 10	1.5	-1	1	21	1019	1039	UUGACAGAAGAUAGAGAGCAC	GUGCUCUCUCUCUUCUGUCAA	Cleavage	[mRNA] locus=Scaffold000069:91840:93215:-	1		miR157
ahy-miR156b-5p	Bra030040	squamosa promoter-like 11	1.5	-1	1	21	1073	1093	UUGACAGAAGAUAGAGAGCAC	GUGCUCUCUCUCUUCUGUCAA	Cleavage	[mRNA] locus=Scaffold000069:89553:91054:+	1		miR157
ahy-miR156b-5p	Bra027478	squamosa promoter binding protein-like 2	1.5	-1	1	21	926	946	UUGACAGAAGAUAGAGAGCAC	GUGCUCUCUCUCUUCUGUCAA	Cleavage	[mRNA] locus=Scaffold000056:314929:316393:-	1		miR157
ahy-miR156b-5p	Bra014599	squamosa promoter binding protein-like 15	2.5	-1	1	21	554	574	UUGACAGAAGAUAGAGAGCAC	GUGUUCUCUCUCUUCUGUCAA	Cleavage	[mRNA] locus=Scaffold000016:1460218:1461460:+	1		miR157
ahy-miR156b-5p	Bra038324	Squamosa promoter-binding protein-like (SBP domain) transcription factor family protein	2.5	-1	1	21	677	697	UUGACAGAAGAUAGAGAGCAC	GUGCUCUCUCUCUUCUGUCAG	Cleavage	[mRNA] locus=Scaffold000144:107580:108706:-	1		miR157
ahy-miR156b-5p	Bra032822	squamosa promoter-like 11	2.5	-1	1	21	998	1018	UUGACAGAAGAUAGAGAGCAC	GUGCUUUCUCUCUUCUGUCAA	Cleavage	[mRNA] locus=Scaffold000084:279348:280708:+	1		miR157
ahy-miR156b-5p	Bra022766	Squamosa promoter-binding protein-like (SBP domain) transcription factor family protein	2.5	-1	1	21	848	868	UUGACAGAAGAUAGAGAGCAC	GCGCUCUCUCUCUUCUGUCAU	Cleavage	[mRNA] locus=Scaffold000039:113377:114705:+	1		miR157
ahy-miR156c	Bra027478	squamosa promoter binding protein-like 2	0	-1	1	21	926	946	UUGACAGAAGAGAGAGAGCAC	GUGCUCUCUCUCUUCUGUCAA	Cleavage	[mRNA] locus=Scaffold000056:314929:316393:-	1		miR156
ahy-miR156c	Bra030040	squamosa promoter-like 11	0	-1	1	21	1073	1093	UUGACAGAAGAGAGAGAGCAC	GUGCUCUCUCUCUUCUGUCAA	Cleavage	[mRNA] locus=Scaffold000069:89553:91054:+	1		miR156
ahy-miR156c	Bra030041	squamosa promoter binding protein-like 10	0	-1	1	21	1019	1039	UUGACAGAAGAGAGAGAGCAC	GUGCUCUCUCUCUUCUGUCAA	Cleavage	[mRNA] locus=Scaffold000069:91840:93215:-	1		miR156
ahy-miR156c	Bra004674	squamosa promoter binding protein-like 9	0	-1	1	21	743	763	UUGACAGAAGAGAGAGAGCAC	GUGCUCUCUCUCUUCUGUCAA	Cleavage	[mRNA] locus=Scaffold000004:1325605:1327587:+	1		miR156
ahy-miR156c	Bra010949	squamosa promoter binding protein-like 10	0	-1	1	21	995	1015	UUGACAGAAGAGAGAGAGCAC	GUGCUCUCUCUCUUCUGUCAA	Cleavage	[mRNA] locus=Scaffold000010:4019774:4021210:+	1		miR156
ahy-miR156c	Bra016891	squamosa promoter binding protein-like 9	0	-1	1	21	740	760	UUGACAGAAGAGAGAGAGCAC	GUGCUCUCUCUCUUCUGUCAA	Cleavage	[mRNA] locus=Scaffold000021:168659:170710:-	1		miR156
ahy-miR156c	Bra033671	squamosa promoter binding protein-like 2	0	-1	1	21	845	865	UUGACAGAAGAGAGAGAGCAC	GUGCUCUCUCUCUUCUGUCAA	Cleavage	[mRNA] locus=Scaffold000089:561131:562706:-	1		miR156
ahy-miR156c	Bra003305	squamosa promoter binding protein-like 15	0	-1	1	21	566	586	UUGACAGAAGAGAGAGAGCAC	GUGCUCUCUCUCUUCUGUCAA	Cleavage	[mRNA] locus=Scaffold000003:1052993:1054239:-	1		miR156
ahy-miR156c	Bra032822	squamosa promoter-like 11	1	-1	1	21	998	1018	UUGACAGAAGAGAGAGAGCAC	GUGCUUUCUCUCUUCUGUCAA	Cleavage	[mRNA] locus=Scaffold000084:279348:280708:+	1		miR156
ahy-miR156c	Bra038324	Squamosa promoter-binding protein-like (SBP domain) transcription factor family protein	1	-1	1	21	677	697	UUGACAGAAGAGAGAGAGCAC	GUGCUCUCUCUCUUCUGUCAG	Cleavage	[mRNA] locus=Scaffold000144:107580:108706:-	1		miR156
ahy-miR156c	Bra014599	squamosa promoter binding protein-like 15	1	-1	1	21	554	574	UUGACAGAAGAGAGAGAGCAC	GUGUUCUCUCUCUUCUGUCAA	Cleavage	[mRNA] locus=Scaffold000016:1460218:1461460:+	1		miR156
ahy-miR156c	Bra022766	Squamosa promoter-binding protein-like (SBP domain) transcription factor family protein	1	-1	1	21	848	868	UUGACAGAAGAGAGAGAGCAC	GCGCUCUCUCUCUUCUGUCAU	Cleavage	[mRNA] locus=Scaffold000039:113377:114705:+	1		miR156
ahy-miR156c	Bra004363	Squamosa promoter-binding protein-like (SBP domain) transcription factor family protein	3	-1	1	21	635	655	UUGACAGAAGAGAGAGAGCAC	GUGCUUGCUCUCUUCUGUCAG	Cleavage	[mRNA] locus=Scaffold000003:6792684:6793589:+	1		miR156
ahy-miR159	Bra035547	myb domain protein 120	1.5	-1	1	21	1109	1129	UUUGGAUUGAAGGGAGCUCUA	AAGAGCUCCCUUCAAACCAAA	Cleavage	[mRNA] locus=Scaffold000107:48135:49942:-	1		miR159
ahy-miR159	Bra022888	myb domain protein 101	2.5	-1	1	21	830	850	UUUGGAUUGAAGGGAGCUCUA	UAGAGCUUCCUUCAGUCCAAA	Cleavage	[mRNA] locus=Scaffold000039:783656:785464:-	1		miR159
ahy-miR159	Bra021791	myb domain protein 101	2.5	-1	1	21	845	865	UUUGGAUUGAAGGGAGCUCUA	UAGAGCUUCCUUCAAACCAAA	Cleavage	[mRNA] locus=Scaffold000035:1187657:1189072:-	1		miR159
ahy-miR159	Bra000531	myb domain protein 81	2.5	-1	1	21	872	892	UUUGGAUUGAAGGGAGCUCUA	UGGAGCUCCCUUCAUUCCAAU	Cleavage	[mRNA] locus=Scaffold000001:2835649:2837136:+	1		miR159
ahy-miR159	Bra002042	myb domain protein 65	2.5	-1	1	21	923	943	UUUGGAUUGAAGGGAGCUCUA	UGGAGCUCCCUUCAUUCCAAU	Cleavage	[mRNA] locus=Scaffold000002:837499:839070:+	1		miR159
ahy-miR159	Bra034842	myb domain protein 65	2.5	-1	1	21	935	955	UUUGGAUUGAAGGGAGCUCUA	UGGAGCUCCCUUCAUUCCAAU	Cleavage	[mRNA] locus=Scaffold000098:740237:741949:-	1		miR159
ahy-miR159	Bra002938	myb domain protein 120	2.5	-1	1	21	1160	1180	UUUGGAUUGAAGGGAGCUCUA	AAGAGUUCCCUUCAAACCAAA	Cleavage	[mRNA] locus=Scaffold000002:6187795:6189746:+	1		miR159
ahy-miR159	Bra012038	proteasome family protein	2.5	-1	1	21	2183	2203	UUUGGAUUGAAGGGAGCUCUA	UGGAGCUCCCUUCAUUCCAAU	Cleavage	[mRNA] locus=Scaffold000012:995856:1000480:+	1		miR159
ahy-miR159	Bra028997	myb domain protein 120	2.5	-1	1	21	1139	1159	UUUGGAUUGAAGGGAGCUCUA	AAGACCUCCCUUCAAACCAAA	Cleavage	[mRNA] locus=Scaffold000064:371647:373727:+	1		miR159
ahy-miR159	Bra019486	actin-12	2.5	-1	1	21	324	344	UUUGGAUUGAAGGGAGCUCUA	CGAAGCUCCCCUCAAUCCAAA	Translation	[mRNA] locus=Scaffold000028:1075709:1077319:+	1		miR159
ahy-miR394	Bra030038	Galactose oxidase/kelch repeat superfamily protein	1	-1	1	20	1137	1156	UUGGCAUUCUGUCCACCUCC	GGAGGUUGACAGAAUGCCAA	Cleavage	[mRNA] locus=Scaffold000069:81441:83099:+	1		miR394
ahy-miR394	Bra032820	Galactose oxidase/kelch repeat superfamily protein	1	-1	1	20	1146	1165	UUGGCAUUCUGUCCACCUCC	GGAGGUUGACAGAAUGCCAA	Cleavage	[mRNA] locus=Scaffold000084:269072:270975:+	1		miR394
ahy-miR408-3p	Bra026577	plantacyanin	2	-1	1	21	4	25	AUGCACUGCCUCUUCCC-UGGC	GCCAAGGGAAGAGGCAGUGCAU	Cleavage	[mRNA] locus=Scaffold000052:648032:649134:+	1		miR408
ahy-miR408-3p	Bra040902	Plant L-ascorbate oxidase	2	-1	1	21	615	635	AUGCACUGCCUCUUCCCUGGC	CGAAGGGAAGAGGCAGUGCAC	Cleavage	[mRNA] locus=Scaffold000302:27658:29945:+	1		miR408
aly-miR156a	Bra030040	squamosa promoter-like 11	1	-1	1	20	1073	1092	UGACAGAAGAGAGUGAGCAC	GUGCUCUCUCUCUUCUGUCA	Cleavage	[mRNA] locus=Scaffold000069:89553:91054:+	1		miR156
aly-miR156a	Bra027478	squamosa promoter binding protein-like 2	1	-1	1	20	926	945	UGACAGAAGAGAGUGAGCAC	GUGCUCUCUCUCUUCUGUCA	Cleavage	[mRNA] locus=Scaffold000056:314929:316393:-	1		miR156
aly-miR156a	Bra030041	squamosa promoter binding protein-like 10	1	-1	1	20	1019	1038	UGACAGAAGAGAGUGAGCAC	GUGCUCUCUCUCUUCUGUCA	Cleavage	[mRNA] locus=Scaffold000069:91840:93215:-	1		miR156
aly-miR156a	Bra004674	squamosa promoter binding protein-like 9	1	-1	1	20	743	762	UGACAGAAGAGAGUGAGCAC	GUGCUCUCUCUCUUCUGUCA	Cleavage	[mRNA] locus=Scaffold000004:1325605:1327587:+	1		miR156
aly-miR156a	Bra010949	squamosa promoter binding protein-like 10	1	-1	1	20	995	1014	UGACAGAAGAGAGUGAGCAC	GUGCUCUCUCUCUUCUGUCA	Cleavage	[mRNA] locus=Scaffold000010:4019774:4021210:+	1		miR156
aly-miR156a	Bra016891	squamosa promoter binding protein-like 9	1	-1	1	20	740	759	UGACAGAAGAGAGUGAGCAC	GUGCUCUCUCUCUUCUGUCA	Cleavage	[mRNA] locus=Scaffold000021:168659:170710:-	1		miR156
aly-miR156a	Bra033671	squamosa promoter binding protein-like 2	1	-1	1	20	845	864	UGACAGAAGAGAGUGAGCAC	GUGCUCUCUCUCUUCUGUCA	Cleavage	[mRNA] locus=Scaffold000089:561131:562706:-	1		miR156
aly-miR156a	Bra038324	Squamosa promoter-binding protein-like (SBP domain) transcription factor family protein	1	-1	1	20	677	696	UGACAGAAGAGAGUGAGCAC	GUGCUCUCUCUCUUCUGUCA	Cleavage	[mRNA] locus=Scaffold000144:107580:108706:-	1		miR156
aly-miR156a	Bra003305	squamosa promoter binding protein-like 15	1	-1	1	20	566	585	UGACAGAAGAGAGUGAGCAC	GUGCUCUCUCUCUUCUGUCA	Cleavage	[mRNA] locus=Scaffold000003:1052993:1054239:-	1		miR156
aly-miR156a	Bra004363	Squamosa promoter-binding protein-like (SBP domain) transcription factor family protein	2	-1	1	20	635	654	UGACAGAAGAGAGUGAGCAC	GUGCUUGCUCUCUUCUGUCA	Cleavage	[mRNA] locus=Scaffold000003:6792684:6793589:+	1		miR156
aly-miR156a	Bra032822	squamosa promoter-like 11	2	-1	1	20	998	1017	UGACAGAAGAGAGUGAGCAC	GUGCUUUCUCUCUUCUGUCA	Cleavage	[mRNA] locus=Scaffold000084:279348:280708:+	1		miR156
aly-miR156a	Bra014599	squamosa promoter binding protein-like 15	2	-1	1	20	554	573	UGACAGAAGAGAGUGAGCAC	GUGUUCUCUCUCUUCUGUCA	Cleavage	[mRNA] locus=Scaffold000016:1460218:1461460:+	1		miR156
aly-miR156a	Bra022766	Squamosa promoter-binding protein-like (SBP domain) transcription factor family protein	2	-1	1	20	848	867	UGACAGAAGAGAGUGAGCAC	GCGCUCUCUCUCUUCUGUCA	Cleavage	[mRNA] locus=Scaffold000039:113377:114705:+	1		miR156
aly-miR156h	Bra027478	squamosa promoter binding protein-like 2	1.5	-1	1	20	926	945	UGACAGAAGAAAGAGAGCAC	GUGCUCUCUCUCUUCUGUCA	Translation	[mRNA] locus=Scaffold000056:314929:316393:-	1		miR156
aly-miR156h	Bra030040	squamosa promoter-like 11	1.5	-1	1	20	1073	1092	UGACAGAAGAAAGAGAGCAC	GUGCUCUCUCUCUUCUGUCA	Translation	[mRNA] locus=Scaffold000069:89553:91054:+	1		miR156
aly-miR156h	Bra030041	squamosa promoter binding protein-like 10	1.5	-1	1	20	1019	1038	UGACAGAAGAAAGAGAGCAC	GUGCUCUCUCUCUUCUGUCA	Translation	[mRNA] locus=Scaffold000069:91840:93215:-	1		miR156
aly-miR156h	Bra004674	squamosa promoter binding protein-like 9	1.5	-1	1	20	743	762	UGACAGAAGAAAGAGAGCAC	GUGCUCUCUCUCUUCUGUCA	Translation	[mRNA] locus=Scaffold000004:1325605:1327587:+	1		miR156
aly-miR156h	Bra010949	squamosa promoter binding protein-like 10	1.5	-1	1	20	995	1014	UGACAGAAGAAAGAGAGCAC	GUGCUCUCUCUCUUCUGUCA	Translation	[mRNA] locus=Scaffold000010:4019774:4021210:+	1		miR156
aly-miR156h	Bra016891	squamosa promoter binding protein-like 9	1.5	-1	1	20	740	759	UGACAGAAGAAAGAGAGCAC	GUGCUCUCUCUCUUCUGUCA	Translation	[mRNA] locus=Scaffold000021:168659:170710:-	1		miR156
aly-miR156h	Bra033671	squamosa promoter binding protein-like 2	1.5	-1	1	20	845	864	UGACAGAAGAAAGAGAGCAC	GUGCUCUCUCUCUUCUGUCA	Translation	[mRNA] locus=Scaffold000089:561131:562706:-	1		miR156
aly-miR156h	Bra038324	Squamosa promoter-binding protein-like (SBP domain) transcription factor family protein	1.5	-1	1	20	677	696	UGACAGAAGAAAGAGAGCAC	GUGCUCUCUCUCUUCUGUCA	Translation	[mRNA] locus=Scaffold000144:107580:108706:-	1		miR156
aly-miR156h	Bra003305	squamosa promoter binding protein-like 15	1.5	-1	1	20	566	585	UGACAGAAGAAAGAGAGCAC	GUGCUCUCUCUCUUCUGUCA	Translation	[mRNA] locus=Scaffold000003:1052993:1054239:-	1		miR156
aly-miR156h	Bra032822	squamosa promoter-like 11	2.5	-1	1	20	998	1017	UGACAGAAGAAAGAGAGCAC	GUGCUUUCUCUCUUCUGUCA	Translation	[mRNA] locus=Scaffold000084:279348:280708:+	1		miR156
aly-miR156h	Bra014599	squamosa promoter binding protein-like 15	2.5	-1	1	20	554	573	UGACAGAAGAAAGAGAGCAC	GUGUUCUCUCUCUUCUGUCA	Translation	[mRNA] locus=Scaffold000016:1460218:1461460:+	1		miR156
aly-miR156h	Bra022766	Squamosa promoter-binding protein-like (SBP domain) transcription factor family protein	2.5	-1	1	20	848	867	UGACAGAAGAAAGAGAGCAC	GCGCUCUCUCUCUUCUGUCA	Translation	[mRNA] locus=Scaffold000039:113377:114705:+	1		miR156
aly-miR156h	Bra034551	F-box family protein	2.5	-1	1	20	2489	2508	UGACAGAAGAAAGAGAGCAC	CUACUCUCUUUCUUCAGUCA	Cleavage	[mRNA] locus=Scaffold000097:146264:150732:-	1		miR156
aly-miR157d	Bra027478	squamosa promoter binding protein-like 2	1.5	-1	1	20	926	945	UGACAGAAGAUAGAGAGCAC	GUGCUCUCUCUCUUCUGUCA	Translation	[mRNA] locus=Scaffold000056:314929:316393:-	1		miR156
aly-miR157d	Bra030040	squamosa promoter-like 11	1.5	-1	1	20	1073	1092	UGACAGAAGAUAGAGAGCAC	GUGCUCUCUCUCUUCUGUCA	Translation	[mRNA] locus=Scaffold000069:89553:91054:+	1		miR156
aly-miR157d	Bra030041	squamosa promoter binding protein-like 10	1.5	-1	1	20	1019	1038	UGACAGAAGAUAGAGAGCAC	GUGCUCUCUCUCUUCUGUCA	Translation	[mRNA] locus=Scaffold000069:91840:93215:-	1		miR156
aly-miR157d	Bra004674	squamosa promoter binding protein-like 9	1.5	-1	1	20	743	762	UGACAGAAGAUAGAGAGCAC	GUGCUCUCUCUCUUCUGUCA	Translation	[mRNA] locus=Scaffold000004:1325605:1327587:+	1		miR156
aly-miR157d	Bra010949	squamosa promoter binding protein-like 10	1.5	-1	1	20	995	1014	UGACAGAAGAUAGAGAGCAC	GUGCUCUCUCUCUUCUGUCA	Translation	[mRNA] locus=Scaffold000010:4019774:4021210:+	1		miR156
aly-miR157d	Bra016891	squamosa promoter binding protein-like 9	1.5	-1	1	20	740	759	UGACAGAAGAUAGAGAGCAC	GUGCUCUCUCUCUUCUGUCA	Translation	[mRNA] locus=Scaffold000021:168659:170710:-	1		miR156
aly-miR157d	Bra033671	squamosa promoter binding protein-like 2	1.5	-1	1	20	845	864	UGACAGAAGAUAGAGAGCAC	GUGCUCUCUCUCUUCUGUCA	Translation	[mRNA] locus=Scaffold000089:561131:562706:-	1		miR156
aly-miR157d	Bra038324	Squamosa promoter-binding protein-like (SBP domain) transcription factor family protein	1.5	-1	1	20	677	696	UGACAGAAGAUAGAGAGCAC	GUGCUCUCUCUCUUCUGUCA	Translation	[mRNA] locus=Scaffold000144:107580:108706:-	1		miR156
aly-miR157d	Bra003305	squamosa promoter binding protein-like 15	1.5	-1	1	20	566	585	UGACAGAAGAUAGAGAGCAC	GUGCUCUCUCUCUUCUGUCA	Translation	[mRNA] locus=Scaffold000003:1052993:1054239:-	1		miR156
aly-miR157d	Bra032822	squamosa promoter-like 11	2.5	-1	1	20	998	1017	UGACAGAAGAUAGAGAGCAC	GUGCUUUCUCUCUUCUGUCA	Translation	[mRNA] locus=Scaffold000084:279348:280708:+	1		miR156
aly-miR157d	Bra014599	squamosa promoter binding protein-like 15	2.5	-1	1	20	554	573	UGACAGAAGAUAGAGAGCAC	GUGUUCUCUCUCUUCUGUCA	Translation	[mRNA] locus=Scaffold000016:1460218:1461460:+	1		miR156
aly-miR157d	Bra022766	Squamosa promoter-binding protein-like (SBP domain) transcription factor family protein	2.5	-1	1	20	848	867	UGACAGAAGAUAGAGAGCAC	GCGCUCUCUCUCUUCUGUCA	Translation	[mRNA] locus=Scaffold000039:113377:114705:+	1		miR156
aly-miR160a	Bra003665	auxin response factor 17	1	-1	1	21	1239	1259	UGCCUGGCUCCCUGUAUGCCA	UGGCAUGCAGGGAGCCAGGCA	Cleavage	[mRNA] locus=Scaffold000003:2893625:2895347:-	1		miR160
aly-miR160a	Bra015651	auxin response factor 17	1	-1	1	21	1257	1277	UGCCUGGCUCCCUGUAUGCCA	UGGCAUGCAGGGAGCCAGGCA	Cleavage	[mRNA] locus=Scaffold000019:163832:166070:-	1		miR160
aly-miR160a	Bra011955	auxin response factor 10	1	-1	1	21	1353	1373	UGCCUGGCUCCCUGUAUGCCA	GGGAAUACAGGGAGCCAGGCA	Cleavage	[mRNA] locus=Scaffold000012:458534:460909:-	1		miR160
aly-miR160a	Bra011162	auxin response factor 16	2	-1	1	21	1296	1316	UGCCUGGCUCCCUGUAUGCCA	GGGUUUACAGGGAGCCAGGCA	Cleavage	[mRNA] locus=Scaffold000011:778813:781257:-	1		miR160
aly-miR160a	Bra024109	auxin response factor 16	2	-1	1	21	1440	1460	UGCCUGGCUCCCUGUAUGCCA	GGGUUUACAGGGAGCCAGGCA	Cleavage	[mRNA] locus=Scaffold000043:1101912:1107100:+	1		miR160
aly-miR166a	Bra014315	Homeobox-leucine zipper family protein / lipid-binding START domain-containing protein	1	-1	1	21	551	571	UCGGACCAGGCUUCAUUCCCC	CUGGAAUGAAGCCUGGUCCGG	Cleavage	[mRNA] locus=Scaffold000015:3283644:3287330:-	1		miR166
aly-miR166a	Bra018948	Homeobox-leucine zipper family protein / lipid-binding START domain-containing protein	1	-1	1	21	551	571	UCGGACCAGGCUUCAUUCCCC	CUGGAAUGAAGCCUGGUCCGG	Cleavage	[mRNA] locus=Scaffold000026:2134339:2138354:-	1		miR166
aly-miR166a	Bra034539	homeobox gene 8	2	-1	1	21	545	565	UCGGACCAGGCUUCAUUCCCC	CUGGGAUGAAGCCUGGUCCGG	Cleavage	[mRNA] locus=Scaffold000097:75556:80341:-	1		miR166
aly-miR166a	Bra011392	homeobox gene 8	2	-1	1	21	548	568	UCGGACCAGGCUUCAUUCCCC	CUGGGAUGAAGCCUGGUCCGG	Cleavage	[mRNA] locus=Scaffold000011:1991188:1995620:-	1		miR166
aly-miR166a	Bra032394	Homeobox-leucine zipper family protein / lipid-binding START domain-containing protein	2	-1	1	21	575	595	UCGGACCAGGCUUCAUUCCCC	UUGGGAUGAAGCCUGGUCCGG	Cleavage	[mRNA] locus=Scaffold000081:1047200:1051618:-	1		miR166
aly-miR166a	Bra021926	Homeobox-leucine zipper family protein / lipid-binding START domain-containing protein	2	-1	1	21	575	595	UCGGACCAGGCUUCAUUCCCC	UUGGGAUGAAGCCUGGUCCGG	Cleavage	[mRNA] locus=Scaffold000035:1929596:1933684:-	1		miR166
aly-miR166a	Bra020236	Homeobox-leucine zipper family protein / lipid-binding START domain-containing protein	2	-1	1	21	557	577	UCGGACCAGGCUUCAUUCCCC	CCGGGAUGAAGCCUGGUCCGG	Cleavage	[mRNA] locus=Scaffold000030:1008614:1012689:-	1		miR166
aly-miR166a	Bra002458	Homeobox-leucine zipper family protein / lipid-binding START domain-containing protein	2	-1	1	21	554	574	UCGGACCAGGCUUCAUUCCCC	CUGGGAUGAAGCCUGGUCCGG	Cleavage	[mRNA] locus=Scaffold000002:3359953:3364036:-	1		miR166
aly-miR166a	Bra038295	Homeobox-leucine zipper family protein / lipid-binding START domain-containing protein	2	-1	1	21	539	559	UCGGACCAGGCUUCAUUCCCC	CUGGUAUGAAGCCUGGUCCGG	Cleavage	[mRNA] locus=Scaffold000143:295042:299297:+	1		miR166
aly-miR166a	Bra005398	Homeobox-leucine zipper family protein / lipid-binding START domain-containing protein	2	-1	1	21	575	595	UCGGACCAGGCUUCAUUCCCC	UUGGUAUGAAGCCUGGUCCGG	Cleavage	[mRNA] locus=Scaffold000004:5242686:5247047:+	1		miR166
aly-miR171a	Bra003311	GRAS family transcription factor	0	-1	1	21	480	500	UGAUUGAGCCGCGCCAAUAUC	GAUAUUGGCGCGGCUCAAUCA	Cleavage	[mRNA] locus=Scaffold000003:1093586:1095106:+	1		miR171
aly-miR171a	Bra037319	GRAS family transcription factor	0	-1	1	21	657	677	UGAUUGAGCCGCGCCAAUAUC	GAUAUUGGCGCGGCUCAAUCA	Cleavage	[mRNA] locus=Scaffold000128:46401:48089:-	1		miR171
aly-miR171a	Bra000375	GRAS family transcription factor	0	-1	1	21	822	842	UGAUUGAGCCGCGCCAAUAUC	GAUAUUGGCGCGGCUCAAUCA	Cleavage	[mRNA] locus=Scaffold000001:2035543:2037366:-	1		miR171
aly-miR171a	Bra036812	IQ-domain 20	1	-1	1	21	333	353	UGAUUGAGCCGCGCCAAUAUC	GAUAUUGACGCGGCUCAAUCA	Cleavage	[mRNA] locus=Scaffold000121:240961:241999:+	1		miR171
aly-miR171a	Bra028100	GRAS family transcription factor	2.5	-1	1	21	438	458	UGAUUGAGCCGCGCCAAUAUC	GAUAUUGUCACGGCUCAAUCA	Cleavage	[mRNA] locus=Scaffold000059:1405810:1407285:-	1		miR171
aly-miR172c	Bra017809	Integrase-type DNA-binding superfamily protein	1.5	-1	1	21	1181	1201	AGAAUCUUGAUGAUGCUGCAG	CUGCAGCAUCAUCAGGAUUCU	Cleavage	[mRNA] locus=Scaffold000023:1389680:1391841:-	1		miR172
aly-miR172c	Bra011741	Integrase-type DNA-binding superfamily protein	1.5	-1	1	21	1181	1201	AGAAUCUUGAUGAUGCUGCAG	CUGCAGCAUCAUCAGGAUUCU	Cleavage	[mRNA] locus=Scaffold000011:3574820:3576960:-	1		miR172
aly-miR172c	Bra020262	target of early activation tagged (EAT) 2	1.5	-1	1	21	1100	1120	AGAAUCUUGAUGAUGCUGCAG	AUGCAGCAUCAUCAGGAUUCU	Cleavage	[mRNA] locus=Scaffold000030:1192969:1194964:-	1		miR172
aly-miR172c	Bra002510	target of early activation tagged (EAT) 2	1.5	-1	1	21	1187	1207	AGAAUCUUGAUGAUGCUGCAG	AUGCAGCAUCAUCAGGAUUCU	Cleavage	[mRNA] locus=Scaffold000002:3648772:3651629:-	1		miR172
aly-miR172c	Bra000487	related to AP2.7	1.5	-1	1	21	1169	1189	AGAAUCUUGAUGAUGCUGCAG	CAGCAGCAUCAUCAGGAUUCU	Cleavage	[mRNA] locus=Scaffold000001:2590162:2592240:+	1		miR172
aly-miR172c	Bra011939	related to AP2.7	1.5	-1	1	21	1277	1297	AGAAUCUUGAUGAUGCUGCAG	CAGCAGCAUCAUCAGGAUUCU	Cleavage	[mRNA] locus=Scaffold000012:319164:321471:+	1		miR172
aly-miR172c	Bra005019	rubisco activase	2	-1	1	21	113	133	AGAAUCUUGAUGAUGCUGCAG	UUGUAACAUCAUCAAGAUUCU	Cleavage	[mRNA] locus=Scaffold000004:2998183:3000757:+	1		miR172
aly-miR172c	Bra007123	Integrase-type DNA-binding superfamily protein	2.5	-1	1	21	953	973	AGAAUCUUGAUGAUGCUGCAG	UUGCAGCAUCAUCAGGAUUCC	Cleavage	[mRNA] locus=Scaffold000006:1536840:1539976:-	1		miR172
aly-miR172c	Bra012139	target of early activation tagged (EAT) 3	2.5	-1	1	21	1001	1021	AGAAUCUUGAUGAUGCUGCAG	UGGCGGCAUCAUCAGGAUUCU	Cleavage	[mRNA] locus=Scaffold000012:1623092:1625076:-	1		miR172
aly-miR172e	Bra020262	target of early activation tagged (EAT) 2	1.5	-1	1	20	1100	1119	GAAUCUUGAUGAUGCUGCAU	AUGCAGCAUCAUCAGGAUUC	Cleavage	[mRNA] locus=Scaffold000030:1192969:1194964:-	1		miR172
aly-miR172e	Bra002510	target of early activation tagged (EAT) 2	1.5	-1	1	20	1187	1206	GAAUCUUGAUGAUGCUGCAU	AUGCAGCAUCAUCAGGAUUC	Cleavage	[mRNA] locus=Scaffold000002:3648772:3651629:-	1		miR172
aly-miR172e	Bra007123	Integrase-type DNA-binding superfamily protein	1.5	-1	1	20	953	972	GAAUCUUGAUGAUGCUGCAU	UUGCAGCAUCAUCAGGAUUC	Cleavage	[mRNA] locus=Scaffold000006:1536840:1539976:-	1		miR172
aly-miR172e	Bra017809	Integrase-type DNA-binding superfamily protein	1.5	-1	1	20	1181	1200	GAAUCUUGAUGAUGCUGCAU	CUGCAGCAUCAUCAGGAUUC	Cleavage	[mRNA] locus=Scaffold000023:1389680:1391841:-	1		miR172
aly-miR172e	Bra011741	Integrase-type DNA-binding superfamily protein	1.5	-1	1	20	1181	1200	GAAUCUUGAUGAUGCUGCAU	CUGCAGCAUCAUCAGGAUUC	Cleavage	[mRNA] locus=Scaffold000011:3574820:3576960:-	1		miR172
aly-miR172e	Bra005019	rubisco activase	2	-1	1	20	113	132	GAAUCUUGAUGAUGCUGCAU	UUGUAACAUCAUCAAGAUUC	Cleavage	[mRNA] locus=Scaffold000004:2998183:3000757:+	1		miR172
aly-miR172e	Bra000487	related to AP2.7	2.5	-1	1	20	1169	1188	GAAUCUUGAUGAUGCUGCAU	CAGCAGCAUCAUCAGGAUUC	Cleavage	[mRNA] locus=Scaffold000001:2590162:2592240:+	1		miR172
aly-miR172e	Bra011939	related to AP2.7	2.5	-1	1	20	1277	1296	GAAUCUUGAUGAUGCUGCAU	CAGCAGCAUCAUCAGGAUUC	Cleavage	[mRNA] locus=Scaffold000012:319164:321471:+	1		miR172
aly-miR393a	Bra026953	auxin signaling F-box 3	1	-1	1	22	1507	1528	UCCAAAGGGAUCGCAUUGAUCC	AGAACAAUGCGAUCCCUUUGGA	Cleavage	[mRNA] locus=Scaffold000053:1314037:1316328:+	1		miR393
aly-miR393a	Bra032954	auxin signaling F-box 2	1	-1	1	22	1501	1522	UCCAAAGGGAUCGCAUUGAUCC	GAAACAAUGCGAUCCCUUUGGA	Cleavage	[mRNA] locus=Scaffold000085:162285:164666:+	1		miR393
aly-miR393a	Bra016754	auxin signaling F-box 3	1	-1	1	22	1546	1567	UCCAAAGGGAUCGCAUUGAUCC	GAAACAAUGCGAUCCCUUUGGA	Cleavage	[mRNA] locus=Scaffold000020:2183447:2185705:+	1		miR393
aly-miR393a	Bra034191	GRR1-like protein 1	2	-1	1	22	1504	1525	UCCAAAGGGAUCGCAUUGAUCC	GAAACCAUGCGAUCCCUUUGGA	Cleavage	[mRNA] locus=Scaffold000093:697100:699847:-	1		miR393
aly-miR393a	Bra028335	basic helix-loop-helix (bHLH) DNA-binding superfamily protein	3	-1	1	22	33	54	UCCAAAGGGAUCGCAUUGAUCC	GGGUCAGAGCGAUCCCUUUGGC	Cleavage	[mRNA] locus=Scaffold000061:867945:869650:-	1		miR393
aly-miR395b	Bra035671	0	2	-1	1	21	952	972	CUGAAGUGUUUGGGGGGACUC	GAGUGCCUCCAAACACUUCAG	Cleavage	[mRNA] locus=Scaffold000108:151862:156666:+	1		miR395
aly-miR395b	Bra033696	Pseudouridine synthase/archaeosine transglycosylase-like family protein	3	-1	1	21	334	354	CUGAAGUGUUUGGGGGGACUC	GAGUUCCUCCAAACACUUCAU	Cleavage	[mRNA] locus=Scaffold000089:699560:701382:-	1		miR395
aly-miR395b	Bra009052	slufate transporter 2;1	3	-1	1	21	41	61	CUGAAGUGUUUGGGGGGACUC	AAGUUCUCCCAAACACUUCAA	Cleavage	[mRNA] locus=Scaffold000008:2236407:2239866:-	1		miR395
aly-miR395b	Bra028595	slufate transporter 2;1	3	-1	1	21	41	61	CUGAAGUGUUUGGGGGGACUC	AAGUUCUCCCAAACACUUCAA	Cleavage	[mRNA] locus=Scaffold000062:1221842:1228264:-	1		miR395
aly-miR396b	Bra031019	ARM repeat superfamily protein	2.5	-1	1	21	118	138	UUCCACAGCUUUCUUGAACUU	GGGUUCAUGAAAGUUGUGGAA	Cleavage	[mRNA] locus=Scaffold000074:227151:230866:-	1		miR396
aly-miR396b	Bra018461	basic helix-loop-helix (bHLH) DNA-binding superfamily protein	3	-1	1	21	415	435	UUCCACAGCUUUCUUGAACUU	AGGAACAAGAAAGCUGUGGAG	Cleavage	[mRNA] locus=Scaffold000025:1496576:1498276:+	1		miR396
aly-miR400	Bra027726	Pentatricopeptide repeat (PPR) superfamily protein	1	-1	1	21	805	825	UAUGAGAGUAUUAUAAGUCAC	GUGACGUAUAAUACUCUCAUA	Cleavage	[mRNA] locus=Scaffold000057:793718:795250:+	1		miR400
aly-miR400	Bra027658	Pentatricopeptide repeat (PPR) superfamily protein	1	-1	1	21	928	948	UAUGAGAGUAUUAUAAGUCAC	GUUACUUAUAAUACUCUCAUA	Cleavage	[mRNA] locus=Scaffold000057:330947:332797:-	1		miR400
aly-miR400	Bra036649	Pentatricopeptide repeat (PPR-like) superfamily protein	1.5	-1	1	21	661	681	UAUGAGAGUAUUAUAAGUCAC	GUGACUUAUAACACUCUCAUA	Translation	[mRNA] locus=Scaffold000119:93943:95118:-	1		miR400
aly-miR400	Bra021192	Pentatricopeptide repeat (PPR) superfamily protein	1.5	-1	1	21	976	996	UAUGAGAGUAUUAUAAGUCAC	GUGACUUAUACUACUCUCAUA	Translation	[mRNA] locus=Scaffold000033:821421:822935:+	1		miR400
aly-miR400	Bra027026	Pentatricopeptide repeat (PPR) superfamily protein	2	-1	1	21	949	969	UAUGAGAGUAUUAUAAGUCAC	GUGAGUUAUAAUACUCUCAUU	Cleavage	[mRNA] locus=Scaffold000054:313115:314686:+	1		miR400
aly-miR400	Bra009796	Tetratricopeptide repeat (TPR)-like superfamily protein	2.5	-1	1	21	1003	1023	UAUGAGAGUAUUAUAAGUCAC	UUCACUUACAAUACUCUCAUA	Cleavage	[mRNA] locus=Scaffold000009:961590:963608:+	1		miR400
aly-miR824	Bra017638	AGAMOUS-like 16	1	-1	1	21	589	609	UAGACCAUUUGUGAGAAGGGA	UCUCUUCUCACAAAUGGUCUA	Cleavage	[mRNA] locus=Scaffold000023:251550:254629:-	1		miR824
aly-miR824	Bra011509	AGAMOUS-like 16	1	-1	1	21	739	759	UAGACCAUUUGUGAGAAGGGA	UCUCUUCUCACAAAUGGUCUA	Cleavage	[mRNA] locus=Scaffold000011:2482667:2485431:-	1		miR824
aqc-miR171a	Bra028100	GRAS family transcription factor	1	-1	1	21	438	458	UGAUUGAGCCGUGCCAAUAUC	GAUAUUGUCACGGCUCAAUCA	Cleavage	[mRNA] locus=Scaffold000059:1405810:1407285:-	1		miR171
aqc-miR171a	Bra003311	GRAS family transcription factor	1.5	-1	1	21	480	500	UGAUUGAGCCGUGCCAAUAUC	GAUAUUGGCGCGGCUCAAUCA	Cleavage	[mRNA] locus=Scaffold000003:1093586:1095106:+	1		miR171
aqc-miR171a	Bra037319	GRAS family transcription factor	1.5	-1	1	21	657	677	UGAUUGAGCCGUGCCAAUAUC	GAUAUUGGCGCGGCUCAAUCA	Cleavage	[mRNA] locus=Scaffold000128:46401:48089:-	1		miR171
aqc-miR171a	Bra000375	GRAS family transcription factor	1.5	-1	1	21	822	842	UGAUUGAGCCGUGCCAAUAUC	GAUAUUGGCGCGGCUCAAUCA	Cleavage	[mRNA] locus=Scaffold000001:2035543:2037366:-	1		miR171
aqc-miR171a	Bra036812	IQ-domain 20	2.5	-1	1	21	333	353	UGAUUGAGCCGUGCCAAUAUC	GAUAUUGACGCGGCUCAAUCA	Cleavage	[mRNA] locus=Scaffold000121:240961:241999:+	1		miR171
aqc-miR172b	Bra007123	Integrase-type DNA-binding superfamily protein	1.5	-1	1	21	953	973	GGAAUCUUGAUGAUGCUGCAU	UUGCAGCAUCAUCAGGAUUCC	Cleavage	[mRNA] locus=Scaffold000006:1536840:1539976:-	1		miR172
aqc-miR172b	Bra020262	target of early activation tagged (EAT) 2	2.5	-1	1	21	1100	1120	GGAAUCUUGAUGAUGCUGCAU	AUGCAGCAUCAUCAGGAUUCU	Cleavage	[mRNA] locus=Scaffold000030:1192969:1194964:-	1		miR172
aqc-miR172b	Bra002510	target of early activation tagged (EAT) 2	2.5	-1	1	21	1187	1207	GGAAUCUUGAUGAUGCUGCAU	AUGCAGCAUCAUCAGGAUUCU	Cleavage	[mRNA] locus=Scaffold000002:3648772:3651629:-	1		miR172
aqc-miR172b	Bra017809	Integrase-type DNA-binding superfamily protein	2.5	-1	1	21	1181	1201	GGAAUCUUGAUGAUGCUGCAU	CUGCAGCAUCAUCAGGAUUCU	Cleavage	[mRNA] locus=Scaffold000023:1389680:1391841:-	1		miR172
aqc-miR172b	Bra011741	Integrase-type DNA-binding superfamily protein	2.5	-1	1	21	1181	1201	GGAAUCUUGAUGAUGCUGCAU	CUGCAGCAUCAUCAGGAUUCU	Cleavage	[mRNA] locus=Scaffold000011:3574820:3576960:-	1		miR172
aqc-miR172b	Bra000487	related to AP2.7	2.5	-1	1	21	1169	1189	GGAAUCUUGAUGAUGCUGCAU	CAGCAGCAUCAUCAGGAUUCU	Cleavage	[mRNA] locus=Scaffold000001:2590162:2592240:+	1		miR172
aqc-miR172b	Bra011939	related to AP2.7	2.5	-1	1	21	1277	1297	GGAAUCUUGAUGAUGCUGCAU	CAGCAGCAUCAUCAGGAUUCU	Cleavage	[mRNA] locus=Scaffold000012:319164:321471:+	1		miR172
aqc-miR172b	Bra000190	Plant protein of unknown function (DUF827)	2.5	-1	1	21	361	381	GGAAUCUUGAUGAUGCUGCAU	CGGCAGCUUCAUCAAGAAUCC	Cleavage	[mRNA] locus=Scaffold000001:1028822:1030531:+	1		miR172
aqc-miR172b	Bra005019	rubisco activase	3	-1	1	21	113	133	GGAAUCUUGAUGAUGCUGCAU	UUGUAACAUCAUCAAGAUUCU	Cleavage	[mRNA] locus=Scaffold000004:2998183:3000757:+	1		miR172
ath-miR165a	Bra034539	homeobox gene 8	1	-1	1	21	545	565	UCGGACCAGGCUUCAUCCCCC	CUGGGAUGAAGCCUGGUCCGG	Cleavage	[mRNA] locus=Scaffold000097:75556:80341:-	1		miR165
ath-miR165a	Bra011392	homeobox gene 8	1	-1	1	21	548	568	UCGGACCAGGCUUCAUCCCCC	CUGGGAUGAAGCCUGGUCCGG	Cleavage	[mRNA] locus=Scaffold000011:1991188:1995620:-	1		miR165
ath-miR165a	Bra032394	Homeobox-leucine zipper family protein / lipid-binding START domain-containing protein	1	-1	1	21	575	595	UCGGACCAGGCUUCAUCCCCC	UUGGGAUGAAGCCUGGUCCGG	Cleavage	[mRNA] locus=Scaffold000081:1047200:1051618:-	1		miR165
ath-miR165a	Bra021926	Homeobox-leucine zipper family protein / lipid-binding START domain-containing protein	1	-1	1	21	575	595	UCGGACCAGGCUUCAUCCCCC	UUGGGAUGAAGCCUGGUCCGG	Cleavage	[mRNA] locus=Scaffold000035:1929596:1933684:-	1		miR165
ath-miR165a	Bra020236	Homeobox-leucine zipper family protein / lipid-binding START domain-containing protein	1	-1	1	21	557	577	UCGGACCAGGCUUCAUCCCCC	CCGGGAUGAAGCCUGGUCCGG	Cleavage	[mRNA] locus=Scaffold000030:1008614:1012689:-	1		miR165
ath-miR165a	Bra002458	Homeobox-leucine zipper family protein / lipid-binding START domain-containing protein	1	-1	1	21	554	574	UCGGACCAGGCUUCAUCCCCC	CUGGGAUGAAGCCUGGUCCGG	Cleavage	[mRNA] locus=Scaffold000002:3359953:3364036:-	1		miR165
ath-miR165a	Bra038295	Homeobox-leucine zipper family protein / lipid-binding START domain-containing protein	2	-1	1	21	539	559	UCGGACCAGGCUUCAUCCCCC	CUGGUAUGAAGCCUGGUCCGG	Cleavage	[mRNA] locus=Scaffold000143:295042:299297:+	1		miR165
ath-miR165a	Bra014315	Homeobox-leucine zipper family protein / lipid-binding START domain-containing protein	2	-1	1	21	551	571	UCGGACCAGGCUUCAUCCCCC	CUGGAAUGAAGCCUGGUCCGG	Cleavage	[mRNA] locus=Scaffold000015:3283644:3287330:-	1		miR165
ath-miR165a	Bra018948	Homeobox-leucine zipper family protein / lipid-binding START domain-containing protein	2	-1	1	21	551	571	UCGGACCAGGCUUCAUCCCCC	CUGGAAUGAAGCCUGGUCCGG	Cleavage	[mRNA] locus=Scaffold000026:2134339:2138354:-	1		miR165
ath-miR165a	Bra005398	Homeobox-leucine zipper family protein / lipid-binding START domain-containing protein	2	-1	1	21	575	595	UCGGACCAGGCUUCAUCCCCC	UUGGUAUGAAGCCUGGUCCGG	Cleavage	[mRNA] locus=Scaffold000004:5242686:5247047:+	1		miR165
bdi-miR156	Bra004674	squamosa promoter binding protein-like 9	0	-1	1	21	742	762	UGACAGAAGAGAGAGAGCACA	UGUGCUCUCUCUCUUCUGUCA	Cleavage	[mRNA] locus=Scaffold000004:1325605:1327587:+	1		miR156
bdi-miR156	Bra016891	squamosa promoter binding protein-like 9	0	-1	1	21	739	759	UGACAGAAGAGAGAGAGCACA	UGUGCUCUCUCUCUUCUGUCA	Cleavage	[mRNA] locus=Scaffold000021:168659:170710:-	1		miR156
bdi-miR156	Bra038324	Squamosa promoter-binding protein-like (SBP domain) transcription factor family protein	0	-1	1	21	676	696	UGACAGAAGAGAGAGAGCACA	UGUGCUCUCUCUCUUCUGUCA	Cleavage	[mRNA] locus=Scaffold000144:107580:108706:-	1		miR156
bdi-miR156	Bra003305	squamosa promoter binding protein-like 15	0	-1	1	21	565	585	UGACAGAAGAGAGAGAGCACA	UGUGCUCUCUCUCUUCUGUCA	Cleavage	[mRNA] locus=Scaffold000003:1052993:1054239:-	1		miR156
bdi-miR156	Bra030040	squamosa promoter-like 11	0	-1	1	21	1072	1092	UGACAGAAGAGAGAGAGCACA	CGUGCUCUCUCUCUUCUGUCA	Cleavage	[mRNA] locus=Scaffold000069:89553:91054:+	1		miR156
bdi-miR156	Bra027478	squamosa promoter binding protein-like 2	0	-1	1	21	925	945	UGACAGAAGAGAGAGAGCACA	GGUGCUCUCUCUCUUCUGUCA	Cleavage	[mRNA] locus=Scaffold000056:314929:316393:-	1		miR156
bdi-miR156	Bra030041	squamosa promoter binding protein-like 10	0	-1	1	21	1018	1038	UGACAGAAGAGAGAGAGCACA	AGUGCUCUCUCUCUUCUGUCA	Cleavage	[mRNA] locus=Scaffold000069:91840:93215:-	1		miR156
bdi-miR156	Bra010949	squamosa promoter binding protein-like 10	0	-1	1	21	994	1014	UGACAGAAGAGAGAGAGCACA	AGUGCUCUCUCUCUUCUGUCA	Cleavage	[mRNA] locus=Scaffold000010:4019774:4021210:+	1		miR156
bdi-miR156	Bra033671	squamosa promoter binding protein-like 2	0	-1	1	21	844	864	UGACAGAAGAGAGAGAGCACA	GGUGCUCUCUCUCUUCUGUCA	Cleavage	[mRNA] locus=Scaffold000089:561131:562706:-	1		miR156
bdi-miR156	Bra014599	squamosa promoter binding protein-like 15	1	-1	1	21	553	573	UGACAGAAGAGAGAGAGCACA	UGUGUUCUCUCUCUUCUGUCA	Cleavage	[mRNA] locus=Scaffold000016:1460218:1461460:+	1		miR156
bdi-miR156	Bra032822	squamosa promoter-like 11	1	-1	1	21	997	1017	UGACAGAAGAGAGAGAGCACA	CGUGCUUUCUCUCUUCUGUCA	Cleavage	[mRNA] locus=Scaffold000084:279348:280708:+	1		miR156
bdi-miR156	Bra022766	Squamosa promoter-binding protein-like (SBP domain) transcription factor family protein	1	-1	1	21	847	867	UGACAGAAGAGAGAGAGCACA	UGCGCUCUCUCUCUUCUGUCA	Cleavage	[mRNA] locus=Scaffold000039:113377:114705:+	1		miR156
bdi-miR156	Bra004363	Squamosa promoter-binding protein-like (SBP domain) transcription factor family protein	2	-1	1	21	634	654	UGACAGAAGAGAGAGAGCACA	UGUGCUUGCUCUCUUCUGUCA	Cleavage	[mRNA] locus=Scaffold000003:6792684:6793589:+	1		miR156
bdi-miR156	Bra033064	ATP binding cassette subfamily B19	2.5	-1	1	21	135	155	UGACAGAAGAGAGAGAGCACA	AAUCCUCUCUCUGUUCUGUCA	Cleavage	[mRNA] locus=Scaffold000085:892986:893426:-	1		miR156
bdi-miR393a	Bra026953	auxin signaling F-box 3	1	-1	1	21	1508	1528	UCCAAAGGGAUCGCAUUGAUC	GAACAAUGCGAUCCCUUUGGA	Cleavage	[mRNA] locus=Scaffold000053:1314037:1316328:+	1		miR393
bdi-miR393a	Bra032954	auxin signaling F-box 2	1	-1	1	21	1502	1522	UCCAAAGGGAUCGCAUUGAUC	AAACAAUGCGAUCCCUUUGGA	Cleavage	[mRNA] locus=Scaffold000085:162285:164666:+	1		miR393
bdi-miR393a	Bra016754	auxin signaling F-box 3	1	-1	1	21	1547	1567	UCCAAAGGGAUCGCAUUGAUC	AAACAAUGCGAUCCCUUUGGA	Cleavage	[mRNA] locus=Scaffold000020:2183447:2185705:+	1		miR393
bdi-miR393a	Bra034191	GRR1-like protein 1	2	-1	1	21	1505	1525	UCCAAAGGGAUCGCAUUGAUC	AAACCAUGCGAUCCCUUUGGA	Cleavage	[mRNA] locus=Scaffold000093:697100:699847:-	1		miR393
bdi-miR393a	Bra028335	basic helix-loop-helix (bHLH) DNA-binding superfamily protein	3	-1	1	21	34	54	UCCAAAGGGAUCGCAUUGAUC	GGUCAGAGCGAUCCCUUUGGC	Cleavage	[mRNA] locus=Scaffold000061:867945:869650:-	1		miR393
bna-miR156a	Bra004674	squamosa promoter binding protein-like 9	1	-1	1	21	742	762	UGACAGAAGAGAGUGAGCACA	UGUGCUCUCUCUCUUCUGUCA	Cleavage	[mRNA] locus=Scaffold000004:1325605:1327587:+	1		miR156
bna-miR156a	Bra016891	squamosa promoter binding protein-like 9	1	-1	1	21	739	759	UGACAGAAGAGAGUGAGCACA	UGUGCUCUCUCUCUUCUGUCA	Cleavage	[mRNA] locus=Scaffold000021:168659:170710:-	1		miR156
bna-miR156a	Bra038324	Squamosa promoter-binding protein-like (SBP domain) transcription factor family protein	1	-1	1	21	676	696	UGACAGAAGAGAGUGAGCACA	UGUGCUCUCUCUCUUCUGUCA	Cleavage	[mRNA] locus=Scaffold000144:107580:108706:-	1		miR156
bna-miR156a	Bra003305	squamosa promoter binding protein-like 15	1	-1	1	21	565	585	UGACAGAAGAGAGUGAGCACA	UGUGCUCUCUCUCUUCUGUCA	Cleavage	[mRNA] locus=Scaffold000003:1052993:1054239:-	1		miR156
bna-miR156a	Bra030040	squamosa promoter-like 11	1	-1	1	21	1072	1092	UGACAGAAGAGAGUGAGCACA	CGUGCUCUCUCUCUUCUGUCA	Cleavage	[mRNA] locus=Scaffold000069:89553:91054:+	1		miR156
bna-miR156a	Bra027478	squamosa promoter binding protein-like 2	1	-1	1	21	925	945	UGACAGAAGAGAGUGAGCACA	GGUGCUCUCUCUCUUCUGUCA	Cleavage	[mRNA] locus=Scaffold000056:314929:316393:-	1		miR156
bna-miR156a	Bra030041	squamosa promoter binding protein-like 10	1	-1	1	21	1018	1038	UGACAGAAGAGAGUGAGCACA	AGUGCUCUCUCUCUUCUGUCA	Cleavage	[mRNA] locus=Scaffold000069:91840:93215:-	1		miR156
bna-miR156a	Bra010949	squamosa promoter binding protein-like 10	1	-1	1	21	994	1014	UGACAGAAGAGAGUGAGCACA	AGUGCUCUCUCUCUUCUGUCA	Cleavage	[mRNA] locus=Scaffold000010:4019774:4021210:+	1		miR156
bna-miR156a	Bra033671	squamosa promoter binding protein-like 2	1	-1	1	21	844	864	UGACAGAAGAGAGUGAGCACA	GGUGCUCUCUCUCUUCUGUCA	Cleavage	[mRNA] locus=Scaffold000089:561131:562706:-	1		miR156
bna-miR156a	Bra004363	Squamosa promoter-binding protein-like (SBP domain) transcription factor family protein	2	-1	1	21	634	654	UGACAGAAGAGAGUGAGCACA	UGUGCUUGCUCUCUUCUGUCA	Cleavage	[mRNA] locus=Scaffold000003:6792684:6793589:+	1		miR156
bna-miR156a	Bra014599	squamosa promoter binding protein-like 15	2	-1	1	21	553	573	UGACAGAAGAGAGUGAGCACA	UGUGUUCUCUCUCUUCUGUCA	Cleavage	[mRNA] locus=Scaffold000016:1460218:1461460:+	1		miR156
bna-miR156a	Bra032822	squamosa promoter-like 11	2	-1	1	21	997	1017	UGACAGAAGAGAGUGAGCACA	CGUGCUUUCUCUCUUCUGUCA	Cleavage	[mRNA] locus=Scaffold000084:279348:280708:+	1		miR156
bna-miR156a	Bra022766	Squamosa promoter-binding protein-like (SBP domain) transcription factor family protein	2	-1	1	21	847	867	UGACAGAAGAGAGUGAGCACA	UGCGCUCUCUCUCUUCUGUCA	Cleavage	[mRNA] locus=Scaffold000039:113377:114705:+	1		miR156
bna-miR171g	Bra003311	GRAS family transcription factor	0	-1	1	22	479	500	UGAUUGAGCCGCGCCAAUAUCU	GGAUAUUGGCGCGGCUCAAUCA	Cleavage	[mRNA] locus=Scaffold000003:1093586:1095106:+	1		miR171
bna-miR171g	Bra037319	GRAS family transcription factor	0	-1	1	22	656	677	UGAUUGAGCCGCGCCAAUAUCU	GGAUAUUGGCGCGGCUCAAUCA	Cleavage	[mRNA] locus=Scaffold000128:46401:48089:-	1		miR171
bna-miR171g	Bra000375	GRAS family transcription factor	0	-1	1	22	821	842	UGAUUGAGCCGCGCCAAUAUCU	GGAUAUUGGCGCGGCUCAAUCA	Cleavage	[mRNA] locus=Scaffold000001:2035543:2037366:-	1		miR171
bna-miR171g	Bra036812	IQ-domain 20	1	-1	1	22	332	353	UGAUUGAGCCGCGCCAAUAUCU	AGAUAUUGACGCGGCUCAAUCA	Cleavage	[mRNA] locus=Scaffold000121:240961:241999:+	1		miR171
bna-miR171g	Bra028100	GRAS family transcription factor	2.5	-1	1	22	437	458	UGAUUGAGCCGCGCCAAUAUCU	UGAUAUUGUCACGGCUCAAUCA	Cleavage	[mRNA] locus=Scaffold000059:1405810:1407285:-	1		miR171
bra-miR1885	Bra027889	Disease resistance protein (TIR-NBS-LRR class) family	0	-1	1	22	121	142	CAUCAAUGAAAGGUAUGAUUCC	GGAAUCAUACCUUUCAUUGAUG	Cleavage	[mRNA] locus=Scaffold000058:681311:682295:+	1		miR1885
bra-miR1885	Bra023687	Disease resistance protein (TIR-NBS-LRR class) family	1	-1	1	22	127	148	CAUCAAUGAAAGGUAUGAUUCC	CGAAUCAUACCUUUCAUUGAUA	Cleavage	[mRNA] locus=Scaffold000041:1772585:1773064:+	1		miR1885
bra-miR1885	Bra023671	Disease resistance protein (TIR-NBS-LRR class) family	2	-1	1	22	118	139	CAUCAAUGAAAGGUAUGAUUCC	GGGAUCCUACCUUUCAUUGAUA	Cleavage	[mRNA] locus=Scaffold000041:1705296:1711220:-	1		miR1885
csi-miR160	Bra003665	auxin response factor 17	1	-1	1	21	1238	1258	GCCUGGCUCCCUGUAUGCCAU	CUGGCAUGCAGGGAGCCAGGC	Cleavage	[mRNA] locus=Scaffold000003:2893625:2895347:-	1		miR160
csi-miR160	Bra015651	auxin response factor 17	1	-1	1	21	1256	1276	GCCUGGCUCCCUGUAUGCCAU	CUGGCAUGCAGGGAGCCAGGC	Cleavage	[mRNA] locus=Scaffold000019:163832:166070:-	1		miR160
csi-miR160	Bra011955	auxin response factor 10	1	-1	1	21	1352	1372	GCCUGGCUCCCUGUAUGCCAU	CGGGAAUACAGGGAGCCAGGC	Cleavage	[mRNA] locus=Scaffold000012:458534:460909:-	1		miR160
csi-miR160	Bra011162	auxin response factor 16	2	-1	1	21	1295	1315	GCCUGGCUCCCUGUAUGCCAU	UGGGUUUACAGGGAGCCAGGC	Cleavage	[mRNA] locus=Scaffold000011:778813:781257:-	1		miR160
csi-miR160	Bra024109	auxin response factor 16	2	-1	1	21	1439	1459	GCCUGGCUCCCUGUAUGCCAU	UGGGUUUACAGGGAGCCAGGC	Cleavage	[mRNA] locus=Scaffold000043:1101912:1107100:+	1		miR160
csi-miR166a	Bra014315	Homeobox-leucine zipper family protein / lipid-binding START domain-containing protein	1	-1	1	22	550	571	UCGGACCAGGCUUCAUUCCCCC	CCUGGAAUGAAGCCUGGUCCGG	Cleavage	[mRNA] locus=Scaffold000015:3283644:3287330:-	1		miR166
csi-miR166a	Bra018948	Homeobox-leucine zipper family protein / lipid-binding START domain-containing protein	1	-1	1	22	550	571	UCGGACCAGGCUUCAUUCCCCC	CCUGGAAUGAAGCCUGGUCCGG	Cleavage	[mRNA] locus=Scaffold000026:2134339:2138354:-	1		miR166
csi-miR166a	Bra034539	homeobox gene 8	2	-1	1	22	544	565	UCGGACCAGGCUUCAUUCCCCC	CCUGGGAUGAAGCCUGGUCCGG	Cleavage	[mRNA] locus=Scaffold000097:75556:80341:-	1		miR166
csi-miR166a	Bra011392	homeobox gene 8	2	-1	1	22	547	568	UCGGACCAGGCUUCAUUCCCCC	CCUGGGAUGAAGCCUGGUCCGG	Cleavage	[mRNA] locus=Scaffold000011:1991188:1995620:-	1		miR166
csi-miR166a	Bra032394	Homeobox-leucine zipper family protein / lipid-binding START domain-containing protein	2	-1	1	22	574	595	UCGGACCAGGCUUCAUUCCCCC	AUUGGGAUGAAGCCUGGUCCGG	Cleavage	[mRNA] locus=Scaffold000081:1047200:1051618:-	1		miR166
csi-miR166a	Bra021926	Homeobox-leucine zipper family protein / lipid-binding START domain-containing protein	2	-1	1	22	574	595	UCGGACCAGGCUUCAUUCCCCC	AUUGGGAUGAAGCCUGGUCCGG	Cleavage	[mRNA] locus=Scaffold000035:1929596:1933684:-	1		miR166
csi-miR166a	Bra020236	Homeobox-leucine zipper family protein / lipid-binding START domain-containing protein	2	-1	1	22	556	577	UCGGACCAGGCUUCAUUCCCCC	CCCGGGAUGAAGCCUGGUCCGG	Cleavage	[mRNA] locus=Scaffold000030:1008614:1012689:-	1		miR166
csi-miR166a	Bra002458	Homeobox-leucine zipper family protein / lipid-binding START domain-containing protein	2	-1	1	22	553	574	UCGGACCAGGCUUCAUUCCCCC	CCUGGGAUGAAGCCUGGUCCGG	Cleavage	[mRNA] locus=Scaffold000002:3359953:3364036:-	1		miR166
csi-miR166a	Bra038295	Homeobox-leucine zipper family protein / lipid-binding START domain-containing protein	2	-1	1	22	538	559	UCGGACCAGGCUUCAUUCCCCC	CCUGGUAUGAAGCCUGGUCCGG	Cleavage	[mRNA] locus=Scaffold000143:295042:299297:+	1		miR166
csi-miR166a	Bra005398	Homeobox-leucine zipper family protein / lipid-binding START domain-containing protein	2	-1	1	22	574	595	UCGGACCAGGCUUCAUUCCCCC	AUUGGUAUGAAGCCUGGUCCGG	Cleavage	[mRNA] locus=Scaffold000004:5242686:5247047:+	1		miR166
csi-miR166c	Bra014315	Homeobox-leucine zipper family protein / lipid-binding START domain-containing protein	1	-1	1	20	552	571	UCGGACCAGGCUUCAUUCCC	UGGAAUGAAGCCUGGUCCGG	Cleavage	[mRNA] locus=Scaffold000015:3283644:3287330:-	1		miR166
csi-miR166c	Bra018948	Homeobox-leucine zipper family protein / lipid-binding START domain-containing protein	1	-1	1	20	552	571	UCGGACCAGGCUUCAUUCCC	UGGAAUGAAGCCUGGUCCGG	Cleavage	[mRNA] locus=Scaffold000026:2134339:2138354:-	1		miR166
csi-miR166c	Bra034539	homeobox gene 8	2	-1	1	20	546	565	UCGGACCAGGCUUCAUUCCC	UGGGAUGAAGCCUGGUCCGG	Cleavage	[mRNA] locus=Scaffold000097:75556:80341:-	1		miR166
csi-miR166c	Bra011392	homeobox gene 8	2	-1	1	20	549	568	UCGGACCAGGCUUCAUUCCC	UGGGAUGAAGCCUGGUCCGG	Cleavage	[mRNA] locus=Scaffold000011:1991188:1995620:-	1		miR166
csi-miR166c	Bra032394	Homeobox-leucine zipper family protein / lipid-binding START domain-containing protein	2	-1	1	20	576	595	UCGGACCAGGCUUCAUUCCC	UGGGAUGAAGCCUGGUCCGG	Cleavage	[mRNA] locus=Scaffold000081:1047200:1051618:-	1		miR166
csi-miR166c	Bra021926	Homeobox-leucine zipper family protein / lipid-binding START domain-containing protein	2	-1	1	20	576	595	UCGGACCAGGCUUCAUUCCC	UGGGAUGAAGCCUGGUCCGG	Cleavage	[mRNA] locus=Scaffold000035:1929596:1933684:-	1		miR166
csi-miR166c	Bra020236	Homeobox-leucine zipper family protein / lipid-binding START domain-containing protein	2	-1	1	20	558	577	UCGGACCAGGCUUCAUUCCC	CGGGAUGAAGCCUGGUCCGG	Cleavage	[mRNA] locus=Scaffold000030:1008614:1012689:-	1		miR166
csi-miR166c	Bra002458	Homeobox-leucine zipper family protein / lipid-binding START domain-containing protein	2	-1	1	20	555	574	UCGGACCAGGCUUCAUUCCC	UGGGAUGAAGCCUGGUCCGG	Cleavage	[mRNA] locus=Scaffold000002:3359953:3364036:-	1		miR166
csi-miR166c	Bra038295	Homeobox-leucine zipper family protein / lipid-binding START domain-containing protein	2	-1	1	20	540	559	UCGGACCAGGCUUCAUUCCC	UGGUAUGAAGCCUGGUCCGG	Cleavage	[mRNA] locus=Scaffold000143:295042:299297:+	1		miR166
csi-miR166c	Bra005398	Homeobox-leucine zipper family protein / lipid-binding START domain-containing protein	2	-1	1	20	576	595	UCGGACCAGGCUUCAUUCCC	UGGUAUGAAGCCUGGUCCGG	Cleavage	[mRNA] locus=Scaffold000004:5242686:5247047:+	1		miR166
csi-miR172a	Bra020262	target of early activation tagged (EAT) 2	1.5	-1	1	20	1101	1120	AGAAUCUUGAUGAUGCUGCA	UGCAGCAUCAUCAGGAUUCU	Cleavage	[mRNA] locus=Scaffold000030:1192969:1194964:-	1		miR172
csi-miR172a	Bra017809	Integrase-type DNA-binding superfamily protein	1.5	-1	1	20	1182	1201	AGAAUCUUGAUGAUGCUGCA	UGCAGCAUCAUCAGGAUUCU	Cleavage	[mRNA] locus=Scaffold000023:1389680:1391841:-	1		miR172
csi-miR172a	Bra011741	Integrase-type DNA-binding superfamily protein	1.5	-1	1	20	1182	1201	AGAAUCUUGAUGAUGCUGCA	UGCAGCAUCAUCAGGAUUCU	Cleavage	[mRNA] locus=Scaffold000011:3574820:3576960:-	1		miR172
csi-miR172a	Bra002510	target of early activation tagged (EAT) 2	1.5	-1	1	20	1188	1207	AGAAUCUUGAUGAUGCUGCA	UGCAGCAUCAUCAGGAUUCU	Cleavage	[mRNA] locus=Scaffold000002:3648772:3651629:-	1		miR172
csi-miR172a	Bra000487	related to AP2.7	1.5	-1	1	20	1170	1189	AGAAUCUUGAUGAUGCUGCA	AGCAGCAUCAUCAGGAUUCU	Cleavage	[mRNA] locus=Scaffold000001:2590162:2592240:+	1		miR172
csi-miR172a	Bra011939	related to AP2.7	1.5	-1	1	20	1278	1297	AGAAUCUUGAUGAUGCUGCA	AGCAGCAUCAUCAGGAUUCU	Cleavage	[mRNA] locus=Scaffold000012:319164:321471:+	1		miR172
csi-miR172a	Bra005019	rubisco activase	2	-1	1	20	114	133	AGAAUCUUGAUGAUGCUGCA	UGUAACAUCAUCAAGAUUCU	Cleavage	[mRNA] locus=Scaffold000004:2998183:3000757:+	1		miR172
csi-miR172a	Bra007123	Integrase-type DNA-binding superfamily protein	2.5	-1	1	20	954	973	AGAAUCUUGAUGAUGCUGCA	UGCAGCAUCAUCAGGAUUCC	Cleavage	[mRNA] locus=Scaffold000006:1536840:1539976:-	1		miR172
csi-miR172a	Bra012139	target of early activation tagged (EAT) 3	2.5	-1	1	20	1002	1021	AGAAUCUUGAUGAUGCUGCA	GGCGGCAUCAUCAGGAUUCU	Cleavage	[mRNA] locus=Scaffold000012:1623092:1625076:-	1		miR172
csi-miR393	Bra026953	auxin signaling F-box 3	0	-1	1	22	1508	1529	AUCCAAAGGGAUCGCAUUGAUC	GAACAAUGCGAUCCCUUUGGAU	Cleavage	[mRNA] locus=Scaffold000053:1314037:1316328:+	1		miR393
csi-miR393	Bra032954	auxin signaling F-box 2	0	-1	1	22	1502	1523	AUCCAAAGGGAUCGCAUUGAUC	AAACAAUGCGAUCCCUUUGGAU	Cleavage	[mRNA] locus=Scaffold000085:162285:164666:+	1		miR393
csi-miR393	Bra016754	auxin signaling F-box 3	0	-1	1	22	1547	1568	AUCCAAAGGGAUCGCAUUGAUC	AAACAAUGCGAUCCCUUUGGAU	Cleavage	[mRNA] locus=Scaffold000020:2183447:2185705:+	1		miR393
csi-miR393	Bra034191	GRR1-like protein 1	1	-1	1	22	1505	1526	AUCCAAAGGGAUCGCAUUGAUC	AAACCAUGCGAUCCCUUUGGAU	Cleavage	[mRNA] locus=Scaffold000093:697100:699847:-	1		miR393
csi-miR393	Bra003518	F-box/RNI-like superfamily protein	1.5	-1	1	22	1518	1538	AUCCAAAGGGAUCGCAUUGAUC	GA-CAAUGCGAUCUCUUUGGAU	Cleavage	[mRNA] locus=Scaffold000003:2115050:2117360:-	1		miR393
csi-miR393	Bra007720	F-box/RNI-like superfamily protein	1.5	-1	1	22	1518	1538	AUCCAAAGGGAUCGCAUUGAUC	GA-CAAUGCGAUCUCUUUGGAU	Cleavage	[mRNA] locus=Scaffold000006:4621378:4623695:-	1		miR393
csi-miR393	Bra000842	GRR1-like protein 1	2.5	-1	1	22	1508	1529	AUCCAAAGGGAUCGCAUUGAUC	AAACCAUGCGGUCCCUUUGGAU	Cleavage	[mRNA] locus=Scaffold000001:4671973:4674515:+	1		miR393
gma-miR156f	Bra004674	squamosa promoter binding protein-like 9	0	-1	1	22	742	763	UUGACAGAAGAGAGAGAGCACA	UGUGCUCUCUCUCUUCUGUCAA	Cleavage	[mRNA] locus=Scaffold000004:1325605:1327587:+	1		miR156
gma-miR156f	Bra016891	squamosa promoter binding protein-like 9	0	-1	1	22	739	760	UUGACAGAAGAGAGAGAGCACA	UGUGCUCUCUCUCUUCUGUCAA	Cleavage	[mRNA] locus=Scaffold000021:168659:170710:-	1		miR156
gma-miR156f	Bra003305	squamosa promoter binding protein-like 15	0	-1	1	22	565	586	UUGACAGAAGAGAGAGAGCACA	UGUGCUCUCUCUCUUCUGUCAA	Cleavage	[mRNA] locus=Scaffold000003:1052993:1054239:-	1		miR156
gma-miR156f	Bra030040	squamosa promoter-like 11	0	-1	1	22	1072	1093	UUGACAGAAGAGAGAGAGCACA	CGUGCUCUCUCUCUUCUGUCAA	Cleavage	[mRNA] locus=Scaffold000069:89553:91054:+	1		miR156
gma-miR156f	Bra027478	squamosa promoter binding protein-like 2	0	-1	1	22	925	946	UUGACAGAAGAGAGAGAGCACA	GGUGCUCUCUCUCUUCUGUCAA	Cleavage	[mRNA] locus=Scaffold000056:314929:316393:-	1		miR156
gma-miR156f	Bra030041	squamosa promoter binding protein-like 10	0	-1	1	22	1018	1039	UUGACAGAAGAGAGAGAGCACA	AGUGCUCUCUCUCUUCUGUCAA	Cleavage	[mRNA] locus=Scaffold000069:91840:93215:-	1		miR156
gma-miR156f	Bra010949	squamosa promoter binding protein-like 10	0	-1	1	22	994	1015	UUGACAGAAGAGAGAGAGCACA	AGUGCUCUCUCUCUUCUGUCAA	Cleavage	[mRNA] locus=Scaffold000010:4019774:4021210:+	1		miR156
gma-miR156f	Bra033671	squamosa promoter binding protein-like 2	0	-1	1	22	844	865	UUGACAGAAGAGAGAGAGCACA	GGUGCUCUCUCUCUUCUGUCAA	Cleavage	[mRNA] locus=Scaffold000089:561131:562706:-	1		miR156
gma-miR156f	Bra038324	Squamosa promoter-binding protein-like (SBP domain) transcription factor family protein	1	-1	1	22	676	697	UUGACAGAAGAGAGAGAGCACA	UGUGCUCUCUCUCUUCUGUCAG	Cleavage	[mRNA] locus=Scaffold000144:107580:108706:-	1		miR156
gma-miR156f	Bra014599	squamosa promoter binding protein-like 15	1	-1	1	22	553	574	UUGACAGAAGAGAGAGAGCACA	UGUGUUCUCUCUCUUCUGUCAA	Cleavage	[mRNA] locus=Scaffold000016:1460218:1461460:+	1		miR156
gma-miR156f	Bra032822	squamosa promoter-like 11	1	-1	1	22	997	1018	UUGACAGAAGAGAGAGAGCACA	CGUGCUUUCUCUCUUCUGUCAA	Cleavage	[mRNA] locus=Scaffold000084:279348:280708:+	1		miR156
gma-miR156f	Bra022766	Squamosa promoter-binding protein-like (SBP domain) transcription factor family protein	1	-1	1	22	847	868	UUGACAGAAGAGAGAGAGCACA	UGCGCUCUCUCUCUUCUGUCAU	Cleavage	[mRNA] locus=Scaffold000039:113377:114705:+	1		miR156
gma-miR156f	Bra004363	Squamosa promoter-binding protein-like (SBP domain) transcription factor family protein	3	-1	1	22	634	655	UUGACAGAAGAGAGAGAGCACA	UGUGCUUGCUCUCUUCUGUCAG	Cleavage	[mRNA] locus=Scaffold000003:6792684:6793589:+	1		miR156
gma-miR160b	Bra003665	auxin response factor 17	1	-1	1	20	1240	1259	UGCCUGGCUCCCUGUAUGCC	GGCAUGCAGGGAGCCAGGCA	Cleavage	[mRNA] locus=Scaffold000003:2893625:2895347:-	1		miR160
gma-miR160b	Bra015651	auxin response factor 17	1	-1	1	20	1258	1277	UGCCUGGCUCCCUGUAUGCC	GGCAUGCAGGGAGCCAGGCA	Cleavage	[mRNA] locus=Scaffold000019:163832:166070:-	1		miR160
gma-miR160b	Bra011955	auxin response factor 10	1	-1	1	20	1354	1373	UGCCUGGCUCCCUGUAUGCC	GGAAUACAGGGAGCCAGGCA	Cleavage	[mRNA] locus=Scaffold000012:458534:460909:-	1		miR160
gma-miR160b	Bra011162	auxin response factor 16	2	-1	1	20	1297	1316	UGCCUGGCUCCCUGUAUGCC	GGUUUACAGGGAGCCAGGCA	Cleavage	[mRNA] locus=Scaffold000011:778813:781257:-	1		miR160
gma-miR160b	Bra024109	auxin response factor 16	2	-1	1	20	1441	1460	UGCCUGGCUCCCUGUAUGCC	GGUUUACAGGGAGCCAGGCA	Cleavage	[mRNA] locus=Scaffold000043:1101912:1107100:+	1		miR160
gma-miR162	Bra026044	SAUR-like auxin-responsive protein family	3	-1	1	20	193	212	UCGAUAAACCUCUGCAUCCA	GAGAUGGAGAGGUUUAUCGU	Cleavage	[mRNA] locus=Scaffold000050:764095:764532:+	1		miR162
gma-miR164b	Bra009246	NAC domain containing protein 80	1	-1	1	20	624	643	UGGAGAAGCAGGGCACGUGC	UUACGUGCCCUGCUUCUCCA	Cleavage	[mRNA] locus=Scaffold000008:3011688:3012706:-	1		miR164
gma-miR164b	Bra028685	NAC domain containing protein 80	1	-1	1	20	624	643	UGGAGAAGCAGGGCACGUGC	UUACGUGCCCUGCUUCUCCA	Cleavage	[mRNA] locus=Scaffold000063:204680:205897:-	1		miR164
gma-miR164b	Bra029313	NAC domain containing protein 100	1	-1	1	20	633	652	UGGAGAAGCAGGGCACGUGC	UUACGUGCCCUGCUUCUCCA	Cleavage	[mRNA] locus=Scaffold000065:687291:688442:-	1		miR164
gma-miR164b	Bra012960	NAC domain containing protein 100	1	-1	1	20	633	652	UGGAGAAGCAGGGCACGUGC	UUACGUGCCCUGCUUCUCCA	Cleavage	[mRNA] locus=Scaffold000013:2589926:2591070:+	1		miR164
gma-miR164b	Bra034713	NAC (No Apical Meristem) domain transcriptional regulator superfamily protein	1	-1	1	20	606	625	UGGAGAAGCAGGGCACGUGC	GCAAGUGCCCUGCUUCUCCA	Cleavage	[mRNA] locus=Scaffold000098:174969:176920:-	1		miR164
gma-miR164b	Bra001480	NAC (No Apical Meristem) domain transcriptional regulator superfamily protein	1	-1	1	20	612	631	UGGAGAAGCAGGGCACGUGC	GCAAGUGCCCUGCUUCUCCA	Cleavage	[mRNA] locus=Scaffold000001:7830513:7832592:+	1		miR164
gma-miR164b	Bra030820	NAC domain containing protein 1	1	-1	1	20	660	679	UGGAGAAGCAGGGCACGUGC	GCAAGUGCCCUGCUUCUCCA	Cleavage	[mRNA] locus=Scaffold000073:88913:92944:+	1		miR164
gma-miR164b	Bra007810	Zinc finger (C3HC4-type RING finger) family protein	2.5	-1	1	20	93	112	UGGAGAAGCAGGGCACGUGC	GCACGUGCCCUGCCUCUCCU	Cleavage	[mRNA] locus=Scaffold000006:5083210:5086593:-	1		miR164
gma-miR164b	Bra028435	NAC domain containing protein 6	2.5	-1	1	20	642	661	UGGAGAAGCAGGGCACGUGC	UCACGUGACCUGCUUCUCCG	Cleavage	[mRNA] locus=Scaffold000062:300439:301584:+	1		miR164
gma-miR164b	Bra025658	NAC domain containing protein 6	2.5	-1	1	20	642	661	UGGAGAAGCAGGGCACGUGC	UCACGUGACCUGCUUCUCCG	Cleavage	[mRNA] locus=Scaffold000048:1661687:1662916:+	1		miR164
gma-miR164b	Bra000457	UDP-xylose synthase 4	3	-1	1	20	557	576	UGGAGAAGCAGGGCACGUGC	UCGCUUGCCCUGCUUCUCCC	Cleavage	[mRNA] locus=Scaffold000001:2434432:2436500:-	1		miR164
gma-miR166a-5p	Bra017572	Disease resistance protein (CC-NBS-LRR class) family	3	-1	1	21	1961	1981	GGAAUGUUGUCUGGCUCGAGG	AGCCAAGCCAGACAACAUUCA	Cleavage	[mRNA] locus=Scaffold000022:2268021:2270760:-	1		miR166
gma-miR171j	Bra036812	IQ-domain 20	0	-1	1	21	393	413	UAUUGGCCUGGUUCACUCAGA	UCUGAGUGAACCAGGCCAAUA	Cleavage	[mRNA] locus=Scaffold000121:240961:241999:+	1		miR171
gma-miR171j	Bra026708	histone acetyltransferase of the CBP family 12	1.5	-1	1	21	3027	3047	UAUUGGCCUGGUUCACUCAGA	UGUGAGUGAACCAGGCCAACA	Cleavage	[mRNA] locus=Scaffold000053:172964:184000:-	1		miR171
gma-miR396a-3p	Bra008658	tRNA synthetase beta subunit family protein	3	-1	1	20	410	429	UUCAAUAAAGCUGUGGGAAG	GUUACAACAGCUUUAUUGAU	Cleavage	[mRNA] locus=Scaffold000008:466803:470316:-	1		miR396
gma-miR396h	Bra004128	P-loop containing nucleoside triphosphate hydrolases superfamily protein	2.5	-1	1	20	2488	2507	UCCACAGCUUUCUUGAACUG	GAGUUCAAGAAAUCUGUGGG	Cleavage	[mRNA] locus=Scaffold000003:5534300:5537750:-	1		miR396
gma-miR396h	Bra035653	GRAS family transcription factor	2.5	-1	1	20	667	686	UCCACAGCUUUCUUGAACUG	CAAUUCAAGAAAGGUGUGGA	Cleavage	[mRNA] locus=Scaffold000108:13566:15734:-	1		miR396
gma-miR396h	Bra027961	NAD(P)-binding Rossmann-fold superfamily protein	2.5	-1	1	20	115	134	UCCACAGCUUUCUUGAACUG	GAAUUCAAGAAAGCAGUGGA	Cleavage	[mRNA] locus=Scaffold000058:1223505:1226822:-	1		miR396
gma-miR396h	Bra031700	basic helix-loop-helix (bHLH) DNA-binding superfamily protein	3	-1	1	20	385	404	UCCACAGCUUUCUUGAACUG	CGGAACAAGAAAGCUGUGGA	Cleavage	[mRNA] locus=Scaffold000077:768296:769719:-	1		miR396
gma-miR396h	Bra021292	B-S glucosidase 44	3	-1	1	20	1351	1370	UCCACAGCUUUCUUGAACUG	CAACUUAAGAAAGCUGUGGA	Cleavage	[mRNA] locus=Scaffold000033:1529328:1531989:+	1		miR396
gma-miR396h	Bra016337	Domain of unknown function DUF220	3	-1	1	20	421	440	UCCACAGCUUUCUUGAACUG	AAGGUCGAGAAAGCUGUGGU	Cleavage	[mRNA] locus=Scaffold000020:318464:319642:+	1		miR396
gma-miR396h	Bra019962	basic helix-loop-helix (bHLH) DNA-binding superfamily protein	3	-1	1	20	433	452	UCCACAGCUUUCUUGAACUG	UGGAACAAGAAAGCUGUGGA	Cleavage	[mRNA] locus=Scaffold000029:1998616:2000335:+	1		miR396
gma-miR408	Bra026577	plantacyanin	2	-1	1	20	4	24	UGCACUGCCUCUUCCC-UGGC	GCCAAGGGAAGAGGCAGUGCA	Cleavage	[mRNA] locus=Scaffold000052:648032:649134:+	1		miR408
gma-miR408	Bra040902	Plant L-ascorbate oxidase	2	-1	1	20	615	634	UGCACUGCCUCUUCCCUGGC	CGAAGGGAAGAGGCAGUGCA	Cleavage	[mRNA] locus=Scaffold000302:27658:29945:+	1		miR408
mtr-miR171b	Bra036812	IQ-domain 20	0	-1	1	21	333	353	UGAUUGAGCCGCGUCAAUAUC	GAUAUUGACGCGGCUCAAUCA	Cleavage	[mRNA] locus=Scaffold000121:240961:241999:+	1		miR171
mtr-miR171b	Bra003311	GRAS family transcription factor	1	-1	1	21	480	500	UGAUUGAGCCGCGUCAAUAUC	GAUAUUGGCGCGGCUCAAUCA	Cleavage	[mRNA] locus=Scaffold000003:1093586:1095106:+	1		miR171
mtr-miR171b	Bra037319	GRAS family transcription factor	1	-1	1	21	657	677	UGAUUGAGCCGCGUCAAUAUC	GAUAUUGGCGCGGCUCAAUCA	Cleavage	[mRNA] locus=Scaffold000128:46401:48089:-	1		miR171
mtr-miR171b	Bra000375	GRAS family transcription factor	1	-1	1	21	822	842	UGAUUGAGCCGCGUCAAUAUC	GAUAUUGGCGCGGCUCAAUCA	Cleavage	[mRNA] locus=Scaffold000001:2035543:2037366:-	1		miR171
mtr-miR171b	Bra028100	GRAS family transcription factor	2.5	-1	1	21	438	458	UGAUUGAGCCGCGUCAAUAUC	GAUAUUGUCACGGCUCAAUCA	Cleavage	[mRNA] locus=Scaffold000059:1405810:1407285:-	1		miR171
rgl-miR5139	Bra033943	Polynucleotidyl transferase, ribonuclease H-like superfamily protein	0	-1	1	19	2	20	AAACCUGGCUCUGAUACCA	UGGUAUCAGAGCCAGGUUU	Cleavage	[mRNA] locus=Scaffold000092:192328:195853:+	1		miR5139
rgl-miR5139	Bra014754	phragmoplastin interacting protein 1	1	-1	1	19	166	184	AAACCUGGCUCUGAUACCA	UGGUAUCAGAGCCAGGUUG	Cleavage	[mRNA] locus=Scaffold000016:2609911:2611935:-	1		miR5139
rgl-miR5139	Bra034520	P-loop containing nucleoside triphosphate hydrolases superfamily protein	2.5	-1	1	19	91	109	AAACCUGGCUCUGAUACCA	UGGUAUCAGAACCAGGUUG	Cleavage	[mRNA] locus=Scaffold000096:828167:830157:+	1		miR5139
smo-miR156c	Bra027478	squamosa promoter binding protein-like 2	1.5	-1	1	21	926	946	UUGACAGAAGAAAGAGAGCAC	GUGCUCUCUCUCUUCUGUCAA	Cleavage	[mRNA] locus=Scaffold000056:314929:316393:-	1		miR156
smo-miR156c	Bra030040	squamosa promoter-like 11	1.5	-1	1	21	1073	1093	UUGACAGAAGAAAGAGAGCAC	GUGCUCUCUCUCUUCUGUCAA	Cleavage	[mRNA] locus=Scaffold000069:89553:91054:+	1		miR156
smo-miR156c	Bra030041	squamosa promoter binding protein-like 10	1.5	-1	1	21	1019	1039	UUGACAGAAGAAAGAGAGCAC	GUGCUCUCUCUCUUCUGUCAA	Cleavage	[mRNA] locus=Scaffold000069:91840:93215:-	1		miR156
smo-miR156c	Bra004674	squamosa promoter binding protein-like 9	1.5	-1	1	21	743	763	UUGACAGAAGAAAGAGAGCAC	GUGCUCUCUCUCUUCUGUCAA	Cleavage	[mRNA] locus=Scaffold000004:1325605:1327587:+	1		miR156
smo-miR156c	Bra010949	squamosa promoter binding protein-like 10	1.5	-1	1	21	995	1015	UUGACAGAAGAAAGAGAGCAC	GUGCUCUCUCUCUUCUGUCAA	Cleavage	[mRNA] locus=Scaffold000010:4019774:4021210:+	1		miR156
smo-miR156c	Bra016891	squamosa promoter binding protein-like 9	1.5	-1	1	21	740	760	UUGACAGAAGAAAGAGAGCAC	GUGCUCUCUCUCUUCUGUCAA	Cleavage	[mRNA] locus=Scaffold000021:168659:170710:-	1		miR156
smo-miR156c	Bra033671	squamosa promoter binding protein-like 2	1.5	-1	1	21	845	865	UUGACAGAAGAAAGAGAGCAC	GUGCUCUCUCUCUUCUGUCAA	Cleavage	[mRNA] locus=Scaffold000089:561131:562706:-	1		miR156
smo-miR156c	Bra003305	squamosa promoter binding protein-like 15	1.5	-1	1	21	566	586	UUGACAGAAGAAAGAGAGCAC	GUGCUCUCUCUCUUCUGUCAA	Cleavage	[mRNA] locus=Scaffold000003:1052993:1054239:-	1		miR156
smo-miR156c	Bra032822	squamosa promoter-like 11	2.5	-1	1	21	998	1018	UUGACAGAAGAAAGAGAGCAC	GUGCUUUCUCUCUUCUGUCAA	Cleavage	[mRNA] locus=Scaffold000084:279348:280708:+	1		miR156
smo-miR156c	Bra038324	Squamosa promoter-binding protein-like (SBP domain) transcription factor family protein	2.5	-1	1	21	677	697	UUGACAGAAGAAAGAGAGCAC	GUGCUCUCUCUCUUCUGUCAG	Cleavage	[mRNA] locus=Scaffold000144:107580:108706:-	1		miR156
smo-miR156c	Bra014599	squamosa promoter binding protein-like 15	2.5	-1	1	21	554	574	UUGACAGAAGAAAGAGAGCAC	GUGUUCUCUCUCUUCUGUCAA	Cleavage	[mRNA] locus=Scaffold000016:1460218:1461460:+	1		miR156
smo-miR156c	Bra035616	F-box/RNI-like/FBD-like domains-containing protein	2.5	-1	1	21	822	842	UUGACAGAAGAAAGAGAGCAC	GAGUUCUCUUUCUUCAGUCAA	Cleavage	[mRNA] locus=Scaffold000107:398184:399654:-	1		miR156
smo-miR156c	Bra022766	Squamosa promoter-binding protein-like (SBP domain) transcription factor family protein	2.5	-1	1	21	848	868	UUGACAGAAGAAAGAGAGCAC	GCGCUCUCUCUCUUCUGUCAU	Cleavage	[mRNA] locus=Scaffold000039:113377:114705:+	1		miR156
vvi-miR166a	Bra014315	Homeobox-leucine zipper family protein / lipid-binding START domain-containing protein	1	-1	1	19	553	571	UCGGACCAGGCUUCAUUCC	GGAAUGAAGCCUGGUCCGG	Cleavage	[mRNA] locus=Scaffold000015:3283644:3287330:-	1		miR166
vvi-miR166a	Bra018948	Homeobox-leucine zipper family protein / lipid-binding START domain-containing protein	1	-1	1	19	553	571	UCGGACCAGGCUUCAUUCC	GGAAUGAAGCCUGGUCCGG	Cleavage	[mRNA] locus=Scaffold000026:2134339:2138354:-	1		miR166
vvi-miR166a	Bra034539	homeobox gene 8	2	-1	1	19	547	565	UCGGACCAGGCUUCAUUCC	GGGAUGAAGCCUGGUCCGG	Cleavage	[mRNA] locus=Scaffold000097:75556:80341:-	1		miR166
vvi-miR166a	Bra011392	homeobox gene 8	2	-1	1	19	550	568	UCGGACCAGGCUUCAUUCC	GGGAUGAAGCCUGGUCCGG	Cleavage	[mRNA] locus=Scaffold000011:1991188:1995620:-	1		miR166
vvi-miR166a	Bra032394	Homeobox-leucine zipper family protein / lipid-binding START domain-containing protein	2	-1	1	19	577	595	UCGGACCAGGCUUCAUUCC	GGGAUGAAGCCUGGUCCGG	Cleavage	[mRNA] locus=Scaffold000081:1047200:1051618:-	1		miR166
vvi-miR166a	Bra021926	Homeobox-leucine zipper family protein / lipid-binding START domain-containing protein	2	-1	1	19	577	595	UCGGACCAGGCUUCAUUCC	GGGAUGAAGCCUGGUCCGG	Cleavage	[mRNA] locus=Scaffold000035:1929596:1933684:-	1		miR166
vvi-miR166a	Bra020236	Homeobox-leucine zipper family protein / lipid-binding START domain-containing protein	2	-1	1	19	559	577	UCGGACCAGGCUUCAUUCC	GGGAUGAAGCCUGGUCCGG	Cleavage	[mRNA] locus=Scaffold000030:1008614:1012689:-	1		miR166
vvi-miR166a	Bra002458	Homeobox-leucine zipper family protein / lipid-binding START domain-containing protein	2	-1	1	19	556	574	UCGGACCAGGCUUCAUUCC	GGGAUGAAGCCUGGUCCGG	Cleavage	[mRNA] locus=Scaffold000002:3359953:3364036:-	1		miR166
vvi-miR166a	Bra038295	Homeobox-leucine zipper family protein / lipid-binding START domain-containing protein	2	-1	1	19	541	559	UCGGACCAGGCUUCAUUCC	GGUAUGAAGCCUGGUCCGG	Cleavage	[mRNA] locus=Scaffold000143:295042:299297:+	1		miR166
vvi-miR166a	Bra005398	Homeobox-leucine zipper family protein / lipid-binding START domain-containing protein	2	-1	1	19	577	595	UCGGACCAGGCUUCAUUCC	GGUAUGAAGCCUGGUCCGG	Cleavage	[mRNA] locus=Scaffold000004:5242686:5247047:+	1		miR166
vvi-miR396b	Bra031019	ARM repeat superfamily protein	2.5	-1	1	20	119	138	UUCCACAGCUUUCUUGAACU	GGUUCAUGAAAGUUGUGGAA	Cleavage	[mRNA] locus=Scaffold000074:227151:230866:-	1		miR396
vvi-miR396b	Bra027961	NAD(P)-binding Rossmann-fold superfamily protein	2.5	-1	1	20	116	135	UUCCACAGCUUUCUUGAACU	AAUUCAAGAAAGCAGUGGAA	Cleavage	[mRNA] locus=Scaffold000058:1223505:1226822:-	1		miR396
vvi-miR396b	Bra018921	exocyst subunit exo70 family protein G2	2.5	-1	1	20	1500	1519	UUCCACAGCUUUCUUGAACU	UGUUAAAGAAAGCUGGGGAA	Cleavage	[mRNA] locus=Scaffold000026:1936581:1938440:-	1		miR396
zma-miR171a	Bra003311	GRAS family transcription factor	0	-1	1	20	481	500	UGAUUGAGCCGCGCCAAUAU	AUAUUGGCGCGGCUCAAUCA	Cleavage	[mRNA] locus=Scaffold000003:1093586:1095106:+	1		miR171
zma-miR171a	Bra037319	GRAS family transcription factor	0	-1	1	20	658	677	UGAUUGAGCCGCGCCAAUAU	AUAUUGGCGCGGCUCAAUCA	Cleavage	[mRNA] locus=Scaffold000128:46401:48089:-	1		miR171
zma-miR171a	Bra000375	GRAS family transcription factor	0	-1	1	20	823	842	UGAUUGAGCCGCGCCAAUAU	AUAUUGGCGCGGCUCAAUCA	Cleavage	[mRNA] locus=Scaffold000001:2035543:2037366:-	1		miR171
zma-miR171a	Bra036812	IQ-domain 20	1	-1	1	20	334	353	UGAUUGAGCCGCGCCAAUAU	AUAUUGACGCGGCUCAAUCA	Cleavage	[mRNA] locus=Scaffold000121:240961:241999:+	1		miR171
zma-miR171a	Bra028100	GRAS family transcription factor	2.5	-1	1	20	439	458	UGAUUGAGCCGCGCCAAUAU	AUAUUGUCACGGCUCAAUCA	Cleavage	[mRNA] locus=Scaffold000059:1405810:1407285:-	1		miR171
zma-miR171b	Bra028100	GRAS family transcription factor	1.5	-1	1	20	436	455	UUGAGCCGUGCCAAUAUCAC	GUGAUAUUGUCACGGCUCAA	Translation	[mRNA] locus=Scaffold000059:1405810:1407285:-	1		miR171
zma-miR171b	Bra003311	GRAS family transcription factor	2.5	-1	1	20	478	497	UUGAGCCGUGCCAAUAUCAC	GGGAUAUUGGCGCGGCUCAA	Cleavage	[mRNA] locus=Scaffold000003:1093586:1095106:+	1		miR171
zma-miR171b	Bra037319	GRAS family transcription factor	2.5	-1	1	20	655	674	UUGAGCCGUGCCAAUAUCAC	GGGAUAUUGGCGCGGCUCAA	Cleavage	[mRNA] locus=Scaffold000128:46401:48089:-	1		miR171
zma-miR171b	Bra000375	GRAS family transcription factor	2.5	-1	1	20	820	839	UUGAGCCGUGCCAAUAUCAC	GGGAUAUUGGCGCGGCUCAA	Cleavage	[mRNA] locus=Scaffold000001:2035543:2037366:-	1		miR171
aau-miR162	Bra033293	dicer-like 1	3	-1	1	21	2956	2977	UCGAUAA-ACCUCUGCAUCCAG	CUGGAUGCAGAGGUAUUAUCGA	Cleavage	[mRNA] locus=Scaffold000087:412442:419517:-	1		miR162
gma-miR162	Bra033293	dicer-like 1	3	-1	1	20	2957	2977	UCGAUAA-ACCUCUGCAUCCA	UGGAUGCAGAGGUAUUAUCGA	Cleavage	[mRNA] locus=Scaffold000087:412442:419517:-	1		miR162
gma-miR396h	Bra028541	growth-regulating factor 4	3	-1	1	21	543	564	UUCCACA-GCUUUCUUGAACUG	CCGUUCAAGAAAGCCUGUGGAA	Cleavage	[mRNA] locus=Scaffold000062:969253:971390:-	1		miR396
gma-miR396h	Bra006956	growth-regulating factor 4	3	-1	1	21	546	567	UUCCACA-GCUUUCUUGAACUG	CCGUUCAAGAAAGCCUGUGGAA	Cleavage	[mRNA] locus=Scaffold000006:575746:577905:-	1		miR396
gma-miR396h	Bra005268	growth-regulating factor 3	3	-1	1	21	534	555	UUCCACA-GCUUUCUUGAACUG	CCGUUCAAGAAAGCCUGUGGAA	Cleavage	[mRNA] locus=Scaffold000004:4422082:4424566:+	1		miR396
gma-miR396h	Bra019640	growth-regulating factor 4	3	-1	1	21	537	558	UUCCACA-GCUUUCUUGAACUG	CCGUUCAAGAAAGCCUGUGGAA	Cleavage	[mRNA] locus=Scaffold000029:137716:142354:+	1		miR396
gma-miR396h	Bra022667	growth-regulating factor 7	3	-1	1	21	420	441	UUCCACA-GCUUUCUUGAACUG	UCGUUCAAGAAAGCAUGUGGAA	Cleavage	[mRNA] locus=Scaffold000038:1465069:1466198:+	1		miR396
gma-miR396h	Bra019244	growth-regulating factor 8	3	-1	1	21	540	561	UUCCACA-GCUUUCUUGAACUG	UCGUUCAAGAAAGCAUGUGGAA	Cleavage	[mRNA] locus=Scaffold000027:1221546:1222955:-	1		miR396
gma-miR396h	Bra039334	growth-regulating factor 9	3	-1	1	21	363	384	UUCCAC-AGCUUUCUUGAACUG	ACGUUCAAGAAAGCUUGUGGAA	Cleavage	[mRNA] locus=Scaffold000163:303332:305027:-	1		miR396
vvi-miR396b	Bra022667	growth-regulating factor 7	3	-1	1	20	421	441	UUCCACA-GCUUUCUUGAACU	CGUUCAAGAAAGCAUGUGGAA	Cleavage	[mRNA] locus=Scaffold000038:1465069:1466198:+	1		miR396
vvi-miR396b	Bra028541	growth-regulating factor 4	3	-1	1	20	544	564	UUCCACA-GCUUUCUUGAACU	CGUUCAAGAAAGCCUGUGGAA	Cleavage	[mRNA] locus=Scaffold000062:969253:971390:-	1		miR396
vvi-miR396b	Bra013767	growth-regulating factor 8	3	-1	1	20	649	669	UUCCACA-GCUUUCUUGAACU	CGUUCAAGAAAGCAUGUGGAA	Cleavage	[mRNA] locus=Scaffold000014:3134860:3136364:+	1		miR396
vvi-miR396b	Bra019244	growth-regulating factor 8	3	-1	1	20	541	561	UUCCACA-GCUUUCUUGAACU	CGUUCAAGAAAGCAUGUGGAA	Cleavage	[mRNA] locus=Scaffold000027:1221546:1222955:-	1		miR396
vvi-miR396b	Bra006956	growth-regulating factor 4	3	-1	1	20	547	567	UUCCACA-GCUUUCUUGAACU	CGUUCAAGAAAGCCUGUGGAA	Cleavage	[mRNA] locus=Scaffold000006:575746:577905:-	1		miR396
vvi-miR396b	Bra005268	growth-regulating factor 3	3	-1	1	20	535	555	UUCCACA-GCUUUCUUGAACU	CGUUCAAGAAAGCCUGUGGAA	Cleavage	[mRNA] locus=Scaffold000004:4422082:4424566:+	1		miR396
vvi-miR396b	Bra039334	growth-regulating factor 9	3	-1	1	20	364	384	UUCCAC-AGCUUUCUUGAACU	CGUUCAAGAAAGCUUGUGGAA	Cleavage	[mRNA] locus=Scaffold000163:303332:305027:-	1		miR396
vvi-miR396b	Bra017851	growth-regulating factor 2	3	-1	1	20	694	714	UUCCAC-AGCUUUCUUGAACU	CGUUCAAGAAAGCUUGUGGAA	Cleavage	[mRNA] locus=Scaffold000023:1702596:1704849:-	1		miR396
vvi-miR396b	Bra011781	growth-regulating factor 2	3	-1	1	20	736	756	UUCCACA-GCUUUCUUGAACU	CGUUCAAGAAAGCCUGUGGAA	Cleavage	[mRNA] locus=Scaffold000011:3783578:3785312:-	1		miR396
vvi-miR396b	Bra000575	growth-regulating factor 1	3	-1	1	20	700	720	UUCCACA-GCUUUCUUGAACU	CGUUCAAGAAAGCCUGUGGAA	Cleavage	[mRNA] locus=Scaffold000001:3078565:3080864:-	1		miR396
vvi-miR396b	Bra019640	growth-regulating factor 4	3	-1	1	20	538	558	UUCCACA-GCUUUCUUGAACU	CGUUCAAGAAAGCCUGUGGAA	Cleavage	[mRNA] locus=Scaffold000029:137716:142354:+	1		miR396
aly-miR396b	Bra013767	growth-regulating factor 8	3	-1	1	21	648	669	UUCCACA-GCUUUCUUGAACUU	ACGUUCAAGAAAGCAUGUGGAA	Cleavage	[mRNA] locus=Scaffold000014:3134860:3136364:+	1		miR396
aly-miR396b	Bra022667	growth-regulating factor 7	3	-1	1	21	420	441	UUCCACA-GCUUUCUUGAACUU	UCGUUCAAGAAAGCAUGUGGAA	Cleavage	[mRNA] locus=Scaffold000038:1465069:1466198:+	1		miR396
aly-miR396b	Bra019244	growth-regulating factor 8	3	-1	1	21	540	561	UUCCACA-GCUUUCUUGAACUU	UCGUUCAAGAAAGCAUGUGGAA	Cleavage	[mRNA] locus=Scaffold000027:1221546:1222955:-	1		miR396
aly-miR396b	Bra017851	growth-regulating factor 2	3	-1	1	21	693	714	UUCCAC-AGCUUUCUUGAACUU	CCGUUCAAGAAAGCUUGUGGAA	Cleavage	[mRNA] locus=Scaffold000023:1702596:1704849:-	1		miR396
aly-miR396b	Bra011781	growth-regulating factor 2	3	-1	1	21	735	756	UUCCACA-GCUUUCUUGAACUU	CCGUUCAAGAAAGCCUGUGGAA	Cleavage	[mRNA] locus=Scaffold000011:3783578:3785312:-	1		miR396
aly-miR396b	Bra000575	growth-regulating factor 1	3	-1	1	21	699	720	UUCCACA-GCUUUCUUGAACUU	UCGUUCAAGAAAGCCUGUGGAA	Cleavage	[mRNA] locus=Scaffold000001:3078565:3080864:-	1		miR396
gma-miR408	Bra006073	0	3	-1	1	20	926	946	UGCACUGCCUCUUC-CCUGGC	ACCAGCUGAAGAGGCAGUGCA	Cleavage	[mRNA] locus=Scaffold000005:1869659:1872168:+	1		miR408

## Sheet: Table S2b
Table S2b: Putative target genes of identified miRNAs predicted in B. juncea using (b) using transcriptome dataset from GSE73201.
miRNA_Acc.	Target_Acc.	Expectation	UPE$	miRNA_start	miRNA_end	Target_start	Target_end	miRNA_aligned_fragment	Target_aligned_fragment	Inhibition	Multiplicity	Target_Desc.
miR1140	c45416_g1_i1	0	-1	1	21	930	950	ACAGCCUAAACCAAUCGGAGC	GCUCCGAUUGGUUUAGGCUGU	Cleavage	1	gi|22326598|ref|NP_196037.2| putative calciumbinding protein CML50
miR156	c72171_g1_i3	0	-1	1	20	800	819	UGACAGAAGAGAGUGAGCAC	GUGCUCACUCUCUUCUGUCA	Cleavage	1	gi|195970389|gb|ACG60678.1| unknown protein
miR156	c64452_g1_i4	0	-1	1	20	814	833	UGACAGAAGAGAGUGAGCAC	GUGCUCACUCUCUUCUGUCA	Cleavage	1	0
miR156	c64452_g1_i6	0	-1	1	20	691	710	UGACAGAAGAGAGUGAGCAC	GUGCUCACUCUCUUCUGUCA	Cleavage	1	0
miR156	c64452_g2_i3	0	-1	1	20	649	668	UGACAGAAGAGAGUGAGCAC	GUGCUCACUCUCUUCUGUCA	Cleavage	1	0
miR156	c72171_g1_i1	0	-1	1	20	207	226	UGACAGAAGAGAGUGAGCAC	GUGCUCACUCUCUUCUGUCA	Cleavage	1	gi|519682448|gb|AGP03029.1| SQUAMOSA promoter binding proteinlike protein 6
miR156	c72171_g1_i7	0	-1	1	20	207	226	UGACAGAAGAGAGUGAGCAC	GUGCUCACUCUCUUCUGUCA	Cleavage	1	gi|482569200|gb|EOA33388.1| hypothetical protein CARUB_v10020369mg
miR156	c72171_g1_i3	0	-1	1	21	799	819	UGACAGAAGAGAGUGAGCACA	UGUGCUCACUCUCUUCUGUCA	Cleavage	1	gi|195970389|gb|ACG60678.1| unknown protein
miR156	c64452_g1_i4	0	-1	1	21	813	833	UGACAGAAGAGAGUGAGCACA	UGUGCUCACUCUCUUCUGUCA	Cleavage	1	0
miR156	c64452_g1_i6	0	-1	1	21	690	710	UGACAGAAGAGAGUGAGCACA	UGUGCUCACUCUCUUCUGUCA	Cleavage	1	0
miR156	c64452_g2_i3	0	-1	1	21	648	668	UGACAGAAGAGAGUGAGCACA	UGUGCUCACUCUCUUCUGUCA	Cleavage	1	0
miR156	c72171_g1_i1	0	-1	1	21	206	226	UGACAGAAGAGAGUGAGCACA	UGUGCUCACUCUCUUCUGUCA	Cleavage	1	gi|519682448|gb|AGP03029.1| SQUAMOSA promoter binding proteinlike protein 6
miR156	c72171_g1_i7	0	-1	1	21	206	226	UGACAGAAGAGAGUGAGCACA	UGUGCUCACUCUCUUCUGUCA	Cleavage	1	gi|482569200|gb|EOA33388.1| hypothetical protein CARUB_v10020369mg
miR156	c70531_g4_i5	0	-1	1	21	1208	1228	UGACAGAAGAGAGAGAGCACA	UGUGCUCUCUCUCUUCUGUCA	Cleavage	1	gi|312283517|dbj|BAJ34624.1| unnamed protein product
miR156	c70531_g4_i2	0	-1	1	21	804	824	UGACAGAAGAGAGAGAGCACA	UGUGCUCUCUCUCUUCUGUCA	Cleavage	1	gi|312283517|dbj|BAJ34624.1| unnamed protein product
miR156	c70531_g4_i8	0	-1	1	21	807	827	UGACAGAAGAGAGAGAGCACA	UGUGCUCUCUCUCUUCUGUCA	Cleavage	1	gi|312283517|dbj|BAJ34624.1| unnamed protein product
miR156	c70531_g4_i3	0	-1	1	21	807	827	UGACAGAAGAGAGAGAGCACA	UGUGCUCUCUCUCUUCUGUCA	Cleavage	1	gi|312283517|dbj|BAJ34624.1| unnamed protein product
miR156	c70531_g4_i7	0	-1	1	21	1208	1228	UGACAGAAGAGAGAGAGCACA	UGUGCUCUCUCUCUUCUGUCA	Cleavage	1	gi|312283517|dbj|BAJ34624.1| unnamed protein product
miR156	c70531_g4_i1	0	-1	1	21	807	827	UGACAGAAGAGAGAGAGCACA	UGUGCUCUCUCUCUUCUGUCA	Cleavage	1	gi|312283517|dbj|BAJ34624.1| unnamed protein product
miR156	c72171_g1_i4	0	-1	1	21	811	831	UGACAGAAGAGAGAGAGCACA	UGUGCUCUCUCUCUUCUGUCA	Cleavage	1	gi|297838685|ref|XP_002887224.1| hypothetical protein ARALYDRAFT_339154
miR156	c72171_g1_i10	0	-1	1	21	269	289	UGACAGAAGAGAGAGAGCACA	UGUGCUCUCUCUCUUCUGUCA	Cleavage	1	gi|6730637|gb|AAF27058.1|AC008262_7 F4N2.13
miR156	c72171_g1_i8	0	-1	1	21	251	271	UGACAGAAGAGAGAGAGCACA	UGUGCUCUCUCUCUUCUGUCA	Cleavage	1	gi|297838685|ref|XP_002887224.1| hypothetical protein ARALYDRAFT_339154
miR156	c72171_g1_i9	0	-1	1	21	248	268	UGACAGAAGAGAGAGAGCACA	UGUGCUCUCUCUCUUCUGUCA	Cleavage	1	gi|6730637|gb|AAF27058.1|AC008262_7 F4N2.13
miR156	c72171_g1_i6	0	-1	1	21	188	208	UGACAGAAGAGAGAGAGCACA	UGUGCUCUCUCUCUUCUGUCA	Cleavage	1	gi|297838685|ref|XP_002887224.1| hypothetical protein ARALYDRAFT_339154
miR156	c72171_g1_i2	0	-1	1	21	266	286	UGACAGAAGAGAGAGAGCACA	UGUGCUCUCUCUCUUCUGUCA	Cleavage	1	gi|6730637|gb|AAF27058.1|AC008262_7 F4N2.13
miR156	c72171_g1_i5	0	-1	1	21	185	205	UGACAGAAGAGAGAGAGCACA	UGUGCUCUCUCUCUUCUGUCA	Cleavage	1	gi|519682448|gb|AGP03029.1| SQUAMOSA promoter binding proteinlike protein 6
miR156	c67882_g1_i12	0	-1	1	21	1740	1760	UGACAGAAGAGAGAGAGCACA	CGUGCUCUCUCUCUUCUGUCA	Cleavage	1	gi|312283225|dbj|BAJ34478.1| unnamed protein product
miR156	c67882_g1_i1	0	-1	1	21	1735	1755	UGACAGAAGAGAGAGAGCACA	AGUGCUCUCUCUCUUCUGUCA	Cleavage	1	gi|482573710|gb|EOA37897.1| hypothetical protein CARUB_v10009364mg
miR156	c67882_g1_i14	0	-1	1	21	1764	1784	UGACAGAAGAGAGAGAGCACA	CGUGCUCUCUCUCUUCUGUCA	Cleavage	1	gi|482573714|gb|EOA37901.1| hypothetical protein CARUB_v10009367mg
miR156	c67882_g1_i6	0	-1	1	21	1379	1399	UGACAGAAGAGAGAGAGCACA	AGUGCUCUCUCUCUUCUGUCA	Cleavage	1	gi|482573710|gb|EOA37897.1| hypothetical protein CARUB_v10009364mg
miR156	c67882_g1_i16	0	-1	1	21	1391	1411	UGACAGAAGAGAGAGAGCACA	AGUGCUCUCUCUCUUCUGUCA	Cleavage	1	gi|482573710|gb|EOA37897.1| hypothetical protein CARUB_v10009364mg
miR156	c67882_g1_i8	0	-1	1	21	1319	1339	UGACAGAAGAGAGAGAGCACA	CGUGCUCUCUCUCUUCUGUCA	Cleavage	1	gi|482573714|gb|EOA37901.1| hypothetical protein CARUB_v10009367mg
miR156	c67882_g1_i23	0	-1	1	21	1367	1387	UGACAGAAGAGAGAGAGCACA	AGUGCUCUCUCUCUUCUGUCA	Cleavage	1	gi|482573710|gb|EOA37897.1| hypothetical protein CARUB_v10009364mg
miR156	c67882_g1_i10	0	-1	1	21	1319	1339	UGACAGAAGAGAGAGAGCACA	CGUGCUCUCUCUCUUCUGUCA	Cleavage	1	gi|482573714|gb|EOA37901.1| hypothetical protein CARUB_v10009367mg
miR156	c67882_g1_i7	0	-1	1	21	1385	1405	UGACAGAAGAGAGAGAGCACA	AGUGCUCUCUCUCUUCUGUCA	Cleavage	1	gi|482573710|gb|EOA37897.1| hypothetical protein CARUB_v10009364mg
miR156	c67882_g1_i5	0	-1	1	21	1358	1378	UGACAGAAGAGAGAGAGCACA	AGUGCUCUCUCUCUUCUGUCA	Cleavage	1	gi|482573710|gb|EOA37897.1| hypothetical protein CARUB_v10009364mg
miR156	c67882_g1_i15	0	-1	1	21	1316	1336	UGACAGAAGAGAGAGAGCACA	AGUGCUCUCUCUCUUCUGUCA	Cleavage	1	gi|482573710|gb|EOA37897.1| hypothetical protein CARUB_v10009364mg
miR156	c67882_g2_i1	0	-1	1	21	280	300	UGACAGAAGAGAGAGAGCACA	GGUGCUCUCUCUCUUCUGUCA	Cleavage	1	gi|312282803|dbj|BAJ34267.1| unnamed protein product
miR156	c67882_g2_i2	0	-1	1	21	280	300	UGACAGAAGAGAGAGAGCACA	GGUGCUCUCUCUCUUCUGUCA	Cleavage	1	gi|312282803|dbj|BAJ34267.1| unnamed protein product
miR156	c67882_g1_i2	0	-1	1	21	774	794	UGACAGAAGAGAGAGAGCACA	AGUGCUCUCUCUCUUCUGUCA	Cleavage	1	gi|482573710|gb|EOA37897.1| hypothetical protein CARUB_v10009364mg
miR156	c398_g1_i1	0	-1	1	20	1141	1160	UGACAGAAGAUAGAGAGCAC	GUGCUCUCUAUCUUCUGUCA	Cleavage	1	gi|297830474|ref|XP_002883119.1| hypothetical protein ARALYDRAFT_898182
miR156	c70531_g4_i5	0	-1	1	20	1209	1228	UGACAGAAGAGAGAGAGCAC	GUGCUCUCUCUCUUCUGUCA	Cleavage	1	gi|312283517|dbj|BAJ34624.1| unnamed protein product
miR156	c67882_g1_i12	0	-1	1	20	1741	1760	UGACAGAAGAGAGAGAGCAC	GUGCUCUCUCUCUUCUGUCA	Cleavage	1	gi|312283225|dbj|BAJ34478.1| unnamed protein product
miR156	c70531_g4_i2	0	-1	1	20	805	824	UGACAGAAGAGAGAGAGCAC	GUGCUCUCUCUCUUCUGUCA	Cleavage	1	gi|312283517|dbj|BAJ34624.1| unnamed protein product
miR156	c67882_g1_i1	0	-1	1	20	1736	1755	UGACAGAAGAGAGAGAGCAC	GUGCUCUCUCUCUUCUGUCA	Cleavage	1	gi|482573710|gb|EOA37897.1| hypothetical protein CARUB_v10009364mg
miR156	c70531_g4_i8	0	-1	1	20	808	827	UGACAGAAGAGAGAGAGCAC	GUGCUCUCUCUCUUCUGUCA	Cleavage	1	gi|312283517|dbj|BAJ34624.1| unnamed protein product
miR156	c70531_g4_i3	0	-1	1	20	808	827	UGACAGAAGAGAGAGAGCAC	GUGCUCUCUCUCUUCUGUCA	Cleavage	1	gi|312283517|dbj|BAJ34624.1| unnamed protein product
miR156	c67882_g1_i14	0	-1	1	20	1765	1784	UGACAGAAGAGAGAGAGCAC	GUGCUCUCUCUCUUCUGUCA	Cleavage	1	gi|482573714|gb|EOA37901.1| hypothetical protein CARUB_v10009367mg
miR156	c70531_g4_i7	0	-1	1	20	1209	1228	UGACAGAAGAGAGAGAGCAC	GUGCUCUCUCUCUUCUGUCA	Cleavage	1	gi|312283517|dbj|BAJ34624.1| unnamed protein product
miR156	c67882_g1_i6	0	-1	1	20	1380	1399	UGACAGAAGAGAGAGAGCAC	GUGCUCUCUCUCUUCUGUCA	Cleavage	1	gi|482573710|gb|EOA37897.1| hypothetical protein CARUB_v10009364mg
miR156	c67882_g1_i16	0	-1	1	20	1392	1411	UGACAGAAGAGAGAGAGCAC	GUGCUCUCUCUCUUCUGUCA	Cleavage	1	gi|482573710|gb|EOA37897.1| hypothetical protein CARUB_v10009364mg
miR156	c67882_g1_i8	0	-1	1	20	1320	1339	UGACAGAAGAGAGAGAGCAC	GUGCUCUCUCUCUUCUGUCA	Cleavage	1	gi|482573714|gb|EOA37901.1| hypothetical protein CARUB_v10009367mg
miR156	c67882_g1_i23	0	-1	1	20	1368	1387	UGACAGAAGAGAGAGAGCAC	GUGCUCUCUCUCUUCUGUCA	Cleavage	1	gi|482573710|gb|EOA37897.1| hypothetical protein CARUB_v10009364mg
miR156	c67882_g1_i10	0	-1	1	20	1320	1339	UGACAGAAGAGAGAGAGCAC	GUGCUCUCUCUCUUCUGUCA	Cleavage	1	gi|482573714|gb|EOA37901.1| hypothetical protein CARUB_v10009367mg
miR156	c67882_g1_i7	0	-1	1	20	1386	1405	UGACAGAAGAGAGAGAGCAC	GUGCUCUCUCUCUUCUGUCA	Cleavage	1	gi|482573710|gb|EOA37897.1| hypothetical protein CARUB_v10009364mg
miR156	c67882_g1_i5	0	-1	1	20	1359	1378	UGACAGAAGAGAGAGAGCAC	GUGCUCUCUCUCUUCUGUCA	Cleavage	1	gi|482573710|gb|EOA37897.1| hypothetical protein CARUB_v10009364mg
miR156	c70531_g4_i1	0	-1	1	20	808	827	UGACAGAAGAGAGAGAGCAC	GUGCUCUCUCUCUUCUGUCA	Cleavage	1	gi|312283517|dbj|BAJ34624.1| unnamed protein product
miR156	c67882_g1_i15	0	-1	1	20	1317	1336	UGACAGAAGAGAGAGAGCAC	GUGCUCUCUCUCUUCUGUCA	Cleavage	1	gi|482573710|gb|EOA37897.1| hypothetical protein CARUB_v10009364mg
miR156	c72171_g1_i4	0	-1	1	20	812	831	UGACAGAAGAGAGAGAGCAC	GUGCUCUCUCUCUUCUGUCA	Cleavage	1	gi|297838685|ref|XP_002887224.1| hypothetical protein ARALYDRAFT_339154
miR156	c72171_g1_i10	0	-1	1	20	270	289	UGACAGAAGAGAGAGAGCAC	GUGCUCUCUCUCUUCUGUCA	Cleavage	1	gi|6730637|gb|AAF27058.1|AC008262_7 F4N2.13
miR156	c72171_g1_i8	0	-1	1	20	252	271	UGACAGAAGAGAGAGAGCAC	GUGCUCUCUCUCUUCUGUCA	Cleavage	1	gi|297838685|ref|XP_002887224.1| hypothetical protein ARALYDRAFT_339154
miR156	c72171_g1_i9	0	-1	1	20	249	268	UGACAGAAGAGAGAGAGCAC	GUGCUCUCUCUCUUCUGUCA	Cleavage	1	gi|6730637|gb|AAF27058.1|AC008262_7 F4N2.13
miR156	c67882_g2_i1	0	-1	1	20	281	300	UGACAGAAGAGAGAGAGCAC	GUGCUCUCUCUCUUCUGUCA	Cleavage	1	gi|312282803|dbj|BAJ34267.1| unnamed protein product
miR156	c72171_g1_i6	0	-1	1	20	189	208	UGACAGAAGAGAGAGAGCAC	GUGCUCUCUCUCUUCUGUCA	Cleavage	1	gi|297838685|ref|XP_002887224.1| hypothetical protein ARALYDRAFT_339154
miR156	c67882_g2_i2	0	-1	1	20	281	300	UGACAGAAGAGAGAGAGCAC	GUGCUCUCUCUCUUCUGUCA	Cleavage	1	gi|312282803|dbj|BAJ34267.1| unnamed protein product
miR156	c67882_g1_i2	0	-1	1	20	775	794	UGACAGAAGAGAGAGAGCAC	GUGCUCUCUCUCUUCUGUCA	Cleavage	1	gi|482573710|gb|EOA37897.1| hypothetical protein CARUB_v10009364mg
miR156	c72171_g1_i2	0	-1	1	20	267	286	UGACAGAAGAGAGAGAGCAC	GUGCUCUCUCUCUUCUGUCA	Cleavage	1	gi|6730637|gb|AAF27058.1|AC008262_7 F4N2.13
miR156	c72171_g1_i5	0	-1	1	20	186	205	UGACAGAAGAGAGAGAGCAC	GUGCUCUCUCUCUUCUGUCA	Cleavage	1	gi|519682448|gb|AGP03029.1| SQUAMOSA promoter binding proteinlike protein 6
miR156	c61741_g1_i1	0	-1	1	20	631	650	UGACAGAAGAGAGAGAGCAC	CUGCUCUCUCUCUUCUGUCA	Cleavage	1	gi|312283319|dbj|BAJ34525.1| unnamed protein product
miR156	c61741_g3_i1	0	-1	1	20	222	241	UGACAGAAGAGAGAGAGCAC	UUGCUCUCUCUCUUCUGUCA	Cleavage	1	gi|312283319|dbj|BAJ34525.1| unnamed protein product
miR156	c70531_g4_i5	0	-1	1	21	1209	1229	UUGACAGAAGAGAGAGAGCAC	GUGCUCUCUCUCUUCUGUCAA	Cleavage	1	gi|312283517|dbj|BAJ34624.1| unnamed protein product
miR156	c67882_g1_i12	0	-1	1	21	1741	1761	UUGACAGAAGAGAGAGAGCAC	GUGCUCUCUCUCUUCUGUCAA	Cleavage	1	gi|312283225|dbj|BAJ34478.1| unnamed protein product
miR156	c70531_g4_i2	0	-1	1	21	805	825	UUGACAGAAGAGAGAGAGCAC	GUGCUCUCUCUCUUCUGUCAA	Cleavage	1	gi|312283517|dbj|BAJ34624.1| unnamed protein product
miR156	c67882_g1_i1	0	-1	1	21	1736	1756	UUGACAGAAGAGAGAGAGCAC	GUGCUCUCUCUCUUCUGUCAA	Cleavage	1	gi|482573710|gb|EOA37897.1| hypothetical protein CARUB_v10009364mg
miR156	c70531_g4_i8	0	-1	1	21	808	828	UUGACAGAAGAGAGAGAGCAC	GUGCUCUCUCUCUUCUGUCAA	Cleavage	1	gi|312283517|dbj|BAJ34624.1| unnamed protein product
miR156	c70531_g4_i3	0	-1	1	21	808	828	UUGACAGAAGAGAGAGAGCAC	GUGCUCUCUCUCUUCUGUCAA	Cleavage	1	gi|312283517|dbj|BAJ34624.1| unnamed protein product
miR156	c67882_g1_i14	0	-1	1	21	1765	1785	UUGACAGAAGAGAGAGAGCAC	GUGCUCUCUCUCUUCUGUCAA	Cleavage	1	gi|482573714|gb|EOA37901.1| hypothetical protein CARUB_v10009367mg
miR156	c70531_g4_i7	0	-1	1	21	1209	1229	UUGACAGAAGAGAGAGAGCAC	GUGCUCUCUCUCUUCUGUCAA	Cleavage	1	gi|312283517|dbj|BAJ34624.1| unnamed protein product
miR156	c67882_g1_i6	0	-1	1	21	1380	1400	UUGACAGAAGAGAGAGAGCAC	GUGCUCUCUCUCUUCUGUCAA	Cleavage	1	gi|482573710|gb|EOA37897.1| hypothetical protein CARUB_v10009364mg
miR156	c67882_g1_i16	0	-1	1	21	1392	1412	UUGACAGAAGAGAGAGAGCAC	GUGCUCUCUCUCUUCUGUCAA	Cleavage	1	gi|482573710|gb|EOA37897.1| hypothetical protein CARUB_v10009364mg
miR156	c67882_g1_i8	0	-1	1	21	1320	1340	UUGACAGAAGAGAGAGAGCAC	GUGCUCUCUCUCUUCUGUCAA	Cleavage	1	gi|482573714|gb|EOA37901.1| hypothetical protein CARUB_v10009367mg
miR156	c67882_g1_i23	0	-1	1	21	1368	1388	UUGACAGAAGAGAGAGAGCAC	GUGCUCUCUCUCUUCUGUCAA	Cleavage	1	gi|482573710|gb|EOA37897.1| hypothetical protein CARUB_v10009364mg
miR156	c67882_g1_i10	0	-1	1	21	1320	1340	UUGACAGAAGAGAGAGAGCAC	GUGCUCUCUCUCUUCUGUCAA	Cleavage	1	gi|482573714|gb|EOA37901.1| hypothetical protein CARUB_v10009367mg
miR156	c67882_g1_i7	0	-1	1	21	1386	1406	UUGACAGAAGAGAGAGAGCAC	GUGCUCUCUCUCUUCUGUCAA	Cleavage	1	gi|482573710|gb|EOA37897.1| hypothetical protein CARUB_v10009364mg
miR156	c67882_g1_i5	0	-1	1	21	1359	1379	UUGACAGAAGAGAGAGAGCAC	GUGCUCUCUCUCUUCUGUCAA	Cleavage	1	gi|482573710|gb|EOA37897.1| hypothetical protein CARUB_v10009364mg
miR156	c70531_g4_i1	0	-1	1	21	808	828	UUGACAGAAGAGAGAGAGCAC	GUGCUCUCUCUCUUCUGUCAA	Cleavage	1	gi|312283517|dbj|BAJ34624.1| unnamed protein product
miR156	c67882_g1_i15	0	-1	1	21	1317	1337	UUGACAGAAGAGAGAGAGCAC	GUGCUCUCUCUCUUCUGUCAA	Cleavage	1	gi|482573710|gb|EOA37897.1| hypothetical protein CARUB_v10009364mg
miR156	c67882_g2_i1	0	-1	1	21	281	301	UUGACAGAAGAGAGAGAGCAC	GUGCUCUCUCUCUUCUGUCAA	Cleavage	1	gi|312282803|dbj|BAJ34267.1| unnamed protein product
miR156	c67882_g2_i2	0	-1	1	21	281	301	UUGACAGAAGAGAGAGAGCAC	GUGCUCUCUCUCUUCUGUCAA	Cleavage	1	gi|312282803|dbj|BAJ34267.1| unnamed protein product
miR156	c67882_g1_i2	0	-1	1	21	775	795	UUGACAGAAGAGAGAGAGCAC	GUGCUCUCUCUCUUCUGUCAA	Cleavage	1	gi|482573710|gb|EOA37897.1| hypothetical protein CARUB_v10009364mg
miR156	c70531_g4_i5	0	-1	1	22	1208	1229	UUGACAGAAGAGAGAGAGCACA	UGUGCUCUCUCUCUUCUGUCAA	Cleavage	1	gi|312283517|dbj|BAJ34624.1| unnamed protein product
[truncated: 678 more rows]

## Sheet: Table S2c
Table S2c: Putative target genes of identified miRNAs predicted in B. juncea using (c) using transcriptome dataset from GSE66389.
[truncated: 219 more rows]
