# Supplementary material for: Abiotic Stress Responsive miRNA-Target Network and Related Markers (SNP, SSR) in Brassica juncea
Source: Front Plant Sci. 2017 Nov 21;8:1943. doi: 10.3389/fpls.2017.01943 (PMC5702422; doi:10.3389/fpls.2017.01943)
Supplement: Supplementary file 10 [file TableS3.XLSX]

## Sheet: Table S3a
Table S3a. Numbers of simple sequence repeats (SSRs) with their co-localization with pre-miRNAs in B.juncea. P3 for perfect and C for compound SSR motif.
SSR type	SSR Repeat Motif (frequency)	pre-miRNAs colocalized with SSR region
p3	(CTT)5	Bju-miR5021
c	(AAG)8agaaagctgtctctctctcctgtt(TC)7	Bju-miR156h
p3	(ACA)6	Bju-miR5015b
p3	(CTT)5	Bju-miR5021
p3	(CTT)6	Bju-miR5021
p3	(CTT)7	Bju-miR5021
p1	(A)11	miR824, miR5021
p3	(TCT)5	miR396
p3	(TCT)5	miR396b

## Sheet: Table S3b
Table S3 b: Frequency of classified SSR microsatellite markers repeat types (considering sequence complementary) in miRNA target genes of Brassica juncea.
Repeats	5	6	7	8	9	10	11	12	13	14	15	16	17	18	19	20	21	22	23	24	25	26	total
C/G	-	-	-	-	-																	1	1
AG/CT	-	2																					2
AAC/GTT	4					1																	5
AAG/CTT	40	32	27	16	9	1	1		1														127
AAT/ATT			1																				1
ACC/GGT	2	2																					4
ACT/ATG	4				1																		5
AGC/CGT	4	2	1																				7
AGG/CCT	20	8		1																			29
AGT/ATC	42	33	10	2	6																		93
CCG/CGG	1																						1
AGGAGT/ATCCTC	1																						1

## Sheet: Table S3c
Table S3c: SSR identified in miRNA target genes of Brassica juncea.
ID	SSR nr.	SSR type	SSR	size	start	end
Bra011747	1	c	(TTC)6tttctctgctttgttctgggctcctctggtttaagccccgatggattgctgttgatgaactttaagtcctctgtcctcgttgatc(CT)6	115	25	139
Bra013651	1	c	(ATC)6agggcaggaagaga(AAG)5	47	111	157
Bra013945	1	c*	(CAT)8(CGT)5	39	209	247
Bra014818	1	c	(CTT)6c(TCA)6	37	224	260
Bra018373	1	c	(TCA)6gaagag(GAA)8	48	574	621
Bra026037	1	c	(TCT)6ccttccaggagcgttagctctgggagtcgcagtcctccacctcgttcaaaaagttctgctgggcctgctagtaggcgaggtcgct(CTC)5	118	115	232
Bra027279	2	c	(CTC)5gccgtgtagatcttcttgcacggggggtagcgacgggcggcggcgaggtgagagtagcggc(GGA)5	91	570	660
Bra027592	1	c	(TTC)7atcattaccatcg(TCA)5	49	99	147
Bra028943	1	c	(CCT)6catccacttggtaattcatcctcttctacactctctattgatgatcatcatgttggtgagtttacaagctcggatc(ATG)9	121	397	517
Bra029228	2	c	(AGT)5agcagaagctctggtgacaaaacagaagaggacaatgta(GAT)5gggtgtgtagatgattgggaagctcttgctgatgcatca(GAG)5	123	307	429
Bra029238	2	c	(AGT)5agcagaagctctggtgacaaaacagaagaggacaatgta(GAT)5gggtgtgtagatgattgggaagctcttgctgatgcatca(GAG)5	123	307	429
Bra030266	1	c*	(TCC)6(TCA)6	36	157	192
Bra034081	1	c	(CCT)5ccccctcctcctcc(AGA)8	53	193	245
Bra039979	1	c*	(CAC)5(CAT)7	36	526	561
Bra000328	1	p1	(C)26	26	184	209
Bra035339	1	p2	(TC)6	12	50	61
Bra000077	1	p3	(TCT)6	18	238	255
Bra000328	2	p3	(CCG)5	15	582	596
Bra000362	1	p3	(TCT)6	18	109	126
Bra000443	1	p3	(ATC)7	21	543	563
Bra000647	1	p3	(TGG)6	18	483	500
Bra000647	2	p3	(TCT)6	18	634	651
Bra000686	1	p3	(TTC)5	15	20	34
Bra000872	1	p3	(GGA)6	18	121	138
Bra000872	2	p3	(TCT)7	21	325	345
Bra000880	1	p3	(TCT)8	24	26	49
Bra000997	1	p3	(TCA)5	15	49	63
Bra001003	1	p3	(TCT)6	18	97	114
Bra001162	1	p3	(TCA)5	15	16	30
Bra001358	1	p3	(TCT)6	18	40	57
Bra001373	1	p3	(CTC)5	15	74	88
Bra001429	1	p3	(TCA)5	15	72	86
Bra001523	1	p3	(ACA)5	15	36	50
Bra001523	2	p3	(CAA)10	30	154	183
Bra001643	1	p3	(AGC)5	15	619	633
Bra001710	1	p3	(ATC)6	18	311	328
Bra001748	1	p3	(CTT)7	21	14	34
Bra001950	1	p3	(TCT)7	21	32	52
Bra002223	1	p3	(CTT)5	15	305	319
Bra002321	1	p3	(TCC)5	15	29	43
Bra003012	1	p3	(TCT)7	21	36	56
Bra003065	1	p3	(TTC)7	21	159	179
Bra003181	1	p3	(TCT)6	18	22	39
Bra004436	1	p3	(CAT)5	15	652	666
Bra004674	1	p3	(GGA)5	15	652	666
Bra004811	1	p3	(CAT)5	15	181	195
Bra004997	1	p3	(AGA)5	15	122	136
Bra005011	1	p3	(GTG)6	18	173	190
Bra005021	1	p3	(TCA)6	18	10	27
Bra005234	1	p3	(TCA)5	15	400	414
Bra005234	2	p3	(CAA)5	15	526	540
Bra005502	1	p3	(TCT)6	18	496	513
Bra005615	1	p3	(TTC)5	15	63	77
Bra005646	1	p3	(CTT)7	21	209	229
Bra005661	1	p3	(CTT)7	21	61	81
Bra005667	1	p3	(TCT)8	24	514	537
Bra005734	1	p3	(ATC)6	18	110	127
Bra006123	1	p3	(CTT)7	21	20	40
Bra006238	1	p3	(ATC)9	27	324	350
Bra006292	1	p3	(ATC)6	18	42	59
Bra006336	1	p3	(CAT)5	15	140	154
Bra006603	1	p3	(CTC)5	15	527	541
Bra006684	1	p3	(CTT)9	27	11	37
Bra007019	1	p3	(TCT)6	18	523	540
Bra007190	1	p3	(CTC)5	15	22	36
Bra007448	1	p3	(TTC)8	24	417	440
Bra007453	1	p3	(TTC)11	33	477	509
Bra007544	1	p3	(CAT)6	18	661	678
Bra007553	1	p3	(TCT)8	24	17	40
Bra007559	1	p3	(TCA)9	27	13	39
Bra008169	1	p3	(TCT)7	21	610	630
Bra008513	1	p3	(CAT)7	21	170	190
Bra008513	2	p3	(AGA)6	18	404	421
Bra008520	1	p3	(TCA)7	21	10	30
Bra008541	1	p3	(TTC)8	24	37	60
Bra008613	1	p3	(CAT)5	15	484	498
Bra008657	1	p3	(CAA)5	15	138	152
Bra008966	1	p3	(ATC)6	18	104	121
Bra008966	2	p3	(AAG)5	15	266	280
Bra009007	1	p3	(TCA)5	15	130	144
Bra009041	1	p3	(TCT)6	18	88	105
Bra009164	1	p3	(TCA)5	15	388	402
Bra009501	1	p3	(CTT)8	24	113	136
Bra009552	1	p3	(AAC)5	15	499	513
Bra009620	1	p3	(TCT)5	15	28	42
Bra009633	1	p3	(TTC)6	18	9	26
Bra009714	1	p3	(ATC)6	18	96	113
Bra010062	1	p3	(GGA)5	15	252	266
Bra010169	1	p3	(TCT)9	27	172	198
Bra010195	1	p3	(AGC)5	15	211	225
Bra010296	1	p3	(TCT)6	18	4	21
Bra010349	1	p3	(TCT)6	18	11	28
Bra010856	1	p3	(CAT)6	18	404	421
Bra011043	1	p3	(ATC)6	18	65	82
Bra011043	2	p3	(CTC)5	15	417	431
Bra011299	1	p3	(TCA)6	18	402	419
Bra011329	1	p3	(CTC)5	15	117	131
Bra011620	1	p3	(TCT)6	18	82	99
Bra011715	1	p3	(GGT)5	15	451	465
Bra011987	1	p3	(TTC)5	15	26	40
Bra012023	1	p3	(ATC)9	27	121	147
Bra012023	2	p3	(AGA)6	18	384	401
Bra012575	1	p3	(TTC)5	15	30	44
Bra012613	1	p3	(TCT)5	15	17	31
Bra012653	1	p3	(CTC)6	18	99	116
Bra012682	1	p3	(TCA)6	18	29	46
Bra012785	1	p3	(CGT)5	15	299	313
Bra013082	1	p3	(TCT)5	15	190	204
Bra013092	1	p3	(TTC)5	15	52	66
Bra013346	1	p3	(CAT)8	24	175	198
Bra013354	1	p3	(TTC)5	15	30	44
Bra013767	1	p3	(CAT)5	15	103	117
Bra014216	1	p3	(TCT)5	15	189	203
Bra014264	1	p3	(CTT)8	24	143	166
Bra014330	1	p3	(TCT)9	27	58	84
Bra014475	1	p3	(TCC)5	15	220	234
Bra014529	1	p3	(TCA)5	15	94	108
Bra014973	1	p3	(CTT)8	24	101	124
Bra015245	1	p3	(TTC)5	15	52	66
Bra015482	1	p3	(AAG)5	15	443	457
Bra015482	2	p3	(CAT)6	18	656	673
Bra015573	1	p3	(CCT)5	15	487	501
Bra015624	1	p3	(TCT)7	21	88	108
Bra015707	1	p3	(TCA)6	18	153	170
Bra015783	1	p3	(TCT)7	21	112	132
Bra015885	1	p3	(TCT)6	18	19	36
Bra016177	1	p3	(TTC)6	18	73	90
Bra016229	1	p3	(TCT)5	15	172	186
Bra016248	1	p3	(ATC)9	27	473	499
Bra017218	1	p3	(TCA)5	15	400	414
Bra017432	1	p3	(TTC)5	15	54	68
Bra017647	1	p3	(TCA)5	15	316	330
Bra017717	1	p3	(TCA)6	18	91	108
Bra017758	1	p3	(TCA)5	15	244	258
Bra017811	1	p3	(TCA)5	15	387	401
Bra018054	1	p3	(TCT)10	30	199	228
Bra018465	1	p3	(GAA)9	27	72	98
Bra018812	1	p3	(TTC)7	21	108	128
Bra018939	1	p3	(TCT)7	21	103	123
Bra019509	1	p3	(CAT)6	18	427	444
Bra019727	1	p3	(CTT)5	15	599	613
Bra019817	1	p3	(TCT)7	21	22	42
Bra020197	1	p3	(TTC)6	18	165	182
Bra020200	1	p3	(TCA)5	15	7	21
Bra020343	1	p3	(TCA)5	15	148	162
Bra020444	1	p3	(ATC)9	27	158	184
Bra020486	1	p3	(TCA)5	15	546	560
Bra020693	1	p3	(CTT)8	24	5	28
Bra021515	1	p3	(TCA)5	15	390	404
Bra021738	1	p3	(TCT)6	18	244	261
Bra022944	1	p3	(CTC)6	18	189	206
Bra023085	1	p3	(TCA)6	18	400	417
Bra023115	1	p3	(TCT)5	15	43	57
Bra023115	2	p3	(TCC)6	18	259	276
Bra023570	1	p3	(TCA)5	15	573	587
Bra023625	1	p3	(TCT)6	18	265	282
Bra023646	1	p3	(TCA)6	18	94	111
Bra023826	1	p3	(TTC)5	15	81	95
Bra023828	1	p3	(TCA)7	21	646	666
Bra024181	1	p3	(TCT)7	21	238	258
Bra024187	1	p3	(TTC)7	21	159	179
Bra024259	1	p3	(CTT)9	27	143	169
Bra024330	1	p3	(TCT)5	15	361	375
Bra024362	1	p3	(CTT)7	21	584	604
Bra024846	1	p3	(CTT)9	27	116	142
Bra024893	1	p3	(ATC)6	18	470	487
Bra024967	1	p3	(TCA)5	15	127	141
Bra024996	1	p3	(ATC)6	18	23	40
Bra025234	1	p3	(TCT)7	21	66	86
Bra025293	1	p3	(TCT)7	21	66	86
Bra025652	1	p3	(CAT)5	15	589	603
Bra026341	1	p3	(TTC)5	15	31	45
Bra026505	1	p3	(TCA)5	15	7	21
Bra026718	1	p3	(CTT)5	15	416	430
Bra027104	1	p3	(TCT)8	24	127	150
Bra027177	1	p3	(TTC)5	15	129	143
Bra027196	1	p3	(CTT)5	15	62	76
Bra027279	1	p3	(TAA)7	21	300	320
Bra027790	1	p3	(TCT)8	24	13	36
Bra027925	1	p3	(TCA)5	15	133	147
Bra028055	1	p3	(CTT)7	21	101	121
Bra028243	1	p3	(TCT)6	18	58	75
Bra028675	1	p3	(ATC)5	15	99	113
Bra028738	1	p3	(CAT)6	18	245	262
Bra028943	2	p3	(ATC)5	15	663	677
Bra029228	1	p3	(AAG)5	15	64	78
Bra029238	1	p3	(AAG)5	15	64	78
Bra029720	1	p3	(CCT)8	24	164	187
Bra029723	1	p3	(TCA)5	15	19	33
Bra029725	1	p3	(TCA)5	15	19	33
Bra030065	1	p3	(TCT)6	18	331	348
Bra030208	1	p3	(CTT)13	39	602	640
Bra030225	1	p3	(CAT)6	18	350	367
Bra030275	1	p3	(CAT)6	18	350	367
Bra030405	1	p3	(TTC)5	15	102	116
Bra030504	1	p3	(TCA)7	21	163	183
Bra030564	1	p3	(TCT)6	18	35	52
Bra030826	1	p3	(TCT)5	15	17	31
Bra031111	1	p3	(CAT)6	18	331	348
Bra031156	1	p3	(TCT)5	15	216	230
Bra031275	1	p3	(TTC)5	15	117	131
Bra031551	1	p3	(ATC)6	18	66	83
Bra031580	1	p3	(ATC)6	18	128	145
Bra031801	1	p3	(TCT)7	21	344	364
Bra031880	1	p3	(TCA)6	18	76	93
Bra032001	1	p3	(ATC)5	15	51	65
Bra032607	1	p3	(TCA)5	15	373	387
Bra032748	1	p3	(TCT)7	21	91	111
Bra033225	1	p3	(CTC)5	15	332	346
Bra033298	1	p3	(TCT)6	18	457	474
Bra033322	1	p3	(ATC)7	21	93	113
Bra033382	1	p3	(TTC)5	15	288	302
Bra033548	1	p3	(TCC)5	15	72	86
Bra033660	1	p3	(CCT)6	18	24	41
Bra033947	1	p3	(TCA)5	15	265	279
Bra034111	1	p3	(ATC)5	15	527	541
Bra034179	1	p3	(TCA)6	18	46	63
Bra034356	1	p3	(CTT)8	24	56	79
Bra034781	1	p3	(CTT)5	15	89	103
Bra034926	1	p3	(TCT)5	15	110	124
Bra035277	1	p3	(CAT)6	18	125	142
Bra035277	2	p3	(GTC)6	18	384	401
Bra035871	1	p3	(TCA)6	18	7	24
Bra035893	1	p3	(CAT)5	15	539	553
Bra035905	1	p3	(ATC)7	21	306	326
Bra035905	2	p3	(TCT)6	18	439	456
Bra035919	1	p3	(ATC)7	21	228	248
Bra036171	1	p3	(CTT)5	15	19	33
Bra036458	1	p3	(CTT)9	27	104	130
Bra036535	1	p3	(GAT)5	15	585	599
Bra036567	1	p3	(TCT)7	21	52	72
Bra036571	1	p3	(TTC)6	18	204	221
Bra036643	1	p3	(TCA)5	15	94	108
Bra036644	1	p3	(TCA)5	15	94	108
Bra036785	1	p3	(TTC)5	15	156	170
Bra036931	1	p3	(TCC)6	18	51	68
Bra036931	2	p3	(CAG)6	18	301	318
Bra036931	3	p3	(CAG)7	21	496	516
Bra037403	1	p3	(CTT)9	27	152	178
Bra037509	1	p3	(CAT)5	15	125	139
Bra037697	1	p3	(CTT)5	15	249	263
Bra037783	1	p3	(TCT)7	21	28	48
Bra038122	1	p3	(GAT)5	15	292	306
Bra038315	1	p3	(TCT)5	15	55	69
Bra038333	1	p3	(TCT)8	24	49	72
Bra038629	1	p3	(CTT)7	21	203	223
Bra038741	1	p3	(TCT)6	18	29	46
Bra038804	1	p3	(TCC)5	15	123	137
Bra039105	1	p3	(CAT)9	27	44	70
Bra039163	1	p3	(TTC)8	24	15	38
Bra039315	1	p3	(TCT)5	15	7	21
Bra039840	1	p3	(CCT)5	15	209	223
Bra040117	1	p3	(ATC)7	21	156	176
Bra040137	1	p3	(CTT)6	18	62	79
Bra040338	1	p3	(TCA)5	15	43	57
Bra040355	1	p3	(CTT)7	21	35	55
Bra040355	2	p3	(ATC)5	15	273	287
Bra040608	1	p3	(TCT)6	18	16	33
Bra036417	1	p3	(CTT)9	27	104	130
Bra027315	1	p6	(TCCTCA)5	30	93	122
