# Supplementary material for: Abiotic Stress Responsive miRNA-Target Network and Related Markers (SNP, SSR) in Brassica juncea
Source: Front Plant Sci. 2017 Nov 21;8:1943. doi: 10.3389/fpls.2017.01943 (PMC5702422; doi:10.3389/fpls.2017.01943)
Supplement: Supplementary file 11 [file TableS4.XLSX]

## Sheet: Table S4a
Table S4. (a) SNPs identified on pre-miRNA sequences in B. juncea.
miRNA	SNP ID	Type	Type
Pre-miR854	85874	transition	C /T
	85875	transition	T/C
	85876	transition	C/T
	85877	snpIndel	T-
	85878	snpIndel	T-
	85879	snpIndel	C-
	85880	snpIndel	T-
	85881	snpIndel	C-
	85882	snpIndel	A-
	85883	snpIndel	G-
	85884	snpIndel	A-
	85885	snpIndel	G-
	85886	transversion	A/C
	157836	transition	C/T
	157837	transition	T/C
	157838	transition	C/T
Pre-miR2926	177465	transversion	A/C
	54271	transition	T/C
	54272	transversion	T/A
	54273	transition	C/T
	184030	transition	C/T
	184031	transversion	C/A
	184032	transition	T/C
	184033	transversion	C/G
	184034	transition	C/T
	184035	transition	C/T
	184036	transversion	C/G
	184037	transition	C/T
pre-miR160a	241413	transversion	T/G
cme-miR168	227766	transversion	A/T
aqc-miR171a	10206	Indel	G-
aly-miR172c	138931	transversion	A/T
aly-miR824	235560	Indel	C-
ath-miR848	36290	transition	T/C

## Sheet: Table S 4b
Table S4. (b) Mapped target genes with SNPs reported in B. juncea from (Paritosh et al., 2014) et al.
Marker_id	Arabidopsis homolog id	block position of the gene models	chromosomal position of the B. rapa gene model	gene id in B. rapa or in B. nigra	genome position of the gene model	Chromosomal position of the marker after mapping	sequence used for the marker development
BJ_VH_0827	AT2G47700	J	A05	Bra004436	AA	A05	AATGCCCTAACTGTCGtAATGTTGAAAAGGGtCAgTGGCTcTTTGCAAATG[C/G]CTCTaCtCGCCTGTTTCCTGAgTTTGTCATGGAAGATTGGATCCCtGAa
BJ_VH_0117	AT5G58150	W	A03	Bra006781	AA	B01	GTGAGGCAAGGAGAAGGATCTAGtGCCATAGATCCGACGCTGCAAGGGAC[T/A]GGTCCGGTGGAGCAGATTGCAGAAGCTGTGAAGATAGGCTACTTGTGCAC
BJ_VH_0317	AT1G32500	B	A06	Bra010169	BB	B03	GCaCCGGATTTGACTGTGATTTACGTTCCGGCTGGtTGTAAaGTGGAGAA[C/T]TCGATTCATCTGAGGTAcTTTTCTGGTgtgACCGGTGACCGGGAATCtAA
BJ_VH_0148	AT4G34830	U	A01	Bra011565	BB	A03	GGTCAGTCAGGAGCTGTTGACCGTGCTTTtGATGTGTTAGCTGAAATGAA[A/G]GCTGAGACaCACCCTATAGACCCTGATCAtATCACGGTTGGTGCaTTGAT
BJ_VH_0140	AT4G36400	U	A03	Bra017758	AA	B03	CCTTTGAGTCaAATGCTtGGAAtGaTCaTAACAgAGAGCTtGATCATCAT[T/C]CATGTgTTGRTgGAAACTTatGGAtGATGCAACAGTATAAATCATTTGGT
BJ_VH_0415	AT5G22620	-	A02	Bra020200	BB	B07	CTGGCTAAGTCAGTTGGAtGAAGAAACgGTTTCAGCGCTaTGGAACAGAT[C/A]CGgGAAAGCCTGGGAATCACTCTTAGAcGAaCTATCAgacgaggACACAG
BJ_VH_00054	AT5G64816	X	A06	Bra024330	BB	B04	GCAGCAGTgCCTGCGCTgATCGGAGGACAAGCATTGAGGATAAAGAAGAG[G/A]CGaGGcGAAGAAGAGAGGATCAAGAGTGCTMGAGGAAGAGAGAAgAGCTC
BJ_VH_0996	AT1G15530	A	A09	Bra026758	AA	A09	GCTTGGGTACTTAGCGCCAGAGCTAGCGTCTGCTTCGTCTCCGACgGAGGC[C/A]AGCGACGTGTACAGCTTTGGtGTtGTGGTGtTgGAGGTGGTGTGtGGGA
BJ_VH_0648	AT4G03030	O	A01	Bra034179	BB	B03	AATCCCaGGCCTATCgAACGACGTCGCTCGgCTaATCCTCTCCTTCATCCC[T/G]TACCCWCACATCCCCCGCCTCAAATCgACCTCCAAATCaTGGTACGCtT
BJ_VH_0232	AT4G14730	T	A01	Bra036891	BB		TGGGCAGTAAGGAGAGGttATGACTTCTCcTTCCTTGCACCRTTCCTCTT[C/T]GGATCCTCCTcATCgTCCTCGTgTTCaCTctGATACAGaTATTCCATCC
BJ_VH_0282	AT2G43630	J	A04	Bra037697	AA	A04	GATTACTTCAGGTTTCTTaCGGGaAAgCCTAaGACtGTTCGGTTGACACG[G/A]GCCTTGGATGGTTGGAATaGaTTCATGGaKAccATGTCGAAGCCGAGAGA
BJ_VH_00100	AT5G64600	X	A09	Bra037783	BB		CGCAGGTTTCTAGGgCATCGtAGGACgATCACTCCAGACAGGAAAGGACT[A/T]GTGAAACTgTTCaATAAGGTGGAGAGAGGACAGATGAAAGAGGGAGCAAA
BJ_VH_1119	AT5G49730	W	A10	Bra037953	BB		AATCAAAAACTCAGACGAGCTCTCTCTtCTCTCATCcATCGACATTCCTTC[C/G]aTTTGCCaTTCTTTCTCTCAcAAgATgAACCTTGAGATTAACATCTATG
BJ_VH_1023	AT2G19130	H	A09	Bra038566	AA		TGGTCTCAGCCTCGaCAACAATGcCAAGTGTATGCTTACTGTGGCTCCTT[C/T]GGGATTTGCAAcGACAAGTCcCAGCCTTTtTGcCAgTGCCCTCGTGGGTT
BJ_VH_0982	AT5G35160	S	A08	Bra038957	AA	A08	GGGTTTCCTGGGGAaAGTTGTCAAGGACGGCAAATCTGACCCgTCCGAgT[A/T]CAAATATTAcCTCTTCAAcCACCTGCAGTTTGAgATTTTCTACAATAAGG
BJ_VH_0945	AT2G19870	H	A07	Bra039026	BB	B07	ACAAGGCTGTTGCTTTGAACGAGGTTTCACCCGGTAGGCCGACGATTCTTG[T/G]GTTGGGGAAtGAAGGgACTGGTTTAAGGCCGTTaGTGGAGAGATCATGt
BJ_VH_0849	AT5G35840	S	A05	Bra039485	BB	B04	ATTTAAGGTAATGgCACGGATAGAAGCTRTAGGGAAAAGAATGAAGAGAGT[T/G]GAGCTAGAGTTCAGGATAATACACCCGGCACCGGGACTGCCTGAtGATC
BJ_VH_0880	AT1G53770	C	A06	Bra039691	AA	A06	GTTGGACAAGACaATATGTGCAATGTCAAGcGTGTTCATTGGTGCCTCAGG[T/G]TCTACaTTTACAGAGGATATCCTCAGaCTYAGGAAAGACTGGGGAACTG
BJ_VH_0728	AT2G45160	J	A03	Bra000375	AA	A03	TGATAAATGTAGTCAAATAAGCTTGGACGATCTCGACGGAGTTATCTCtCC[T/C]GATCAAGAACAGAGCATCTTGAGGCTTATCATGGACCCgGGTTCAGGAT
BJ_VH_0729	AT2G45160	J	A03	Bra000375	BB	B03	CGACCCGgGTTTCGGTTTCGGATCCGGgTCgGCTCCGGTgAGCGATGGTTC[G/A]AATCCTYTGYTAtCATGCaGCTWCCCGTTTcACGAGCAgACTCAcCAGA
BJ_VH_0362	AT5G10710	R	A03	Bra006073	BB	B02	CTTCCGACAAAAGTGAGAGTTCTAGCATGGCCAATGCAtCAGtTGAAGAG[G/A]CAGTGtACAAGCCCTAGRKTAAGYAAACTTGCAAGTCAAGCAATCCCTGT
BJ_VH_1057	AT4G00150	O	A09	Bra037319	AA		GAAACATCTCTCTCCctCcATAggaGGGTGCGA[G/A]AGGACGGATCTGCCTTTCCCgCAGCAGCTCCTCCACTCCCTcCAGTCAC
BJ_VH_1058	AT4G00150	O	A09	Bra037319	BB	B03	AGAAGCCGTCGCCGTTAATCTCTCCCCCGCCTCCTTCTCAAACAtccCTTC[G/C]CTcgTCMTCCGTTTCGTGAAACATCTCTCTCCgaCgATCATCGTCTGCT

## Sheet: Table S4c
Table S4 (b) Mapped target genes with SNPs reported in B. napus genes from (Trick et al., 2009).
	Brassica unigene	Arabidopsis	Call in		Read	Call in		Read		Prototype SNP list for B. napus using methods described in
Traget Gene IDs	id:position	Homologue	Tapidor	HQ Composition	Depth	Ningyou	HQ Composition	Depth
Bra006336	JCVI_2908:736	AT5G16010.1	Y	T[2] C[7]	9	C	C[19]	19		Notes: Unigene ids have embedded links to a database enabling the lookup of details for the transcript assembly
Bra008657	JCVI_2908:736	AT5G16010.1	Y	T[2] C[7]	9	C	C[19]	19		"Read depths" columns refer to the gross number of Illumina reads mapping over a given SNP
Bra023548	JCVI_2908:736	AT5G16010.1	Y	T[2] C[7]	9	C	C[19]	19		"HQ composition" columns show the breakdown of high-quality calls (Q > 10) used to infer consensus call - this
Bra013945	JCVI_24068:712	AT4G26080.1	G	G[19]	20	R	A[3] G[10]	14		may be used to assess robustness
Bra013945	JCVI_24068:805	AT4G26080.1	K	T[3] G[1]	7	T	T[3]	4
Bra013945	JCVI_24068:1018	AT4G26080.1	R	A[8] G[6]	20	G	G[4]	11
Bra013945	JCVI_24068:1182	AT4G26080.1	K	T[4] G[5]	10	T	T[4]	5
Bra013945	JCVI_36481:523	AT4G26080.1	W	A[5] T[5]	10	A	A[12]	12
Bra019121	JCVI_24068:712	AT4G26080.1	G	G[19]	20	R	A[3] G[10]	14
Bra019121	JCVI_24068:805	AT4G26080.1	K	T[3] G[1]	7	T	T[3]	4
Bra019121	JCVI_24068:1018	AT4G26080.1	R	A[8] G[6]	20	G	G[4]	11
Bra019121	JCVI_24068:1182	AT4G26080.1	K	T[4] G[5]	10	T	T[4]	5
Bra019121	JCVI_36481:523	AT4G26080.1	W	A[5] T[5]	10	A	A[12]	12
Bra020538	JCVI_14135:535	AT5G26570.1	Y	T[2] C[5]	7	T	T[7]	7
Bra020538	JCVI_14135:550	AT5G26570.1	T	T[5]	7	Y	T[1] C[3]	5
Bra020538	JCVI_30663:172	AT5G26570.1	T	T[14]	16	Y	T[7] C[12]	20
Bra020538	JCVI_30663:404	AT5G26570.1	C	C[21]	21	Y	T[3] C[12]	15
Bra020538	JCVI_30663:478	AT5G26570.1	Y	T[6] C[3]	11	C	C[7]	7
Bra020538	JCVI_30663:549	AT5G26570.1	C	C[14]	23	Y	T[6] C[5]	15
Bra020538	JCVI_30663:572	AT5G26570.1	M	A[15] C[18]	35	C	C[14]	15
Bra020538	JCVI_30663:608	AT5G26570.1	T	T[11]	13	Y	T[5] C[6]	12
Bra020538	JCVI_30663:716	AT5G26570.1	C	C[8]	8	S	C[2] G[3]	5
Bra020538	JCVI_31958:1842	AT5G26570.1	M	A[6] C[4]	11	A	A[2]	5
Bra036577	JCVI_14135:535	AT5G26570.1	Y	T[2] C[5]	7	T	T[7]	7
Bra036577	JCVI_14135:550	AT5G26570.1	T	T[5]	7	Y	T[1] C[3]	5
Bra036577	JCVI_30663:172	AT5G26570.1	T	T[14]	16	Y	T[7] C[12]	20
Bra036577	JCVI_30663:404	AT5G26570.1	C	C[21]	21	Y	T[3] C[12]	15
Bra036577	JCVI_30663:478	AT5G26570.1	Y	T[6] C[3]	11	C	C[7]	7
Bra036577	JCVI_30663:549	AT5G26570.1	C	C[14]	23	Y	T[6] C[5]	15
Bra036577	JCVI_30663:572	AT5G26570.1	M	A[15] C[18]	35	C	C[14]	15
Bra036577	JCVI_30663:608	AT5G26570.1	T	T[11]	13	Y	T[5] C[6]	12
Bra036577	JCVI_30663:716	AT5G26570.1	C	C[8]	8	S	C[2] G[3]	5
Bra036577	JCVI_31958:1842	AT5G26570.1	M	A[6] C[4]	11	A	A[2]	5
Bra021510	JCVI_25282:1346	AT3G13810.1	R	A[12] G[5]	23	A	A[11]	13
Bra021510	JCVI_29325:1230	AT3G13810.1	G	G[6]	6	R	A[8] G[9]	18
Bra021510	JCVI_29325:1322	AT3G13810.1	A	A[3]	6	R	A[3] G[8]	13
Bra001523	JCVI_25282:1346	AT3G13810.1	R	A[12] G[5]	23	A	A[11]	13
Bra001523	JCVI_29325:1230	AT3G13810.1	G	G[6]	6	R	A[8] G[9]	18
Bra001523	JCVI_29325:1322	AT3G13810.1	A	A[3]	6	R	A[3] G[8]	13
Bra016495	JCVI_35900:713	AT1G19770.1	M	A[2] C[1]	7	C	C[3]	5
Bra025766	JCVI_35900:713	AT1G19770.1	M	A[2] C[1]	7	C	C[3]	5
Bra009006	JCVI_16657:948	AT5G10770.1	K	T[11] G[10]	30	T	T[5]	6
Bra009006	JCVI_16657:992	AT5G10770.1	G	G[33]	37	A	A[4]	4
Bra009006	JCVI_16657:1007	AT5G10770.1	W	A[11] T[29]	47	A	A[8]	9
Bra009006	JCVI_16657:1019	AT5G10770.1	S	C[12] G[17]	45	C	C[7]	9
Bra009006	JCVI_16657:1117	AT5G10770.1	G	G[25]	29	A	A[9]	10
Bra009006	JCVI_1914:1295	AT5G10770.1	K	T[4] G[1]	8	T	T[5]	5
Bra009006	JCVI_1914:1338	AT5G10770.1	K	T[1] G[4]	8	T	T[3]	4
Bra009006	JCVI_41974:383	AT5G10770.1	C	C[14]	18	Y	T[17] C[1]	21
Bra009006	JCVI_41974:408	AT5G10770.1	T	T[24]	30	A	A[21]	25
Bra009006	JCVI_41974:522	AT5G10770.1	A	A[28]	33	G	G[30]	34
Bra009006	JCVI_41974:616	AT5G10770.1	A	A[39]	41	W	A[1] T[9]	11
Bra009007	JCVI_16657:948	AT5G10770.1	K	T[11] G[10]	30	T	T[5]	6
Bra009007	JCVI_16657:992	AT5G10770.1	G	G[33]	37	A	A[4]	4
Bra009007	JCVI_16657:1007	AT5G10770.1	W	A[11] T[29]	47	A	A[8]	9
Bra009007	JCVI_16657:1019	AT5G10770.1	S	C[12] G[17]	45	C	C[7]	9
Bra009007	JCVI_16657:1117	AT5G10770.1	G	G[25]	29	A	A[9]	10
Bra009007	JCVI_1914:1295	AT5G10770.1	K	T[4] G[1]	8	T	T[5]	5
Bra009007	JCVI_1914:1338	AT5G10770.1	K	T[1] G[4]	8	T	T[3]	4
Bra009007	JCVI_41974:383	AT5G10770.1	C	C[14]	18	Y	T[17] C[1]	21
Bra009007	JCVI_41974:408	AT5G10770.1	T	T[24]	30	A	A[21]	25
Bra009007	JCVI_41974:522	AT5G10770.1	A	A[28]	33	G	G[30]	34
Bra009007	JCVI_41974:616	AT5G10770.1	A	A[39]	41	W	A[1] T[9]	11
Bra002461	CV545605:129	AT4G24280.1	A	A[5]	5	R	A[3] G[3]	6
Bra002461	CV545605:275	AT4G24280.1	R	A[1] G[4]	8	A	A[5]	6
Bra002461	JCVI_12640:495	AT4G24280.1	S	C[15] G[20]	40	G	G[81]	96
Bra002461	JCVI_12640:594	AT4G24280.1	C	C[57]	73	Y	T[30] C[26]	67
Bra002461	JCVI_12640:705	AT4G24280.1	C	C[18]	20	S	C[19] G[40]	61
Bra002461	JCVI_12640:720	AT4G24280.1	T	T[22]	31	Y	T[20] C[17]	46
Bra002461	JCVI_12640:987	AT4G24280.1	G	G[27]	27	R	A[67] G[75]	144
Bra010498	CV545605:129	AT4G24280.1	A	A[5]	5	R	A[3] G[3]	6
Bra010498	CV545605:275	AT4G24280.1	R	A[1] G[4]	8	A	A[5]	6
Bra010498	JCVI_12640:495	AT4G24280.1	S	C[15] G[20]	40	G	G[81]	96
Bra010498	JCVI_12640:594	AT4G24280.1	C	C[57]	73	Y	T[30] C[26]	67
Bra010498	JCVI_12640:705	AT4G24280.1	C	C[18]	20	S	C[19] G[40]	61
Bra010498	JCVI_12640:720	AT4G24280.1	T	T[22]	31	Y	T[20] C[17]	46
Bra010498	JCVI_12640:987	AT4G24280.1	G	G[27]	27	R	A[67] G[75]	144
Bra003247	EV193501:493	AT3G56630.1	Y	T[7] C[11]	21	C	C[33]	39
Bra003247	JCVI_42408:301	AT3G56630.1	R	A[3] G[1]	5	G	G[3]	4
Bra003247	JCVI_42408:424	AT3G56630.1	G	G[37]	41	R	A[11] G[37]	51
Bra003247	JCVI_42408:580	AT3G56630.1	Y	T[14] C[8]	25	H	A[2] T[26] C[6]	38
Bra007259	EV193501:493	AT3G56630.1	Y	T[7] C[11]	21	C	C[33]	39
Bra007259	JCVI_42408:301	AT3G56630.1	R	A[3] G[1]	5	G	G[3]	4
Bra007259	JCVI_42408:424	AT3G56630.1	G	G[37]	41	R	A[11] G[37]	51
Bra007259	JCVI_42408:580	AT3G56630.1	Y	T[14] C[8]	25	H	A[2] T[26] C[6]	38
Bra016687	JCVI_4483:603	AT1G14670.1	T	T[33]	40	Y	T[24] C[8]	36
Bra016687	JCVI_4483:916	AT1G14670.1	K	T[5] G[2]	8	G	G[7]	16
Bra016687	JCVI_478:471	AT1G14670.1	G	G[27]	27	S	C[31] G[4]	41
Bra016687	JCVI_478:621	AT1G14670.1	T	T[4]	4	Y	T[4] C[18]	22
Bra016687	JCVI_478:633	AT1G14670.1	A	A[8]	8	R	A[9] G[13]	26
Bra016689	JCVI_4483:603	AT1G14670.1	T	T[33]	40	Y	T[24] C[8]	36
Bra016689	JCVI_4483:916	AT1G14670.1	K	T[5] G[2]	8	G	G[7]	16
Bra016689	JCVI_478:471	AT1G14670.1	G	G[27]	27	S	C[31] G[4]	41
Bra016689	JCVI_478:621	AT1G14670.1	T	T[4]	4	Y	T[4] C[18]	22
Bra016689	JCVI_478:633	AT1G14670.1	A	A[8]	8	R	A[9] G[13]	26
Bra015550	JCVI_32014:47	AT1G07080.1	G	G[4]	17	T	T[6]	7
Bra015550	JCVI_32014:212	AT1G07080.1	Y	T[3] C[12]	23	T	T[7]	8
Bra015550	JCVI_32014:227	AT1G07080.1	K	T[1] G[7]	14	T	T[2]	4
Bra015550	JCVI_32014:255	AT1G07080.1	A	A[5]	7	G	G[11]	12
Bra015550	JCVI_32014:284	AT1G07080.1	A	A[3]	8	M	A[7] C[3]	11
Bra015550	JCVI_32014:322	AT1G07080.1	Y	T[14] C[3]	22	C	C[4]	12
Bra015550	JCVI_32014:407	AT1G07080.1	M	A[6] C[3]	13	C	C[6]	6
Bra015550	JCVI_32014:869	AT1G07080.1	Y	T[4] C[3]	7	T	T[6]	6
Bra030670	JCVI_32014:47	AT1G07080.1	G	G[4]	17	T	T[6]	7
Bra030670	JCVI_32014:212	AT1G07080.1	Y	T[3] C[12]	23	T	T[7]	8
Bra030670	JCVI_32014:227	AT1G07080.1	K	T[1] G[7]	14	T	T[2]	4
Bra030670	JCVI_32014:255	AT1G07080.1	A	A[5]	7	G	G[11]	12
Bra030670	JCVI_32014:284	AT1G07080.1	A	A[3]	8	M	A[7] C[3]	11
Bra030670	JCVI_32014:322	AT1G07080.1	Y	T[14] C[3]	22	C	C[4]	12
Bra030670	JCVI_32014:407	AT1G07080.1	M	A[6] C[3]	13	C	C[6]	6
Bra030670	JCVI_32014:869	AT1G07080.1	Y	T[4] C[3]	7	T	T[6]	6
Bra031551	JCVI_32014:47	AT1G07080.1	G	G[4]	17	T	T[6]	7
Bra031551	JCVI_32014:212	AT1G07080.1	Y	T[3] C[12]	23	T	T[7]	8
Bra031551	JCVI_32014:227	AT1G07080.1	K	T[1] G[7]	14	T	T[2]	4
Bra031551	JCVI_32014:255	AT1G07080.1	A	A[5]	7	G	G[11]	12
Bra031551	JCVI_32014:284	AT1G07080.1	A	A[3]	8	M	A[7] C[3]	11
Bra031551	JCVI_32014:322	AT1G07080.1	Y	T[14] C[3]	22	C	C[4]	12
Bra031551	JCVI_32014:407	AT1G07080.1	M	A[6] C[3]	13	C	C[6]	6
Bra031551	JCVI_32014:869	AT1G07080.1	Y	T[4] C[3]	7	T	T[6]	6
Bra033694	JCVI_34630:306	AT5G43760.1	Y	T[6] C[4]	14	C	C[42]	47
Bra033694	JCVI_34630:498	AT5G43760.1	G	G[5]	7	S	C[10] G[6]	21
Bra033694	JCVI_34630:522	AT5G43760.1	T	T[3]	5	K	T[5] G[7]	18
Bra033694	JCVI_34630:627	AT5G43760.1	M	A[6] C[3]	13	C	C[6]	9
Bra033694	JCVI_34630:750	AT5G43760.1	Y	T[3] C[2]	5	C	C[4]	8
Bra033694	JCVI_34630:1953	AT5G43760.1	C	C[1]	5	Y	T[4] C[5]	11
Bra033694	JCVI_34630:2518	AT5G43760.1	G	G[10]	13	R	A[6] G[18]	24
Bra033694	JCVI_6371:422	AT5G43760.1	C	C[2]	6	Y	T[3] C[5]	9
Bra035992	JCVI_34630:306	AT5G43760.1	Y	T[6] C[4]	14	C	C[42]	47
Bra035992	JCVI_34630:498	AT5G43760.1	G	G[5]	7	S	C[10] G[6]	21
Bra035992	JCVI_34630:522	AT5G43760.1	T	T[3]	5	K	T[5] G[7]	18
Bra035992	JCVI_34630:627	AT5G43760.1	M	A[6] C[3]	13	C	C[6]	9
Bra035992	JCVI_34630:750	AT5G43760.1	Y	T[3] C[2]	5	C	C[4]	8
Bra035992	JCVI_34630:1953	AT5G43760.1	C	C[1]	5	Y	T[4] C[5]	11
Bra035992	JCVI_34630:2518	AT5G43760.1	G	G[10]	13	R	A[6] G[18]	24
Bra035992	JCVI_6371:422	AT5G43760.1	C	C[2]	6	Y	T[3] C[5]	9
Bra013906	CX267276:364	AT4G25640.1	Y	T[3] C[1]	6	K	T[3] G[2]	8
Bra013906	CX267276:502	AT4G25640.1	Y	T[6] C[1]	7	C	C[14]	19
Bra013906	EV194782:189	AT4G25640.1	T	T[2]	4	W	A[4] T[3]	9
Bra013906	EV194782:221	AT4G25640.1	T	T[4]	5	Y	T[5] C[5]	12
Bra013906	EV194782:626	AT4G25640.1	A	A[8]	9	W	A[2] T[4]	6
Bra013906	EV194782:638	AT4G25640.1	C	C[7]	9	Y	T[4] C[2]	6
Bra013906	JCVI_1394:599	AT4G25640.1	T	T[9]	13	Y	T[4] C[7]	14
Bra013906	JCVI_1394:653	AT4G25640.1	C	C[18]	22	Y	T[16] C[11]	29
Bra013906	JCVI_36237:828	AT4G25640.1	T	T[7]	8	W	A[8] T[15]	23
Bra013906	JCVI_36237:853	AT4G25640.1	G	G[5]	6	R	A[6] G[17]	25
Bra013906	JCVI_36299:488	AT4G25640.1	R	A[2] G[18]	30	A	A[72]	85
Bra019147	CX267276:364	AT4G25640.1	Y	T[3] C[1]	6	K	T[3] G[2]	8
Bra019147	CX267276:502	AT4G25640.1	Y	T[6] C[1]	7	C	C[14]	19
Bra019147	EV194782:189	AT4G25640.1	T	T[2]	4	W	A[4] T[3]	9
Bra019147	EV194782:221	AT4G25640.1	T	T[4]	5	Y	T[5] C[5]	12
Bra019147	EV194782:626	AT4G25640.1	A	A[8]	9	W	A[2] T[4]	6
Bra019147	EV194782:638	AT4G25640.1	C	C[7]	9	Y	T[4] C[2]	6
Bra019147	JCVI_1394:599	AT4G25640.1	T	T[9]	13	Y	T[4] C[7]	14
Bra019147	JCVI_1394:653	AT4G25640.1	C	C[18]	22	Y	T[16] C[11]	29
Bra019147	JCVI_36237:828	AT4G25640.1	T	T[7]	8	W	A[8] T[15]	23
Bra019147	JCVI_36237:853	AT4G25640.1	G	G[5]	6	R	A[6] G[17]	25
Bra019147	JCVI_36299:488	AT4G25640.1	R	A[2] G[18]	30	A	A[72]	85
Bra018939	JCVI_13189:819	AT1G51980.1	T	T[11]	13	Y	T[10] C[9]	23
Bra018939	JCVI_180:678	AT1G51980.1	G	G[20]	23	K	T[30] G[24]	66
Bra018939	JCVI_180:910	AT1G51980.1	C	C[22]	33	M	A[6] C[6]	19
Bra018939	JCVI_180:1074	AT1G51980.1	S	C[6] G[22]	32	C	C[13]	21
Bra030405	JCVI_13189:819	AT1G51980.1	T	T[11]	13	Y	T[10] C[9]	23
Bra030405	JCVI_180:678	AT1G51980.1	G	G[20]	23	K	T[30] G[24]	66
Bra030405	JCVI_180:910	AT1G51980.1	C	C[22]	33	M	A[6] C[6]	19
Bra030405	JCVI_180:1074	AT1G51980.1	S	C[6] G[22]	32	C	C[13]	21
Bra001570	JCVI_39754:1100	AT3G14860.1	Y	T[2] C[1]	4	C	C[3]	4
Bra001570	JCVI_39754:1206	AT3G14860.1	A	A[5]	6	M	A[1] C[3]	6
Bra001570	JCVI_39754:1220	AT3G14860.1	K	T[1] G[2]	9	R	A[4] G[1]	6
Bra001570	JCVI_39754:1265	AT3G14860.1	G	G[8]	12	R	A[7] G[4]	14
Bra001570	JCVI_39754:1273	AT3G14860.1	M	A[6] C[9]	20	A	A[23]	26
Bra001570	JCVI_39754:1292	AT3G14860.1	A	A[32]	33	R	A[18] G[23]	44
Bra001570	JCVI_39754:1340	AT3G14860.1	W	A[1] T[4]	8	A	A[15]	15
Bra001570	EV153614:598	AT3G14860.2	G	G[2]	6	T	T[8]	11
Bra027299	JCVI_39754:1100	AT3G14860.1	Y	T[2] C[1]	4	C	C[3]	4
Bra027299	JCVI_39754:1206	AT3G14860.1	A	A[5]	6	M	A[1] C[3]	6
Bra027299	JCVI_39754:1220	AT3G14860.1	K	T[1] G[2]	9	R	A[4] G[1]	6
Bra027299	JCVI_39754:1265	AT3G14860.1	G	G[8]	12	R	A[7] G[4]	14
Bra027299	JCVI_39754:1273	AT3G14860.1	M	A[6] C[9]	20	A	A[23]	26
Bra027299	JCVI_39754:1292	AT3G14860.1	A	A[32]	33	R	A[18] G[23]	44
Bra027299	JCVI_39754:1340	AT3G14860.1	W	A[1] T[4]	8	A	A[15]	15
Bra027299	EV153614:598	AT3G14860.2	G	G[2]	6	T	T[8]	11
Bra030225	JCVI_10020:416	AT4G15410.1	K	T[2] G[3]	7	T	T[3]	5
Bra030225	JCVI_23663:282	AT4G15410.1	G	G[2]	5	S	C[2] G[5]	8
Bra030275	JCVI_10020:416	AT4G15410.1	K	T[2] G[3]	7	T	T[3]	5
Bra030275	JCVI_23663:282	AT4G15410.1	G	G[2]	5	S	C[2] G[5]	8
Bra003305	CX189447:718	AT3G57920.1	T	T[4]	5	W	A[4] T[3]	8
Bra014599	CX189447:718	AT3G57920.1	T	T[4]	5	W	A[4] T[3]	8
Bra004363	JCVI_17395:162	AT1G69170.1	C	C[3]	4	A	A[4]	6
Bra038324	JCVI_17395:162	AT1G69170.1	C	C[3]	4	A	A[4]	6
Bra011620	EX128180:109	AT4G35510.1	G	G[3]	4	R	A[4] G[6]	14
Bra017717	EX128180:109	AT4G35510.1	G	G[3]	4	R	A[4] G[6]	14
Bra022063	JCVI_4615:638	AT5G46780.1	R	A[1] G[3]	9	T	T[1]	9
Bra024996	JCVI_4615:638	AT5G46780.1	R	A[1] G[3]	9	T	T[1]	9
Bra033293	JCVI_16423:713	AT1G01040.1	T	T[2]	4	K	T[4] G[2]	6
Bra033293	JCVI_16423:878	AT1G01040.1	Y	T[2] C[4]	7	T	T[8]	10
Bra033293	JCVI_16423:1007	AT1G01040.1	G	G[9]	10	K	T[7] G[7]	18
Bra033293	JCVI_16423:1205	AT1G01040.1	M	A[3] C[2]	5	C	C[10]	14
Bra033293	JCVI_16423:1238	AT1G01040.1	Y	T[3] C[5]	12	C	C[16]	17
Bra033293	JCVI_16423:1439	AT1G01040.1	G	G[1]	5	R	A[2] G[2]	5
Bra033293	JCVI_16423:1511	AT1G01040.1	R	A[8] G[6]	17	A	A[13]	17
Bra033293	JCVI_16423:1595	AT1G01040.1	G	G[4]	5	R	A[5] G[2]	7
Bra033293	JCVI_16423:1604	AT1G01040.1	A	A[3]	4	G	G[7]	8
Bra033293	JCVI_16423:1663	AT1G01040.1	A	A[12]	16	R	A[4] G[14]	21
Bra031700	JCVI_38141:135	AT1G10120.1	C	C[9]	9	Y	T[6] C[4]	11
Bra031700	JCVI_38141:145	AT1G10120.1	T	T[8]	9	Y	T[11] C[7]	20
Bra019962	JCVI_38141:135	AT1G10120.1	C	C[9]	9	Y	T[6] C[4]	11
Bra019962	JCVI_38141:145	AT1G10120.1	T	T[8]	9	Y	T[11] C[7]	20
Bra018461	JCVI_38141:135	AT1G10120.1	C	C[9]	9	Y	T[6] C[4]	11
Bra018461	JCVI_38141:145	AT1G10120.1	T	T[8]	9	Y	T[11] C[7]	20
Bra014315	EV177136:70	AT1G52150.1	G	G[2]	4	R	A[3] G[5]	9
Bra018948	EV177136:70	AT1G52150.1	G	G[2]	4	R	A[3] G[5]	9
Bra007810	JCVI_16360:660	AT1G57820.1	W	A[3] T[1]	4	T	T[6]	6
Bra008658	JCVI_37805:430	AT1G72550.1	C	C[7]	8	Y	T[5] C[4]	9
Bra008658	JCVI_37805:908	AT1G72550.1	R	A[2] G[1]	4	G	G[16]	17
Bra008658	JCVI_37805:1024	AT1G72550.1	A	A[6]	7	R	A[6] G[2]	8
Bra008658	JCVI_37805:1127	AT1G72550.1	A	A[7]	13	W	A[6] T[5]	18
Bra008658	JCVI_37805:1163	AT1G72550.1	G	G[4]	9	K	T[10] G[8]	27
Bra008658	JCVI_37805:1170	AT1G72550.1	T	T[4]	5	K	T[5] G[7]	14
Bra008658	JCVI_37805:1427	AT1G72550.1	T	T[6]	6	Y	T[2] C[8]	12
Bra008658	JCVI_37805:1572	AT1G72550.1	Y	T[5] C[4]	9	T	T[22]	24
Bra003665	EV155404:189	AT1G77850.1	T	T[3]	5	Y	T[4] C[4]	10
Bra015651	EV155404:189	AT1G77850.1	T	T[3]	5	Y	T[4] C[4]	10
Bra012038	JCVI_20663:259	AT2G26990.1	Y	T[6] C[3]	11	T	T[7]	7
Bra012038	JCVI_20663:376	AT2G26990.1	A	A[11]	12	R	A[3] G[7]	11
Bra012038	JCVI_20663:472	AT2G26990.1	C	C[5]	6	T	T[6]	8
Bra012038	JCVI_20663:901	AT2G26990.1	Y	T[5] C[2]	7	T	T[3]	5
Bra011955	JCVI_4672:548	AT2G28350.1	C	C[7]	16	Y	T[4] C[1]	6
Bra011955	JCVI_4672:581	AT2G28350.1	M	A[2] C[3]	5	C	C[3]	4
Bra000487	JCVI_12984:305	AT2G28550.1	A	A[21]	25	R	A[3] G[1]	5
Bra000487	JCVI_2558:237	AT2G28550.1	S	C[4] G[4]	9	C	C[5]	5
Bra000487	JCVI_2558:461	AT2G28550.1	M	A[12] C[2]	18	A	A[9]	10
Bra000487	JCVI_2558:466	AT2G28550.1	Y	T[13] C[2]	16	T	T[6]	8
Bra021926	JCVI_16242:118	AT2G34710.1	T	T[7]	9	C	C[3]	5
Bra021926	JCVI_16242:301	AT2G34710.1	T	T[5]	6	C	C[8]	10
Bra021926	JCVI_16242:526	AT2G34710.1	G	G[3]	4	K	T[4] G[1]	5
Bra021926	JCVI_16242:768	AT2G34710.1	A	A[21]	21	M	A[15] C[21]	39
Bra021926	JCVI_25608:1122	AT2G34710.1	T	T[2]	5	W	A[2] T[1]	7
Bra021926	JCVI_36221:214	AT2G34710.1	C	C[2]	5	Y	T[3] C[3]	8
Bra021926	JCVI_36221:223	AT2G34710.1	C	C[3]	4	Y	T[6] C[2]	10
Bra021926	JCVI_36221:374	AT2G34710.1	R	A[2] G[3]	5	G	G[5]	5
Bra005398	JCVI_16242:118	AT2G34710.1	T	T[7]	9	C	C[3]	5
Bra005398	JCVI_16242:301	AT2G34710.1	T	T[5]	6	C	C[8]	10
Bra005398	JCVI_16242:526	AT2G34710.1	G	G[3]	4	K	T[4] G[1]	5
Bra005398	JCVI_16242:768	AT2G34710.1	A	A[21]	21	M	A[15] C[21]	39
Bra005398	JCVI_25608:1122	AT2G34710.1	T	T[2]	5	W	A[2] T[1]	7
Bra005398	JCVI_36221:214	AT2G34710.1	C	C[2]	5	Y	T[3] C[3]	8
Bra005398	JCVI_36221:223	AT2G34710.1	C	C[3]	4	Y	T[6] C[2]	10
Bra005398	JCVI_36221:374	AT2G34710.1	R	A[2] G[3]	5	G	G[5]	5
Bra000190	EE527704:212	AT2G40480.1	C	C[4]	7	M	A[4] C[2]	6
Bra000190	JCVI_20447:588	AT2G40480.1	W	A[4] T[2]	7	T	T[3]	4
Bra000190	JCVI_20447:1076	AT2G40480.1	T	T[31]	37	W	A[8] T[1]	10
Bra000190	JCVI_39404:199	AT2G40480.1	R	A[13] G[7]	26	G	G[20]	30
Bra016891	JCVI_28723:93	AT2G42200.1	R	A[2] G[1]	6	G	G[3]	6
Bra016891	JCVI_28723:267	AT2G42200.1	T	T[9]	9	Y	T[19] C[5]	29
Bra016891	JCVI_28723:280	AT2G42200.1	S	C[1] G[4]	6	C	C[12]	18
Bra016891	JCVI_28723:546	AT2G42200.1	K	T[4] G[5]	14	G	G[19]	20
Bra016891	JCVI_28723:549	AT2G42200.1	C	C[11]	12	Y	T[16] C[2]	19
Bra003311	JCVI_18535:458	AT2G45160.1	Y	T[2] C[2]	4	T	T[4]	5
Bra000375	JCVI_18535:458	AT2G45160.1	Y	T[2] C[2]	4	T	T[4]	5
Bra000457	JCVI_26518:131	AT2G47650.1	T	T[13]	14	C	C[9]	11
Bra000457	JCVI_26518:182	AT2G47650.1	C	C[4]	5	Y	T[5] C[4]	9
Bra000457	JCVI_26518:727	AT2G47650.1	C	C[2]	10	A	A[36]	40
Bra000457	JCVI_26518:757	AT2G47650.1	A	A[6]	6	Y	T[7] C[1]	8
Bra000457	JCVI_6409:559	AT2G47650.1	Y	T[3] C[4]	13	C	C[2]	5
Bra000457	JCVI_6409:694	AT2G47650.1	G	G[4]	9	T	T[7]	11
Bra000457	JCVI_6409:712	AT2G47650.1	G	G[22]	40	C	C[19]	20
Bra021292	JCVI_1146:42	AT3G18080.1	R	A[46] G[39]	103	G	G[88]	118
Bra021292	JCVI_1146:65	AT3G18080.1	Y	T[9] C[4]	20	C	C[17]	22
Bra021292	JCVI_1146:100	AT3G18080.1	Y	T[1] C[6]	8	T	T[24]	24
Bra021292	JCVI_1146:216	AT3G18080.1	R	A[36] G[28]	73	G	G[115]	148
Bra021292	JCVI_1146:472	AT3G18080.1	R	A[5] G[3]	9	A	A[12]	14
Bra021292	JCVI_1146:566	AT3G18080.1	V	A[9] C[1] G[5]	19	A	A[24]	33
Bra021292	JCVI_1146:609	AT3G18080.1	Y	T[8] C[10]	21	T	T[27]	30
Bra021292	JCVI_1146:627	AT3G18080.1	Y	T[10] C[12]	26	T	T[25]	25
Bra021292	JCVI_1146:678	AT3G18080.1	R	A[22] G[17]	77	G	G[40]	65
Bra021292	JCVI_1146:723	AT3G18080.1	R	A[16] G[8]	31	G	G[34]	43
Bra021292	JCVI_1146:910	AT3G18080.1	Y	T[8] C[14]	24	T	T[28]	29
Bra021292	JCVI_1146:994	AT3G18080.1	W	A[11] T[24]	39	A	A[47]	56
Bra021292	JCVI_1146:1177	AT3G18080.1	Y	T[41] C[75]	165	T	T[216]	276
Bra021292	JCVI_1146:1209	AT3G18080.1	K	T[45] G[117]	215	T	T[111]	121
Bra021292	JCVI_1146:1268	AT3G18080.1	R	A[32] G[12]	59	G	G[42]	60
Bra021292	JCVI_1146:1530	AT3G18080.1	Y	T[66] C[126]	206	C	C[305]	316
Bra021292	JCVI_1146:1566	AT3G18080.1	W	A[18] T[11]	47	A	A[91]	100
Bra021292	JCVI_1146:1591	AT3G18080.1	Y	T[20] C[32]	53	T	T[88]	88
Bra028335	JCVI_22014:444	AT3G23690.1	A	A[4]	5	R	A[4] G[5]	11
Bra028335	JCVI_22014:607	AT3G23690.1	G	G[5]	5	S	C[5] G[1]	6
Bra032954	JCVI_30272:1182	AT3G26810.1	A	A[2]	5	R	A[6] G[4]	15
Bra032954	JCVI_30272:1446	AT3G26810.1	Y	T[2] C[3]	11	C	C[13]	13
Bra032954	JCVI_30272:1470	AT3G26810.1	M	A[4] C[4]	9	A	A[5]	5
Bra019486	EV159725:306	AT3G46520.1	K	T[6] G[13]	24	G	G[6]	9
Bra014754	JCVI_28748:914	AT3G55340.1	R	A[3] G[4]	10	G	G[4]	4
Bra014754	JCVI_28748:1774	AT3G55340.1	T	T[4]	4	G	G[5]	5
Bra017638	JCVI_22601:412	AT3G57230.1	K	T[3] G[2]	5	G	G[4]	5
Bra011509	JCVI_22601:412	AT3G57230.1	K	T[3] G[2]	5	G	G[4]	5
Bra003518	JCVI_12332:1458	AT3G62980.1	C	C[4]	31	Y	T[3] C[2]	14
Bra003518	JCVI_12332:1493	AT3G62980.1	D	A[7] T[4] G[6]	23	A	A[6]	8
Bra003518	JCVI_12332:1592	AT3G62980.1	A	A[11]	14	T	T[4]	6
Bra003518	JCVI_12332:1748	AT3G62980.1	C	C[1]	6	Y	T[1] C[4]	15
Bra003518	JCVI_12332:2006	AT3G62980.1	T	T[17]	17	W	A[10] T[10]	22
Bra003518	JCVI_12332:2011	AT3G62980.1	A	A[12]	13	R	A[6] G[6]	13
Bra003518	JCVI_12332:2028	AT3G62980.1	K	T[3] G[5]	11	G	G[9]	9
Bra007720	JCVI_12332:1458	AT3G62980.1	C	C[4]	31	Y	T[3] C[2]	14
Bra007720	JCVI_12332:1493	AT3G62980.1	D	A[7] T[4] G[6]	23	A	A[6]	8
Bra007720	JCVI_12332:1592	AT3G62980.1	A	A[11]	14	T	T[4]	6
Bra007720	JCVI_12332:1748	AT3G62980.1	C	C[1]	6	Y	T[1] C[4]	15
Bra007720	JCVI_12332:2006	AT3G62980.1	T	T[17]	17	W	A[10] T[10]	22
Bra007720	JCVI_12332:2011	AT3G62980.1	A	A[12]	13	R	A[6] G[6]	13
Bra007720	JCVI_12332:2028	AT3G62980.1	K	T[3] G[5]	11	G	G[9]	9
Bra037319	JCVI_26929:1445	AT4G00150.1	T	T[4]	8	Y	T[1] C[4]	8
Bra019244	JCVI_30071:617	AT4G24150.1	A	A[6]	6	W	A[1] T[3]	5
Bra019244	JCVI_30071:728	AT4G24150.1	G	G[4]	5	C	C[12]	12
Bra034551	EV158632:308	AT4G33210.1	G	G[3]	4	K	T[4] G[2]	6
Bra034551	JCVI_33836:1147	AT4G33210.1	W	A[3] T[2]	8	A	A[5]	8
Bra017809	JCVI_1060:457	AT4G36920.1	T	T[3]	4	Y	T[1] C[4]	5
Bra011741	JCVI_1060:457	AT4G36920.1	T	T[3]	4	Y	T[1] C[4]	5
Bra011781	DY024116:101	AT4G37740.1	K	T[1] G[4]	5	T	T[7]	8
Bra023687	EX127098:592	AT5G18350.1	A	A[20]	22	M	A[4] C[19]	25
Bra023687	EX127098:615	AT5G18350.1	G	G[15]	21	W	A[15] T[1]	22
Bra023687	EX127098:648	AT5G18350.1	C	C[11]	16	A	A[16]	18
Bra023687	EX127098:657	AT5G18350.1	A	A[10]	12	R	A[6] G[7]	18
Bra023687	EX127098:678	AT5G18350.1	G	G[12]	15	C	C[4]	5
Bra023687	EX127098:725	AT5G18350.1	A	A[10]	10	M	A[1] C[6]	7
Bra023671	EX127098:592	AT5G18350.1	A	A[20]	22	M	A[4] C[19]	25
Bra023671	EX127098:615	AT5G18350.1	G	G[15]	21	W	A[15] T[1]	22
Bra023671	EX127098:648	AT5G18350.1	C	C[11]	16	A	A[16]	18
Bra023671	EX127098:657	AT5G18350.1	A	A[10]	12	R	A[6] G[7]	18
Bra023671	EX127098:678	AT5G18350.1	G	G[12]	15	C	C[4]	5
Bra023671	EX127098:725	AT5G18350.1	A	A[10]	10	M	A[1] C[6]	7
Bra009796	JCVI_13881:591	AT5G24830.1	G	G[3]	5	S	C[5] G[1]	7
Bra012139	EV146737:223	AT5G67180.1	G	G[15]	37	K	T[7] G[9]	27
Bra012139	JCVI_2678:604	AT5G67180.1	C	C[5]	7	Y	T[2] C[2]	6
