# Supplementary material for: Abiotic Stress Responsive miRNA-Target Network and Related Markers (SNP, SSR) in Brassica juncea
Source: Front Plant Sci. 2017 Nov 21;8:1943. doi: 10.3389/fpls.2017.01943 (PMC5702422; doi:10.3389/fpls.2017.01943)
Supplement: Supplementary file 12 [file TableS5.XLSX]

## Sheet: Table S5
Table S5. New conserved miRNAs sequence variants identified in this study in comparison with previously reported miRNAs in B. juncea.
30 miRNA sequences exclusively in "current study"	miRNAs	length of miRNAs
UGUCGUCGUCGUUGGUGCU	osa-miR2926	19
AAACCUGGCUCUGAUACCA	rgl-miR5139	19
UCGGACCAGGCUUCAUUCC	vvi-miR166a	19
AAGAAGAAGAAGAAGAAGA	ath-miR5021	19
UCGCUUGGUGCAGGUCGGG	gma-miR168b	19
UCGAUAAACCUCUGCAUCCA	gma-miR162	20
AUGUGGCUGAUCCUAUUAUC	ath-miR3434	20
UCGCUUGGUGCAGGUCGGGA	cme-miR168	20
UGCACUGCCUCUUCCCUGGC	gma-miR408	20
UGAUGAUGAUGACGAUGGAA	ath-miR5658	20
AGAAUCUUGAUGAUGCUGCA	csi-miR172a	20
UUCAAUAAAGCUGUGGGAAG	gma-miR396a-3p	20
UGGAGAAGCAGGGCACGUGC	gma-miR164b	20
UUCCACAGCUUUCUUGAACU	vvi-miR396b	20
UCGGACCAGGCUUCAUUCCC	csi-miR166c	20
GAAUCUUGAUGAUGCUGCAU	aly-miR172e	20
GUUGUGUCGAGCUGUGUGCA	ppt-miR536f	20
AGAGAGAAGAGAGAGACCCU	vvi-miR156h	20
UCCACAGCUUUCUUGAACUG	gma-miR396h	20
AAAGGACAAAACUUUGAGCUG	smo-miR1114	21
UGACAGAAGAGAGAGAGCACA	bdi-miR156	21
UGCUCUACCUCAUCCCUUUCU	aqc-miR408	21
UGACAGAAGAGAGUGAGCACA	bna-miR156a	21
UCCAAAGGGAUCGCAUUGAUC	bdi-miR393a	21
GGGGAAGAUAGUGAGGAGGAG	ath-miR854a	21
GCUGUUGUUGUUGUUGUUGUG	ath-miR5015b	21
UUGACAGAAGAGAGAGAGCAC	ahy-miR156c	21
UCGGACCAGGCUUCAUUCCCCC	csi-miR166a	22
UGAAGCUGCCAGCAUGAUCUAA	bna-miR167a	22
UUGACAGAAGAGAGAGAGCACA	gma-miR156f	22
