# Supplementary material for: Abiotic Stress Responsive miRNA-Target Network and Related Markers (SNP, SSR) in Brassica juncea
Source: Front Plant Sci. 2017 Nov 21;8:1943. doi: 10.3389/fpls.2017.01943 (PMC5702422; doi:10.3389/fpls.2017.01943)
Supplement: Supplementary file 13 [file TableS6.xlsx]

## Sheet: Table S6A
Table S6. Expression comparison of predicted target genes of miRNAs with available B. juncea transcriptome dataset (a) Salinity stress, (b) Arsenic stress and (c)cold stress data set.
List of up-regulated transcripts.
Unigene ID	Corresponding Arabidopsis ID	ATID-Annotations	NRDB_annotation	foldChange	pval	RefSeq_ID	Brassica_ID	Description	GO	Pathway
Bju_CS52_NR_17900	AT2G40475	unknown protein; BEST Arabidopsis thaliana protein match is: unknown protein (TAIR:AT3G56260.2); Has 477 Blast hits to 219 proteins in 41 species: Archae - 0; Bacteria - 4; Metazoa - 91; Fungi - 61; Plants - 144; Viruses - 0; Other Eukaryotes - 177 (source: NCBI BLink).	uncharacterized protein [Arabidopsis thaliana]	2.05552	0.0089067	NA	NA	NA	GO:0003674 ; GO:0005634 ; GO:0008150	#N/A
Bju_CS52_R_28164	AT1G13900	Encodes a dual-localized acid phosphatase (mitochondria and chloroplast) that modulates carbon metabolism.	#N/A	1.94068	0.00633053	NP_001241258.1	Bra019699	Purple acid phosphatases superfamily protein	GO:0003993 ; GO:0004722 ; GO:0005576 ; GO:0005739 ; GO:0005768 ; GO:0005794 ; GO:0005802 ; GO:0006109 ; GO:0009507	ARA_THISYNARA-PWY_superpathway of thiamin diphosphate biosynthesis III (eukaryotes)_BIOCYC ; ARA_PWY-6908_thiamin diphosphate biosynthesis IV (eukaryotes)_BIOCYC ; ARA_PWY-6348_phosphate acquisition_BIOCYC
Bju_CS52_R_22291	AT5G11550	ARM repeat superfamily protein; FUNCTIONS IN: binding; INVOLVED IN: biological_process unknown; LOCATED IN: chloroplast; EXPRESSED IN: 18 plant structures; EXPRESSED DURING: 8 growth stages; CONTAINS InterPro DOMAIN/s: Armadillo-type fold (InterPro:IPR016024); BEST Arabidopsis thaliana protein match is: plant U-box 26 (TAIR:AT1G49780.1); Has 1807 Blast hits to 1807 proteins in 277 species: Archae…	hypothetical protein ZEAMMB73_398035 [Zea mays]	2.35905	0.000423304	NA	Bra008954	ARM repeat superfamily protein	GO:0005737 ; GO:0008150	#N/A
Bju_CS52_R_20141	AT1G55910	member of Putative zinc transporter ZIP2 - like family	#N/A	1.98669	0.00531765	XP_001729469.1	Bra030826	zinc transporter 11 precursor	GO:0005886 ; GO:0006812 ; GO:0008324 ; GO:0046873	6253668_Transmembrane transport of small molecules_REACTOME ; 6253667_SLC-mediated transmembrane transport_REACTOME ; 6254194_Transport of glucose and other sugars, bile salts and organic acids, metal ions and amine compounds_REACTOME ; 6254206_Metal ion SLC transporters_REACTOME ; 6254211_Zinc transporters_REACTOME ; 6254214_Zinc influx into cells by the SLC39 gene family_REACTOME
List of down-regulated transcripts.
Unigene ID	Corresponding Arabidopsis ID	ATID-Annotations	NRDB_annotation	foldChange	pval	RefSeq_ID	Annotation from Brassica	Brassica_ID	Description	GO	Pathway
Bju_CS52_R_23350	AT1G03220	Eukaryotic aspartyl protease family protein; FUNCTIONS IN: aspartic-type endopeptidase activity; INVOLVED IN: response to salt stress; LOCATED IN: cell wall, plasma membrane, membrane, plant-type cell wall; EXPRESSED IN: 6 plant structures; CONTAINS InterPro DOMAIN/s: Peptidase aspartic (InterPro:IPR021109), Peptidase aspartic, catalytic (InterPro:IPR009007), Peptidase A1 (InterPro:IPR001461); BE…	#N/A	0.292314	0.00114159	NP_001045336.1	Eukaryotic aspartyl protease family protein; FUNCTIONS IN: aspartic-type endopeptidase activity; INVOLVED IN: response to salt stress; LOCATED IN: cell wall, plasma membrane, membrane, plant-type cell wall; EXPRESSED IN: 6 plant structures; CONTAINS InterPro DOMAIN/s: Peptidase aspartic (InterPro:IPR021109), Peptidase aspartic, catalytic (InterPro:IPR009007), Peptidase A1 (InterPro:IPR001461); BE…	Bra032555	Eukaryotic aspartyl protease family protein	GO:0005576 ; GO:0005618 ; GO:0005794 ; GO:0005829 ; GO:0005886 ; GO:0009505 ; GO:0009506 ; GO:0009651 ; GO:0016020	#N/A
Bju_CS52_R_6986	AT1G74890	Encodes a nuclear response regulator that acts as a negative regulator in cytokinin-mediated signal transduction. Transcript accumulates in leaves and roots in response to cytokinin treatment.	type-a response regulator [Populus trichocarpa]	0.373977	0.0432348	NA	Encodes a nuclear response regulator that acts as a negative regulator in cytokinin-mediated signal transduction. Transcript accumulates in leaves and roots in response to cytokinin treatment.	Bra015885	response regulator 15	GO:0000156 ; GO:0005515 ; GO:0005634 ; GO:0005737 ; GO:0006355 ; GO:0007623 ; GO:0009735 ; GO:0009736	ko04075_Plant hormone signal transduction_KEGG ; ath04075_Plant hormone signal transduction_KEGG
Bju_CS52_R_14436	AT1G74890	Encodes a nuclear response regulator that acts as a negative regulator in cytokinin-mediated signal transduction. Transcript accumulates in leaves and roots in response to cytokinin treatment.	Two-component response regulator ARR9 [Medicago truncatula]	0.471253	0.0444555	NA	Encodes a nuclear response regulator that acts as a negative regulator in cytokinin-mediated signal transduction. Transcript accumulates in leaves and roots in response to cytokinin treatment.	Bra003782	response regulator 15	GO:0000156 ; GO:0005515 ; GO:0005634 ; GO:0005737 ; GO:0006355 ; GO:0007623 ; GO:0009735 ; GO:0009736	ko04075_Plant hormone signal transduction_KEGG ; ath04075_Plant hormone signal transduction_KEGG
Bju_CS52_R_16605	AT3G16260	Encodes a tRNase Z.	#N/A	0.484622	0.0500622	NP_188247.2	Encodes a tRNase Z.	Bra027179	tRNAse Z4	GO:0003824 ; GO:0005634 ; GO:0008152 ; GO:0042780 ; GO:0042781	ko03013_RNA transport_KEGG ; ath03013_RNA transport_KEGG
Bju_CS52_R_2434	AT3G58620	Encodes one of the 36 carboxylate clamp (CC)-tetratricopeptide repeat (TPR) proteins (Prasad 2010, Pubmed ID: 20856808) with potential to interact with Hsp90/Hsp70 as co-chaperones.	#N/A	0.393168	0.0462417	NP_191421.2	Encodes one of the 36 carboxylate clamp (CC)-tetratricopeptide repeat (TPR) proteins (Prasad 2010, Pubmed ID: 20856808) with potential to interact with Hsp90/Hsp70 as co-chaperones.	Bra007405	tetratricopetide-repeat thioredoxin-like 4	GO:0005634 ; GO:0006970 ; GO:0016126	#N/A

## Sheet: Table S6B
Table S6. Expression comparison of predicted target genes of miRNAs with available B. juncea transcriptome dataset. (a) Salinity stress, (b) Arsenic stress and (c)cold stress data set.
Arabidopsis Gene ID	Classification	Gene Description	Root			Shoot
			4 h AsV Stress	24 h AsV Stress	96 h AsV Stress	24 h AsV Stress	96 h AsV Stress
At2g13360	[1.2.3] PS.photorespiration.aminotransferases peroxisomal	AGT_SGAT_alanine/serine:glyoxylate aminotransferase	-0.379999	-0.930001	-1.1	0.21	0.465
At4g33010	[1.2.4.1] PS.photorespiration.glycine cleavage.P subunit	GLDP_1_GLYCINE DECARBOXYLASE P-PROTEIN 1	-0.304999	0.065001	-0.119999	-0.64	-1.19
At3g60750	[1.3.8] PS.calvin cyle.transketolase	Transketolase	-0.585001	-0.215	-0.43	-1.07	-1.29
At3g60750	[7.2.1] OPP.non-reductive PP.transketolase	Transketolase	-0.585001	-0.215	-0.43	-1.07	-1.29
At1g03220	[29.5.4] protein.degradation.aspartate protease	Eukaryotic aspartyl protease family protein	1.29	0.03	0.17	1.52	1.62
At4g20070	[29.5] protein.degradation	AAH__allantoate amidohydrolase	0.17	1.145	1.02	0.28	0.17
At3g25230	[29.6] protein.folding	FKBP62_FK506 BINDING PROTEIN 62_ROF1__rotamase FKBP 1	-1.08	-2.21	-2.105	-2.08	-2.06
At1g62570	[16.5.1.1.1.10] secondary metabolism.sulfur-containing.glucosinolates.synthesis.aliphatic.flavin-containing monooxygenase	FMO GS-OX4__flavin-monooxygenase glucosinolate S-oxygenase 4	1.04	0.57	0.23	-0.15	-0.24
At4g13770	[16.5.1.1.1.7] secondary metabolism.sulfur-containing.glucosinolates.synthesis.aliphatic.CYP83A1 phenylacetaldoxime monooxygenase	CYP83A1_cytochrome P450, family 83, subfamily A, polypeptide 1	0.014999	0.26	0.054999	-1.045	-1.135
At5g26000	[16.5.1.3.1.1] secondary metabolism.sulfur-containing.glucosinolates.degradation.myrosinase.TGG	TGG1_thioglucoside glucohydrolase 1	-0.55	-0.655001	-0.860001	-1.69	-1.68
At5g61420	[16.5.1.2.1] secondary metabolism.sulfur-containing.glucosinolates.regulation.aliphatic	MYB28_myb domain protein 28_HAG1_High aliphatic glucosinolate 1_PMG1_Production of methionine derived glucosinolate 1	0.01	-0.03	0.005	-1.04	-0.864999
At2g34680	[33.99] development.unspecified	AIR9_Auxin induced in root culture 9	-0.5	-0.02	-0.16	-0.93	-1.04
At2g37330	[33.99] development.unspecified	ALS3__aluminum sensitive 3	0.595	0.95	1	0.715	0.655
At5g10510	[33.99] development.unspecified	AIL6_PLT3__AINTEGUMENTA-like 6	1.02	-0.365	0.29	-0.11	0.039999
At5g41790	[33.99] development.unspecified	CIP1__COP1-interactive protein 1	0	-1.28	-0.92	0.02	0.07
At4g33010	[25] C1-metabolism	GLDP_1_GLYCINE DECARBOXYLASE P-PROTEIN 1	-0.304999	0.065001	-0.119999	-0.64	-1.19
At4g16800	[11.9.4.3] lipid metabolism.lipid degradation.beta-oxidation.enoyl CoA hydratase	ATP-dependent caseinolytic (Clp) protease/crotonase family protein	0.475	1.01	0.610001	-0.09	0.274999
At5g62620	[10.3] cell wall.hemicellulose synthesis	Galactosyltransferase family protein	-0.28	-0.07	0.31	-1.9	-1.83
At4g13770	[26.10] misc.cytochrome P450	CYP83A1_cytochrome P450, family 83, subfamily A, polypeptide 1	0.014999	0.26	0.054999	-1.045	-1.135
At4g22690	[26.10] misc.cytochrome P450	CYP706A1__cytochrome P450, family 706, subfamily A, polypeptide 1	1.125	-0.19	-0.565	0.004999	0.06
At5g26000	[26.16] misc.myrosinases-lectin-jacalin	TGG1_thioglucoside glucohydrolase 1	-0.55	-0.655001	-0.860001	-1.69	-1.68
At5g62620	[26.2] misc.UDP glucosyl and glucoronyl transferases	Galactosyltransferase family protein	-0.28	-0.07	0.31	-1.9	-1.83
At1g62570	[26.7] misc.oxidases - copper, flavone etc.	FMO GS-OX4__flavin-monooxygenase glucosinolate S-oxygenase 4	1.04	0.57	0.23	-0.15	-0.24
At1g19770	[34.10] transport.nucleotides	PUP14__purine permease 14	-0.19	-1.22	-1.18	-0.69	-0.45
At2g37330	[34.12] transport.metal	ALS3__aluminum sensitive 3	0.595	0.95	1	0.715	0.655
At5g46110	[34.8] transport.metabolite transporters at the envelope membrane	APE2_TPT__Glucose-6-phosphate/phosphate translocator-related	0.24	1.03	1.48	1.22	1.14
At4g25640	[34.99] transport.misc	DTX35_detoxifying efflux carrier 35_FFT_Flower flavonoid transporter	1.185	-0.03	-0.019999	0.654999	1.025
At4g34830	[35.1.5] not assigned.no ontology.pentatricopeptide (PPR) repeat-containing protein	MRL1__Maturation of RBCL 1_PDE346__Pigment defective 346	5.065	-0.01	-0.01	-0.03	-0.035
At1g50730	[35.2.1001] not assigned.unknown	Unknown protein	0.005	0.015	0	1.99	-0.005
At2g33360	[35.2.1001] not assigned.unknown	Protein of unknown function (DUF3527)	-0.9	-1.575	-1.435	-1.865	-1.62
At2g44190	[35.2.1001] not assigned.unknown	EDE1_EMB3116_QWRF5_Embryo defective 3116	-0.43	-0.330001	-0.06	-1.02	-0.660001
At5g11390	[35.2.1001] not assigned.unknown	WIT1__WPP domain-interacting protein 1	0.23	1.19	1.4	1.11	0.75
At3g25230	[31.3.1] cell.cycle.peptidylprolyl isomerase	FKBP62_FK506 BINDING PROTEIN 62_ROF1__rotamase FKBP 1	-1.08	-2.21	-2.105	-2.08	-2.06
At5g26570	[2.2.2.3] major CHO metabolism.degradation.starch.glucan water dikinase	PWD_phosphoglucan, water dikinases_Carbohydrate kinases	-0.4	-0.91	-0.77	-1.44	-1.215
At5g46110	[2.2.2.6] major CHO metabolism.degradation.starch.transporter	APE2_TPT__Glucose-6-phosphate/phosphate translocator-related	0.24	1.03	1.48	1.22	1.14
At5g41790	[30.11.1] signalling.light.COP9 signalosome	CIP1__COP1-interactive protein 1	0	-1.28	-0.92	0.02	0.07
At3g13690	[30.2.22] signalling.receptor kinases.proline extensin like	Protein kinase protein with adenine nucleotide alpha hydrolases-like domain	-0.015002	0.014999	0	-1.45	-0.95
At2g37330	[15.3] metal handling.regulation	ALS3__aluminum sensitive 3	0.595	0.95	1	0.715	0.655
At1g33170	[20.2.3] stress.abiotic.drought/salt	S-adenosyl-L-methionine-dependent methyltransferases superfamily protein	-0.16	0.115	-0.14	-1.06	-0.915
At2g26150	[20.2.1] stress.abiotic.heat	HSFA2_heat shock transcription factor A2	2.66	3.03	1.38	2.94	1.65
At4g28480	[20.2.1] stress.abiotic.heat	DNAJ heat shock family protein	3.545	3.805	1.72	2.03	1.54
At4g26080	[17.1.2] hormone metabolism.abscisic acid.signal transduction	ABI1__ABA insensitive 1	0.56	0.205	0.755	1.03	0.935001
At2g34680	[17.2.3] hormone metabolism.auxin.induced-regulated-responsive-activated	AIR9_Auxin induced in root culture 9	-0.5	-0.02	-0.16	-0.93	-1.04
At2g13360	[13.1.5.2.3] amino acid metabolism.synthesis.serine-glycine-cysteine group.glycine.serine glyoxylate aminotransferase	AGT_SGAT_alanine/serine:glyoxylate aminotransferase	-0.379999	-0.930001	-1.1	0.21	0.465
At4g16800	[13.2.6.3] amino acid metabolism.degradation.aromatic aa.tryptophan	ATP-dependent caseinolytic (Clp) protease/crotonase family protein	0.475	1.01	0.610001	-0.09	0.274999
At2g26150	[27.3.23] RNA.regulation of transcription.HSF,Heat-shock transcription factor family	HSFA2_heat shock transcription factor A2	2.66	3.03	1.38	2.94	1.65
At4g31800	[27.3.32] RNA.regulation of transcription.WRKY domain transcription factor family	WRKY18_WRKY DNA-binding protein 18	-0.83	-1.385	-0.8	-0.46	-0.284999
At5g61420	[27.3.25] RNA.regulation of transcription.MYB domain transcription factor family	MYB28_myb domain protein 28_HAG1_High aliphatic glucosinolate 1_PMG1_Production of methionine derived glucosinolate 1	0.01	-0.03	0.005	-1.04	-0.864999
At3g16000	[27.3.34] RNA.regulation of transcription.Orphan family	MFP1__MAR binding filament-like protein 1	-0.1	0.17	-0.09	-1.515	-1.44
At4g36900	[27.3.3] RNA.regulation of transcription.AP2/EREBP, APETALA2/Ethylene-responsive element binding protein family	DEAR4_Dreb and Ear motif protein 4_RAP2.10_related to AP2 10	0.29	0.16	0.72	0.9	1.08
At5g10510	[27.3.3] RNA.regulation of transcription.AP2/EREBP, APETALA2/Ethylene-responsive element binding protein family	AIL6_PLT3__AINTEGUMENTA-like 6	1.02	-0.365	0.29	-0.11	0.039999

## Sheet: Table S6C
Table S6. Expression comparison of predicted inducible target genes of miRNAs with available B. juncea transcriptome cold stress data set.
Transcript ID	Description
c65265_g4_i1	un-annotated
c65177_g1_i15	un-annotated
